# Supplementary material for: The rapidly evolving X-linked MIR-506 family fine-tunes spermatogenesis to enhance sperm competition
Source: eLife. 2024 Apr 19;13:RP90203. doi: 10.7554/eLife.90203 (PMC11031087; doi:10.7554/eLife.90203)
Supplement: Figure 4—figure supplement 1—source data 2. [file elife-90203-fig4-figsupp1-data2.zip]

Archive with 2 entries (2 files):
- Figure 4-figure supplement 1 source data 2.pdf
- __MACOSX/._Figure 4-figure supplement 1 source data 2.pdf
