# Supplementary material for: The rapidly evolving X-linked MIR-506 family fine-tunes spermatogenesis to enhance sperm competition
Source: eLife. 2024 Apr 19;13:RP90203. doi: 10.7554/eLife.90203 (PMC11031087; doi:10.7554/eLife.90203)
Supplement: Supplementary file 3. [file elife-90203-supp3.xlsx]

## Sheet: datasets
species	access	adaptor	PMID	note
cow	MirGeneDB	NA	31598695	multiple tissues
dog	MirGeneDB	NA	31598695	multiple tissues
human	MirGeneDB	NA	31598695	multiple tissues
rhesus	MirGeneDB	NA	31598695	multiple tissues
mouse	MirGeneDB	NA	31598695	multiple tissues
rabbit	MirGeneDB	NA	31598695	multiple tissues
rat	MirGeneDB	NA	31598695	multiple tissues
human	PRJNA686442	AGTCGGAGGCCAAGCGGTCTTAGGAAGACA	34570238	multiple tissues
rat	PRJNA312384	TGGAATTCTCGGGTGCCAAGGA	32009518	multiple tissues
dog	PRJNA325490	TGGAATTCTCGGGTGCCAAGGA	27535741	multiple tissues
human	PRJNA352412	TGGAATTCTCGGGTGCCAAGGA	29301509	testis
horse	GSE100852	AGATCGGAAGAGCACACGTCTGAACTCC	30903011	testis
marmoset	GSE52927	AGATCGGAAGAGCACACGTCTGAACTCC	24914035	testis

## Sheet: MirGeneDB_cow
miRNA	Adult_backfat	CD14+milk_derived_monocytes	Fetal_backfat	bone_marrow	brainstem	cerebellum	corium	cortex	dental_pulp	heart	hypothalamus	iris	kidney	lactation_mammary_gland	longissimus_thoracis	non-lactation_mammary_gland	optic_nerve	oral_papillae	penis	retina	submandibular_lymph_node	testis
Bta-Let-7-P1d_pri	206708	9366.08	246500	42003.4	54367.7	60761.3	21245.8	27741.8	34803.4	8788.08	21001.8	23483.7	10178.7	173953	23789.1	116300	43882.8	33898.5	25656.6	22010.1	20753.2	16998.3
Bta-Let-7-P1b_pri	15934.2	56.05	9052	770.71	1686.09	2445.86	478.73	2126.86	550.06	592.67	2225.67	1652.25	536.36	2061.7	821.2	1916.18	1387.2	533.46	766.66	992.8	496.92	696.26
Bta-Let-7-P1c_pri	144849	97.85	65358.7	5309.61	10449.6	7884.85	2875.75	5140.12	2711.3	1799.39	3906.94	9355.39	856.05	33614.7	6278.33	44295.1	10348.6	3427.88	8863.02	4812.12	1824.34	2190.18
Bta-Let-7-P2c1_pri	5120.98	2027.6	4406.21	482.5	645.32	865.23	398.8	855.29	502.74	525.63	522.49	451.67	350.25	3876.21	648.39	4158.22	549.26	489.54	408.27	404.45	623.04	165.54
Bta-Let-7-P2b1_pri	192283	28212.9	188786	17076.3	27042.9	29746.1	14364.7	17232.8	22257.9	9099.43	11989.8	19100.8	6713.58	121385	24185	111306	22341.1	18579	17443.2	15037.1	31303	13229.7
Bta-Let-7-P2a1_pri	206776	9331.59	246629	42015	54362.8	60761.1	21255.1	27747.6	34815.5	8795.28	21016	23485.6	10191.2	173982	23904.5	116355	43887.8	33920.9	25658.3	22014.9	20765.5	17002.8
Bta-Let-7-P2a2_pri	206696	9322.25	246401	42072.2	54439.2	60850.4	21264.3	27791.1	34809.3	8796.29	21038.9	23500.2	10191.7	173911	23771.7	116237	43940.4	33922	25676.9	22030.7	20760.2	17014.3
Bta-Let-7-P2b2_pri	124599	1080.45	165342	5813.72	6914.82	13786.4	2647.1	7521.77	3916.38	2376.66	5632.05	2007.1	3409.05	111086	12450	72033.2	5591.86	5269.12	3517.08	3088.91	1782.31	3845.55
Bta-Let-7-P2b3_pri	198.35	430.22	151.08	624.72	2602.3	3643.89	1156.12	6123.26	1042.84	720.79	8635.22	811.92	821.66	470.54	26.67	195.87	4352.88	2202.44	1795.53	876.55	1273.31	602.21
Bta-Let-7-P2a3_pri	198118	31491.8	195142	17646.3	27484.6	30152.9	14902.3	17577	23181.9	9413.71	12339	19560.2	7022.35	125046	25928.8	117396	22838.9	19229.7	18111.2	15484.9	32692.9	13587.8
Bta-Let-7-P2c3_pri	9374.95	2798.69	10678.5	4385.84	6224.08	12237	2646.95	7133.13	3494.29	4146.58	5889.3	4350.82	2430.74	33746.2	2776.05	22273.2	6689.45	3608.85	4407.64	3553.46	6811.73	2660.42
Bta-Let-7-P2c2_pri	9792.68	4851.56	6595.02	5282.66	10415.6	13380.5	6606.62	5152.67	5839.59	2903.19	5510.26	3216.2	1885.11	7029.39	422.73	8025.08	9088.96	5379.78	8235.77	3184.74	9153.46	2787.36
Bta-Mir-1-P3_pri	11284.6	0	7888.63	0.52	2.31	10.05	2.46	15.64	0.47	1646.42	7.22	5.48	6.41	5630.44	781723	806.46	3.49	43.56	0.41	4.94	2.29	35.34
Bta-Mir-1-P1_pri	11284.9	0	7888.73	0.52	2.31	10.05	2.46	15.64	0.47	1646.64	7.22	5.48	6.41	5630.44	781738	806.46	3.49	43.56	0.41	4.94	2.29	35.34
Bta-Mir-1-P2_pri	3629.02	0	1057.93	0	0.05	7.77	0	0.36	0.24	0	0.25	0.06	0	1.3	62709.2	0.47	0.15	6.63	0.04	0.22	0	3.4
Bta-Mir-7-P2_pri	0.63	4.91	1.59	1.46	3.55	140.47	2.75	382.27	4.86	35.99	1077.35	3.48	8.6	24.85	0.64	17.11	7.72	6.63	1.28	4.11	22.02	15.63
Bta-Mir-7-P1_pri	0.63	4.91	1.59	1.46	3.39	140.7	2.75	381.18	4.86	35.77	1073.61	3.44	8.19	24.75	0.64	17.18	7.72	6.5	1.24	4.08	21.91	15.36
Bta-Mir-7-P4_pri	0.63	4.91	1.59	1.46	3.44	139.79	2.75	380.09	4.86	35.77	1070.13	3.42	8.32	24.65	0.64	17.11	7.72	6.5	1.24	4.08	21.91	15.36
Bta-Mir-8-P2a_pri	1.9	30.42	0.1	3.27	3.23	4.34	266.98	1.09	455.3	4.39	5.48	1.52	835.44	1968.79	0	692.97	2.36	718.48	2.27	4.49	3.47	4.08
Bta-Mir-8-P2b_pri	0	542.2	0.1	20.83	15.43	11.88	1426.45	4.18	2210.69	10.8	25.9	14.04	544.14	902.86	0	51.87	10.37	1731.79	11.89	33.27	78.69	3.67
Bta-Mir-8-P1a_pri	0.51	41.68	0	28.75	21.83	4.34	1620.56	2	3646.45	6.64	4.48	6.75	1575.92	4786.06	0	928.74	16.02	5254.15	8.14	13.26	17.06	1.63
Bta-Mir-8-P1b_pri	0.76	13.65	0.4	3.1	2.8	0.91	209.45	0.36	439.41	1.35	1.99	1.4	62.35	17478.4	0	1381.14	2.31	542.91	1.26	1.4	3.93	0.27
Bta-Mir-8-P3a_pri	0.13	19.28	0	3.01	2.69	1.14	286.78	0.36	394.7	1.69	0.25	1.04	564.33	464.45	0	125.73	2.06	574.07	1.12	4.08	2.04	1.22
Bta-Mir-9-P3_pri	2.66	1.44	0.7	227.18	34626.4	56006.9	176.7	45032.2	287.96	141.17	35995.8	374.37	191.29	26.05	0.08	15.49	8556.61	265.63	69.1	658.71	148.11	61.84
Bta-Mir-9-P2_pri	2.66	1.44	0.7	227.18	34626.1	56006.9	176.7	45032.2	287.96	141.17	35995.8	374.37	191.29	26.05	0.08	15.49	8556.61	265.63	69.1	658.71	148.11	61.84
Bta-Mir-9-P1_pri	2.66	1.44	0.7	227.18	34632	56011.7	176.7	45041.2	287.96	141.17	36003	374.37	191.29	26.05	0.08	15.49	8559.07	265.63	69.12	658.87	148.11	61.84
Bta-Mir-10-P1c-v1_pri	216.22	866.3	816.87	10343.1	17622.4	235.27	3903.92	162.22	514.48	1327.64	1188.92	62.21	61748.5	87.32	31.79	245.24	21839.9	726.95	9432.02	122.21	1291.84	989.15
Bta-Mir-10-P1c-v2_pri	216.22	866.3	816.87	10334.8	17605.9	235.27	3900.27	162.22	514.36	1327.64	1188.92	62.17	61748.5	87.32	31.79	245.24	21824.4	725.97	9421.24	122.05	1291.01	989.15
Bta-Mir-10-P1b-v1_pri	324.7	6.23	256.81	125964	36462.8	1202.37	50638.1	628.51	63454.9	8859.28	3956.5	829.94	301929	168.46	43.56	151.02	18309.2	78647.2	284130	2470.38	106596	307342
Bta-Mir-10-P1b-v2_pri	324.7	6.23	256.81	125880	36372.3	1202.37	50611.1	628.51	63422.3	8859.28	3956.5	828.96	301929	168.46	43.56	151.02	18295.5	78595.1	283853	2467.48	106531	307342
Bta-Mir-10-P2d_pri	74.4	0	80.92	2089.01	36958.6	1932.38	3543.6	3548.47	4138.52	4205.97	3894.49	13343.7	500.61	89.52	20.9	272.76	23832.2	3728.72	8637.11	10655.2	1370.32	1544.34
Bta-Mir-10-P2c_pri	638.51	73.54	388.35	2214.96	5775.19	1219.05	2755.54	1439.98	2308.53	1612.45	2087.7	8346.95	579.89	2428.36	89.37	6327.09	6540.24	2077.05	6134.2	5664.87	1664.59	692.87
Bta-Mir-10-P2b_pri	148.54	91.27	129.95	4728.62	9427.29	3601.18	2986.5	3613.58	2873.06	1630.78	3732.37	10857.3	1326.23	658.96	22.18	1241.07	8940.44	2849.15	4639.5	10104.8	2954.57	1772.8
Bta-Mir-10-P3b_pri	318.37	295.47	345.3	6588.74	10024.4	17826.8	3986.09	10661.6	3738.36	4692.8	5933.63	14334.1	3832.29	462.46	27.31	1027.89	8947.67	3558.3	7232.33	15159	4032.2	5342.05
Bta-Mir-10-P3d_pri	960.42	80.13	749.6	3155.26	14274.1	5721.54	2805.86	8525.64	2300.23	3377.31	4748.45	9803.31	976.8	2845.41	83.28	7206.79	10344	2289.79	4628.63	7044.08	1249.02	2686.38
Bta-Mir-10-P3c_pri	956.37	80.13	748.5	3264.58	14310.4	5721.54	2895.77	8530.55	2501.38	3373.59	4754.93	9758.91	976.8	2836.93	82.4	7175.81	10364.3	2386.35	4649.1	7063.33	1270.33	2681.63
Bta-Mir-15-P1a_pri	59.95	1303.11	87.5	457.88	436.47	414.57	523.84	424.28	404.07	317.99	331.47	120.83	142.31	216.96	17.7	197.96	360.98	324.15	181.18	157.2	1018.82	158.2
Bta-Mir-15-P1b_pri	39.8	399.91	31.99	33.49	44.62	59.84	95.05	49.47	134.49	49.83	50.8	39.3	37.66	203.79	2.32	231.58	43.15	173.24	24.42	43.69	325.7	24.06
Bta-Mir-15-P1d_pri	78.83	0	177.68	422.33	297.82	693.46	360.17	347.72	253.57	232.73	291.63	106.98	172.74	251.29	12.17	276.42	184.1	189.07	202.07	114.34	215.96	263.66
Bta-Mir-15-P1c_pri	1055.48	9.1	9.87	15.75	288.52	110.78	10.57	181.68	13.99	80.99	472.43	6.08	409.6	176.84	2	86.23	136.58	16.44	36.67	26.39	19.04	796.7
Bta-Mir-15-P2a_pri	128.39	1754.76	201	899.58	785.15	1037	855.87	1089.89	711.83	873.88	1418.53	274.36	383.13	679.12	43	548.23	793.42	790.99	429.45	396.51	1602.31	226.42
Bta-Mir-15-P2b_pri	117.74	5785.05	83.31	819.44	918.47	1160.11	1848.32	1086.62	2485.72	1595.24	1417.79	621.7	842.13	481.12	8.97	444.49	762.01	2377.64	916.66	693.89	6894.57	515.91
Bta-Mir-15-P2d_pri	100.88	0.6	190.94	716.57	493.72	1758.79	692.64	623.42	358.05	701.44	806.89	382.76	384.5	374.54	10.01	458.15	802.85	532.24	757.89	584.18	533.71	725.76
Bta-Mir-15-P2c_pri	1535.18	0	27.21	0.09	1.24	1.83	0	0.91	0	0.11	1.74	0.06	5.32	16.57	3.92	47.68	0.49	0	0.04	0.03	0	13.32
Bta-Mir-17-P1a_pri	14.07	349.97	28.7	53.2	148.11	117.86	124.45	99.48	198.42	71.65	154.4	31.2	70.27	518.84	1.52	164.96	90.33	251.64	26.18	29.48	185.93	91.2
Bta-Mir-17-P1c_pri	0.76	15.21	0.1	0.43	4.95	8.68	1.04	10.18	1.54	1.69	8.22	1.73	1.91	73.15	0.08	9.81	4.03	0.61	0.22	3.86	14.28	2.31
Bta-Mir-17-P2a_pri	1.65	60.84	1.59	8.95	31.61	13.93	19.65	14	25.5	7.87	29.88	4.04	8.32	6.89	0	3.04	21.82	48.34	4.2	4.91	41.87	6.66
Bta-Mir-17-P2c_pri	0	10.3	0.1	0.43	2.2	2.51	0.82	1.82	0.47	0.22	3.24	0.52	0.27	1.5	0	0.14	1.43	0.25	0.2	0.7	5.25	0.95
Bta-Mir-17-P4a_pri	6.08	174.99	13.35	47.26	143.97	112.61	95.12	88.38	160.82	54.33	144.19	32.43	60.17	255.68	1.6	87.86	85.07	213.85	25.68	27.09	231.41	137.95
Bta-Mir-17-P4c_pri	1.9	9.46	0.3	0.09	5.64	11.19	1.04	10.73	0.59	1.24	13.45	1.17	2.73	113.17	0.08	8.52	4.72	0.49	0.2	3.38	12.1	2.31
Bta-Mir-17-P1d_pri	50.44	422.67	73.05	95.12	148.91	217.68	103.61	178.95	145.76	81.44	180.31	36.9	70.27	339.01	4.16	265.33	104.68	144.04	40.66	37.57	311.45	66.87
Bta-Mir-17-P4d_pri	46.77	2682.99	105.73	986.36	1157.85	771.13	658.63	990.6	925.9	341.16	1178.46	251.99	447.4	365.56	14.81	407.08	560.76	928.9	156.35	203.72	1724.35	940.9
Bta-Mir-19-P1a_pri	0.13	337.04	0.1	31.42	68.43	61.44	58.65	41.65	62.38	44.43	90.9	21.49	28.65	2.79	0.08	0.88	55.04	134.47	31.8	30.08	179.91	94.86
Bta-Mir-19-P2a_pri	13.31	1427.55	11.76	239.83	515.38	447.46	454.54	311.16	540.58	243.64	783.48	202.3	221.04	518.25	0.8	261.88	431.7	902.03	445.89	279.15	1267.55	787.59
Bta-Mir-19-P2c_pri	13.31	1435.69	11.76	240	516.03	448.38	455.36	312.07	543.07	243.64	784.23	202.37	221.31	519.34	0.8	262.62	432.09	904.61	446.29	279.34	1269.67	788.27
Bta-Mir-21_pri	1483.72	232091	3896.58	11224.8	6990.73	3089.53	19847.3	2489.5	17946.4	4906.63	3996.35	2446.99	6291.42	32555.9	137.17	45587.1	5217.61	11602.2	4446.25	2860.88	29190.3	8732.85
Bta-Mir-22-P1b_pri	275.53	136055	868.79	67878.6	40801.8	26336.1	41592	47571.9	38913.8	91376.3	30905.4	17402.4	45746.2	1744.15	332.8	650.56	37573.4	26610.7	23991	16643.8	16108.2	16586
Bta-Mir-23-P3_pri	531.29	1473.9	1462.33	769.51	341.85	166.29	1888.51	293.71	2978.74	560.84	246.8	487.81	444.67	3800.46	81.84	6433	1177.35	2163.3	1315.55	612.47	652.54	294.11
Bta-Mir-23-P2_pri	197.97	64.2	487.71	1266.65	1779.47	1443.58	2918.77	2663.9	3854.71	3765.03	2644.06	1139.68	2237.68	1851.93	52.69	3160.36	3435.47	5189.49	1634.79	2109.82	676.75	428.79
Bta-Mir-24-P3_pri	541.17	330.69	1689.74	334.7	301.1	742.57	956.65	1216.65	1169.98	2259.11	986.7	754.84	605.54	5440.13	53.97	2445.14	1276.97	1076.5	995.91	1053.06	423.05	364.78
Bta-Mir-24-P2_pri	541.17	330.69	1689.74	334.7	301.1	742.57	956.65	1216.65	1170.1	2259.11	986.7	754.86	605.54	5440.13	53.97	2445.14	1276.97	1076.62	995.91	1053.06	423.05	364.78
Bta-Mir-26-P1_pri	1473.33	69848.1	2193.49	59566	83969.5	98861.9	52824.8	105408	65432.9	69642.6	189978	66009.6	51607.4	32014.9	246.88	67995.1	139090	84750.9	90823.9	164922	79978	44384.7
Bta-Mir-26-P4_pri	1473.97	69854.4	2194.29	59567.2	83970.5	98864.9	52826.1	105410	65434.4	69643.9	189981	66010.6	51610.6	32018.2	247.04	68000.2	139090	84752.8	90825.1	164923	79979.9	44387.8
Bta-Mir-26-P2_pri	1531.25	6566.92	1949.04	4459.7	6839.67	6091.8	4153.86	3512.1	3807.51	5455.99	5897.27	5364.07	5554.9	13221.6	182.74	9379.24	7837.21	4417.39	5793.08	5877.17	9132.33	5365.15
Bta-Mir-27-P3_pri	24.21	5664.44	157.75	1198.12	652.2	230.93	5371.53	438.83	8285.22	969.04	334.96	855.64	522.72	1749.94	23.86	1244.79	2216.69	4689.03	2345.31	1053.82	1643.8	388.29
Bta-Mir-27-P2_pri	42.2	8049.44	169.61	31477.9	37346	26093.3	108271	39230.9	137220	112643	36468	38294.1	30192.1	1517.11	16.82	2301.02	50367.5	102882	35056.6	40799.4	29303.7	17703.4
Bta-Mir-28-P1_pri	25.09	1280.71	56.01	877.03	478.94	591.36	988.87	497.03	805.05	572.88	380.28	793.03	617.68	22.65	4.56	26.24	586.07	855.9	615.08	743.29	995.02	549.48
Bta-Mir-28-P2_pri	98.48	1049.55	93.97	4427.67	6235.96	4187.51	3485.33	5985.59	3552.16	3712.96	4193.84	3646.4	1936.41	221.65	13.37	98.68	6092.42	2657.26	4325.02	3907.37	5790.44	2083.9
Bta-Mir-28-P3_pri	58.81	0	265.58	607.07	443.19	81.77	62.15	619.42	48.74	43.64	442.05	44.03	4.64	12.97	0.56	13.32	156.19	41.59	48.97	30.08	65.81	51.65
Bta-Mir-29-P1b-v1_pri	3.68	59.89	56.8	30.73	111.39	238.24	34.61	532.67	26.45	70.53	457.99	37.61	61.4	611.85	8.97	618.03	71.66	33.99	13.38	47	138.19	73.12
Bta-Mir-29-P1b-v2_pri	3.68	59.89	56.8	30.82	111.39	238.24	34.76	532.67	26.45	70.53	457.99	37.7	61.4	611.85	8.97	618.03	71.61	33.99	13.33	47.13	138.22	73.12
Bta-Mir-29-P1d7-v1_pri	3.68	59.89	61.89	31.08	111.93	240.75	34.83	537.04	26.68	70.53	462.72	37.82	61.54	637.8	9.53	667.27	72.49	34.11	13.61	47.48	139.28	73.8
Bta-Mir-29-P1d7-v2_pri	3.68	59.89	61.89	31.16	111.93	240.75	34.98	537.04	26.68	70.53	462.72	37.9	61.54	637.8	9.53	667.27	72.44	34.11	13.54	47.61	139.31	73.8
Bta-Mir-29-P1d8-v1_pri	3.68	59.89	61.89	31.08	111.93	240.75	34.83	537.04	26.68	70.53	462.72	37.82	61.54	637.8	9.53	667.27	72.49	34.11	13.61	47.48	139.28	73.8
Bta-Mir-29-P1d8-v2_pri	3.68	59.89	61.89	31.16	111.93	240.75	34.98	537.04	26.68	70.53	462.72	37.9	61.54	637.8	9.53	667.27	72.44	34.11	13.54	47.61	139.31	73.8
Bta-Mir-29-P2b_pri	240.04	946.19	5085.66	872.12	2566.92	3204.88	1083.18	4608.18	1058.5	516.41	3469.63	1180.23	914.31	21069.1	975.27	43910.2	1653.72	1052.69	816.11	1262.71	3172.24	920.92
Bta-Mir-29-P2d1_pri	0	0	0.2	0.43	0.22	0.46	0.15	0.18	0	0.11	0.5	0.81	0.14	0.8	0	0.54	0.2	0.12	0.29	0.96	0.2	0
Bta-Mir-29-P2d2_pri	34.09	268.89	468.38	224.94	405.61	1121.06	147.67	1288.3	160.82	516.3	924.19	223.69	299.36	3372.44	308.54	1943.24	297.92	133.49	98.76	221.15	241.76	120.55
Bta-Mir-30-P1b_pri	543.2	2319.72	1020.46	25775.7	32132.1	31444.4	9880.86	24912.4	8494.9	32462.3	30886	22169.7	86586.6	42253.6	119.72	9878.3	41367.4	11527.6	17928.5	38127.8	12281.3	15095.3
Bta-Mir-30-P1d_pri	55	11166.2	82.71	5303.32	10828.1	12759.2	4490.95	15037.2	7226.96	40112.5	13513.7	4487.65	7118.27	904.06	42.2	511.71	7331.84	6769.02	3789.12	3215.1	12984.6	4910.26
Bta-Mir-30-P1a_pri	323.82	11565.2	954.49	10340.7	7486.97	13547.7	4996.55	21450.9	7215.1	24010.8	12402.5	8054.85	26388.5	4394.26	224.38	2722.03	5496.12	7127.4	2002	7507.01	7475.94	3830.06
Bta-Mir-30-P2b_pri	14.83	14.97	56.7	609.48	951.58	697.35	175.88	592.69	109.23	433.4	727.7	444.18	2630.36	290.01	4.08	39.23	681.07	107.23	104.34	470.99	101.48	112.4
Bta-Mir-30-P2d_pri	34.98	2666.34	54.11	1268.97	2423.66	3856.09	890.18	3968.93	1310.88	5449.69	2854.75	1066.46	2614.26	246.7	41.56	148.73	1294.56	878.47	504.89	811	1564.34	580.6
Bta-Mir-30-P2a_pri	8.11	932.42	33.58	861.28	769.93	1953.4	1101.12	2085.4	921.28	2071.15	1280.57	710.81	3981.43	368.15	14.97	175.58	560.12	1086.56	269.86	766.87	1164.72	468.62
Bta-Mir-31_pri	3.93	43.96	16.14	95.81	109.29	608.72	1614.31	293.34	3664.83	1.46	35.61	35.61	196.75	202.19	0.16	224.27	49.74	2793.2	54.03	15.74	147.65	257.55
Bta-Mir-32_pri	0.89	207.68	2.09	87.46	240.57	195.07	167.99	170.04	194.27	187.06	259.25	88.34	209.03	33.73	0.48	9.47	210.15	178.52	59.14	100	792.48	163.63
Bta-Mir-33-P3_pri	28.77	23.83	31.39	7.58	49.57	39.52	25.16	30.01	27.52	5.06	30.88	7.62	3.55	256.68	2.96	86.16	27.67	18.28	7.04	4.72	17.92	7.07
Bta-Mir-33-P1_pri	0	2.16	0.3	42.35	25.37	2.28	36.4	1.27	26.8	0.67	1.25	11.81	0.55	21.06	0.08	2.23	17.89	30.3	17.7	14.79	32.86	0.27
Bta-Mir-34-P1_pri	2.53	79.29	5.88	35.64	53.87	103.93	63.34	106.75	92.27	46.57	91.65	29.82	40.93	63.57	0.16	47.28	183.17	114.96	28.4	10.71	43.93	91.74
Bta-Mir-34-P2a_pri	2.03	0	0	0.09	0.65	8.68	2.23	3.82	1.66	0.22	49.56	1.44	0.68	3.99	0	3.11	1.97	0.86	0.86	0.16	1.35	3.4
Bta-Mir-34-P2b_pri	80.73	6.11	7.18	3.1	7.26	105.98	38.03	69.11	14.11	7.65	1005.62	18.83	9.41	38.42	2.08	35.24	26.39	6.99	10.88	1.85	12.9	73.66
Bta-Mir-34-P3c_pri	4.56	8.86	0.2	0.52	0.32	2.06	1.94	2	0.95	4.16	16.69	0.5	3.68	0.4	0.08	0.88	0.84	0.25	1.22	0.45	8.77	24.46
Bta-Mir-34-P3b_pri	1.65	1.2	0	0.17	0	0	0.22	0	0.36	0.11	1.25	0.06	0.82	0	0	0.07	0.15	0.12	0.07	0.03	0.57	0.41
Bta-Mir-34-P3a_pri	0.89	3.35	0	0	0.05	0	0.3	0	0	0.22	1.49	0.04	0.68	0.2	0	0.07	0.05	0	0.02	0.03	0.57	2.72
Bta-Mir-92-P1a_pri	185.8	23235.8	151.67	4726.99	9502.76	3092.73	5374.06	3111.28	9477.38	632.83	3994.36	2718.5	2551.63	5094.53	61.1	4835.98	3776.1	10695.3	1808.86	2997.93	7807.63	4549.15
Bta-Mir-92-P1c_pri	175.53	18470.5	142.11	4064.91	8523.23	2790.99	4593.74	2762.65	8091.19	573.21	3545.84	2299.06	2164.82	4917.99	59.58	4559.56	3362.15	9286.29	1542.82	2585.52	6829.82	4087.06
Bta-Mir-92-P2d_pri	755.61	3834.22	1014.08	2926.7	2645.63	1761.07	1613.64	1588.56	2042.16	1657.44	2203.76	1210.34	1037.24	3275.83	123.24	8218.45	2107.93	2856.26	1841.52	1391.8	6032.32	1708.38
Bta-Mir-92-P1d_pri	19.39	421.47	11.26	393.66	24037.5	5579.47	259.69	8883	350.34	101.35	5312.53	271.84	136.99	111.77	0.72	83.73	16490	347.34	113.58	339.03	625.82	806.76
Bta-Mir-92-P2c_pri	5.32	159.3	1.49	5.17	28.28	40.89	8.49	50.01	3.91	9.79	52.05	10.83	7.23	241.81	0.16	71.15	23.3	4.17	1.87	27.09	64.81	3.67
Bta-Mir-92-P2a_pri	0	0	0	0	0.16	0	0	0	0	0	0	0	0	0	0	0	0.25	0.12	0	0.1	0	0
Bta-Mir-95-P1_pri	1.52	0	1.69	2.15	48.38	25.13	7.74	68.38	14.94	150.39	57.78	5.08	17.06	1.8	13.77	2.23	11.99	7.12	2.59	4.3	18.47	5.3
Bta-Mir-95-P2_pri	8.49	452.14	13.15	185.6	985.4	234.35	135.98	513.21	199.13	156.13	614.88	104.96	152.13	9.58	0.4	6.7	365.6	117.54	40.09	63.16	144.81	80.46
Bta-Mir-95-P3-v1_pri	0	8.14	0	2.84	10.32	4.11	2.83	6.37	2.49	6.07	6.48	1.02	0.41	0	0	0.07	3.74	1.72	1.1	0.73	3.41	1.9
Bta-Mir-95-P3-v2_pri	0	14.85	0.2	6.2	21.99	5.48	7	8	6.29	10.8	13.2	3.5	2.18	0.4	0.08	0	11.21	3.68	2.32	1.47	7.03	8.97
Bta-Mir-95-P4_pri	0	0	0	0	2.9	0.23	0.15	5.82	0	0.22	36.61	0.04	0	0	0	0	0.2	0	0	0.13	0	0
Bta-Mir-96-P1_pri	0.13	0.96	0	2.32	1.29	0	17.86	0.55	30.01	0	1.25	24.16	4.37	23.45	0	14.07	0.84	17.54	0.9	243.56	1.69	0.14
Bta-Mir-96-P2_pri	0	144.68	0	377.22	281	18.96	2984.56	22.19	6739.28	3.6	168.35	4414.57	408.65	9.58	0	9.67	203.47	4878.47	116.84	29570.5	353.91	18.48
Bta-Mir-96-P3-v1_pri	0	21.68	0.1	34.86	21.66	1.83	237.65	2.73	422.92	0.67	18.43	349.04	39.02	3.39	0	2.84	22.26	362.92	10.91	3165.46	23.28	0.68
Bta-Mir-96-P3-v2_pri	0	21.68	0.1	34.86	21.61	1.83	237.13	2.73	422.92	0.67	18.43	348.04	39.02	3.39	0	2.84	22.07	362.43	10.86	3152.23	23.17	0.68
Bta-Mir-101-P1-v2_pri	1133.42	1096.98	1923.13	1923.56	3594.09	6305.37	2323.92	3142.19	1940.52	1331.8	3789.89	2010.06	1723.56	7085.18	788.12	20616.8	2539.73	2374.33	2915.92	1767.54	3490.51	3520.59
Bta-Mir-101-P1-v1_pri	1133.42	1096.98	1923.13	1915.9	3577.27	6305.37	2308.59	3142.19	1929.96	1331.8	3789.89	1999.02	1723.56	7085.18	788.12	20616.8	2527.15	2361.94	2901.8	1757.79	3471.87	3520.59
Bta-Mir-101-P2-v2_pri	1139.76	1119.02	1937.58	1977.53	3653.12	6447.67	2368.21	3191.3	1988.2	1387.82	3876.06	2069.98	1754.94	7147.85	793.97	20932.9	2582.88	2433.71	3041.89	1812.06	3577.83	3633.81
Bta-Mir-101-P2-v1_pri	1139.76	1119.02	1937.58	1969.87	3636.29	6447.67	2352.88	3191.3	1977.64	1387.82	3876.06	2058.94	1754.94	7147.85	793.97	20932.9	2570.3	2421.32	3027.84	1802.34	3559.19	3633.81
Bta-Mir-103-P4_pri	9272.17	3490.12	7658.13	1491.67	3354.27	6480.56	1284.36	5119.02	1242.09	1115.72	4085.75	916.66	807.2	41032.6	471.18	21759.2	2331.6	1413.29	707.79	870.85	1882.33	1092.98
Bta-Mir-103-P2_pri	9272.17	3535.4	7659.53	1497.01	3361.91	6495.64	1289.72	5135.57	1249.32	1120.44	4102.94	919.34	811.43	41056.2	471.5	21794.7	2334.84	1415.25	710.06	872.38	1888	1094.21
Bta-Mir-103-P1_pri	8403.5	797.08	5089.35	435.42	652.74	1858.15	497.56	1087.17	399.68	305.5	808.14	188.81	357.07	20116.5	316.55	9254.66	413.81	505	238.4	284.89	461.22	335.83
Bta-Mir-105-P2_pri	0.38	0	0	0.09	6.5	6.85	0	79.29	0	1.8	35.11	0.56	0.14	0	0	0	1.62	0.61	0.16	0.57	0	2.04
Bta-Mir-105-P1_pri	0	0	0	0.26	10.38	2.28	0.07	3.09	0.12	1.01	9.21	0.75	0	0	0	0	1.38	0	0.07	0.38	0.03	1.22
Bta-Mir-122_pri	42.2	0	2.39	0	0.05	3.88	1.49	1.27	0	0.79	1.99	0.02	1.5	2.79	0.08	0.74	0	0	0	0.06	0.03	0.68
Bta-Mir-124-P2-v1_pri	0.25	0	0.3	8.52	219.17	6341.92	6.92	8220.84	9.13	2.7	4781.57	4.6	3.41	242.71	0	122.35	345.45	10.8	2.49	534.4	3.18	4.49
Bta-Mir-124-P2-v2_pri	0.25	0	0.3	8.69	222.51	6341.92	7.07	8220.84	9.13	2.7	4781.57	4.71	3.41	242.71	0	122.35	347.51	10.92	2.5	553.49	3.24	4.49
Bta-Mir-124-P1-v1_pri	0.25	0	0.3	8.52	219.17	6341.92	6.92	8220.84	9.13	2.7	4781.57	4.6	3.41	242.71	0	122.35	345.45	10.8	2.49	534.27	3.18	4.49
Bta-Mir-124-P1-v2_pri	0.25	0	0.3	8.69	222.51	6341.92	7.07	8220.84	9.13	2.7	4781.57	4.71	3.41	242.71	0	122.35	347.51	10.92	2.5	553.36	3.24	4.49
Bta-Mir-124-P3-v1_pri	0.25	0	0.3	8.52	219.17	6341.92	6.92	8220.84	9.13	2.7	4781.57	4.6	3.41	242.71	0	122.35	345.45	10.8	2.49	534.27	3.18	4.49
Bta-Mir-124-P3-v2_pri	0.25	0	0.3	8.69	222.51	6341.92	7.07	8220.84	9.13	2.7	4781.57	4.71	3.41	242.71	0	122.35	347.51	10.92	2.5	553.36	3.24	4.49
Bta-Mir-126-P2-v2_pri	64.38	2.04	207.18	32016.7	8307.6	8383.71	15426.3	17556.3	14736.4	34248.2	16980.6	7594.63	11795.3	580.52	9.13	154.14	14314.3	13495.2	13647.6	17044.8	16936.8	11045.3
Bta-Mir-126-P2-v1_pri	11.66	0.84	37.97	4915.17	1242.36	1733.21	2057.09	4479.24	2210.69	6794.99	5253.5	737.89	3012.27	283.02	2.08	101.52	3224.04	2309.67	2474.67	3586.09	2366.86	1295.62
Bta-Mir-126-P2-v3_pri	11.66	0.84	37.97	4903.89	1239.68	1733.21	2051.66	4479.24	2203.93	6794.99	5253.5	735.41	3012.27	283.02	2.08	101.52	3219.67	2303.54	2471.32	3580.9	2359.95	1295.62
Bta-Mir-127_pri	508.73	3.23	52.02	1237.04	5950.17	12115.3	2861.08	10991.9	2935.57	5254.31	12949.6	3372.77	10905.5	481.32	12.17	1051.7	11844.6	7208.5	6756.09	8813.21	1567.53	3758.16
Bta-Mir-128-P2_pri	167.42	223.61	196.32	65.08	1111.68	7870.92	87.6	21911.2	100.1	136.55	4096.21	147.93	112.7	182.63	510.42	80.42	312.13	121.96	29.37	68.07	314.37	69.45
Bta-Mir-128-P1_pri	115.71	162.41	142.01	60.69	1435.14	7842.82	84.85	24411.9	92.74	122.04	4402.28	158.55	99.19	143.71	262.41	49.58	359.06	122.08	26.09	61.02	343.36	70.94
Bta-Mir-129-P2_pri	0.25	1.32	0.3	0.69	35.37	531.29	1.79	853.29	1.07	0.67	403.69	16.14	1.91	13.27	0	5.88	72.69	0.98	0.94	14.79	25.52	6.39
Bta-Mir-129-P1_pri	0.25	1.32	0.3	0.69	35.37	530.61	1.79	852.56	1.07	0.67	403.69	16.14	1.77	13.27	0	5.88	72.69	0.98	0.94	14.75	25.49	6.39
Bta-Mir-130-P1c_pri	99.62	27.91	34.38	526.92	180.74	242.12	512.97	280.43	393.27	423.72	319.27	604.85	669.12	39.72	3.76	63.3	613	486.96	2016.37	987.7	693.55	554.65
Bta-Mir-130-P4a_pri	17.36	133.07	4.48	6.8	21.13	21.93	20.39	34.92	30.48	10.12	41.84	1.35	3.41	7.98	0.4	4.19	20.54	34.6	10.73	3.7	39.23	9.11
Bta-Mir-130-P2b_pri	0.63	1423	0.3	206.78	755.74	1116.03	305.83	1447.25	314.29	546.67	1679.03	267.3	109.15	0.8	0	0.54	529.85	332.49	269.52	214.33	378.98	202.23
Bta-Mir-130-P2a_pri	0.63	33.06	0.1	3.1	12.69	9.82	7.96	27.82	7.83	7.54	29.64	0.58	0.82	0	0	0	9.78	7.36	3.35	0.86	14.94	0.68
Bta-Mir-130-P3b_pri	0.13	36.53	0	9.12	33.92	31.98	15.85	46.01	17.55	18.9	59.27	12.2	12.55	0.4	0.08	0.61	22.8	18.53	4.36	8.48	24.72	8.56
Bta-Mir-132-P1_pri	0.63	354.88	1.79	15.41	65.1	875.97	5.73	4293.19	6.4	15.75	1124.42	8.25	13.24	3.09	0.08	3.52	30.42	6.13	5.6	14.66	9.72	17.94
Bta-Mir-132-P2_pri	0.63	163.73	1	3.62	24.68	132.48	0.89	860.93	1.3	2.47	253.27	1.73	0.96	3.49	0	4.8	6.54	2.33	0.97	3.79	2.12	3.81
Bta-Mir-133-P3-v1_pri	16.22	0.24	11.06	36.33	189.77	178.16	131.59	324.8	46.37	64231.7	209.44	162.01	82	178.34	1464.86	9.6	210.79	2962.76	32.25	184.54	63.29	673.02
Bta-Mir-133-P3-v2_pri	16.22	0.24	11.06	36.33	189.82	178.16	131.59	324.8	46.49	64231.7	209.44	162.01	82	178.34	1464.86	9.6	210.84	2962.88	32.27	184.54	63.29	673.02
Bta-Mir-133-P1-v1_pri	16.22	0.24	11.06	36.33	189.77	178.16	131.59	324.8	46.37	64231.8	209.44	162.01	82	178.34	1464.86	9.6	210.79	2962.76	32.25	184.54	63.29	673.02
Bta-Mir-133-P1-v2_pri	16.22	0.24	11.06	36.33	189.82	178.16	131.59	324.8	46.49	64231.8	209.44	162.01	82	178.34	1464.86	9.6	210.84	2962.88	32.27	184.54	63.29	673.02
Bta-Mir-133-P2-v1_pri	3.8	0	3.29	0	6.13	16.9	3.5	8.37	0.83	1011.9	12.45	2.21	0.68	2.1	281.39	0.2	6.14	83.68	0.83	4.46	2.01	8.43
Bta-Mir-133-P2-v2_pri	3.8	0	3.29	0	6.13	16.9	3.5	8.37	0.83	1011.9	12.45	2.21	0.68	2.1	281.39	0.2	6.14	83.68	0.83	4.46	2.01	8.43
Bta-Mir-134_pri	1.39	0	0.2	0	1.94	6.62	0.15	8.18	0.47	1.12	16.44	0.75	2.46	1	0	0.74	1.82	0.12	1.06	1.31	0.14	1.63
Bta-Mir-135-P1_pri	0.63	0	0.2	6.37	65.37	52.54	5.14	67.65	5.22	3.15	564.57	116.25	1.91	26.45	0	5.68	50.42	5.52	142.36	20.08	2.64	39.69
Bta-Mir-135-P2_pri	0.63	0	0.2	6.37	65.37	52.54	5.14	67.47	5.22	3.15	564.57	116.25	1.91	26.45	0	5.68	50.42	5.52	142.41	20.08	2.64	39.55
Bta-Mir-135-P4_pri	0	0	0	0.09	1.34	259.71	0.07	6	0	0.11	18.93	0.1	0.27	0.2	0	0.07	10.57	0	0.04	0.76	0.09	0
Bta-Mir-136-v1_pri	14.57	2.75	2.49	43.13	252.67	1951.8	204.31	1941.55	232.93	329.69	1903.91	242.5	833.53	9.88	0	8.93	518.84	331.76	329.47	235.72	98.39	330.8
Bta-Mir-136-v2_pri	14.57	2.75	2.49	43.13	252.67	1951.8	204.31	1941.55	232.93	329.69	1903.91	242.5	833.53	9.88	0	8.93	518.84	331.76	329.47	235.72	98.39	330.8
Bta-Mir-137-P1-v1_pri	0	0	0.1	0	3.01	0.91	0	262.61	0.12	0.22	228.37	0.08	0.68	0	0	0	0.93	0.12	0	0.06	0.03	0.41
Bta-Mir-137-P1-v2_pri	0	0	0.1	0	2.96	0.91	0	262.61	0.12	0.22	228.37	0.08	0.68	0	0	0	0.93	0.12	0	0.06	0.03	0.41
Bta-Mir-138-P1_pri	0.76	41.08	1.3	8.61	1104.47	1206.25	9.45	2899.23	10.08	14.96	1281.06	3.08	30.56	7.58	0.08	4.8	79.32	7.85	3.17	6.95	57.24	3.67
Bta-Mir-138-P2_pri	0.76	39.4	1.4	8.61	1088.56	1185.24	9.3	2828.48	9.84	14.62	1240.47	3.06	29.61	6.69	0.08	4.33	77.5	7.85	3.08	6.92	55.95	3.81
Bta-Mir-139_pri	46.01	1.32	149.38	138.6	18.22	51.85	30.67	791.64	39.26	251.51	403.69	13.29	66.58	547.59	6.09	198.03	27.13	57.91	55.57	58.67	41.69	19.71
Bta-Mir-140-P1-v1_pri	5214.14	2010.11	12031	1474.11	1914.99	1468.93	1258.46	1483.08	654.67	492.68	1423.02	776.08	1207.53	8549.5	1060.47	15820.4	2087.68	877	4218.34	1595.11	1181.52	2555.23
Bta-Mir-140-P1-v2_pri	5214.14	2010.11	12031	1471.96	1910.64	1468.25	1254.59	1483.08	653.84	492.68	1422.52	774.69	1207.25	8549.5	1060.47	15820.4	2085.42	874.79	4208.95	1592.34	1178.8	2554.69
Bta-Mir-142-P1-v1_pri	35.11	53345.5	113.51	1697.5	2145.51	700.09	3142.8	910.58	2071.33	1960.24	1474.82	329.72	1206.03	127.14	3.36	201.01	1315.5	2029.07	278.4	697.24	33943.7	1397.28
Bta-Mir-142-P1-v2_pri	1.65	4778.5	2.39	138.68	230.79	49.79	308.73	58.01	235.18	138.35	109.58	26.22	53.49	28.44	0.16	51.33	119.62	245.02	32.7	50.54	6754.66	120.96
Bta-Mir-142-P1-v3_pri	1.65	4778.5	2.39	138.6	230.62	49.79	308.73	58.01	235.06	138.35	109.58	26.2	53.49	28.44	0.16	51.33	119.57	245.02	32.69	50.54	6750.9	120.96
Bta-Mir-142-P1-v4_pri	35.11	53345.5	113.51	1700.08	2147.61	700.09	3150.91	910.58	2072.28	1960.24	1474.82	330.01	1206.03	127.14	3.36	201.01	1316.28	2032.02	278.63	697.94	33952.2	1397.28
Bta-Mir-143_pri	1334.43	43.24	5812.04	126637	34575.8	23856.5	224815	69590.8	95407.6	88121	36825.6	276626	39883.6	5176.06	371.08	2034	109990	113917	94639.1	242770	164550	158804
Bta-Mir-144-v2_pri	11.66	0.36	2.99	27.46	22.42	32.89	2.01	8	1.3	28.12	13.95	6.12	6.14	1.3	0.08	0.2	3.24	1.59	0.45	8.13	1.55	11.28
Bta-Mir-144-v1_pri	3.17	0.12	0.2	17.48	26.45	49.57	6.7	8.91	3.68	30.6	26.65	6.02	3.27	0.5	0	0.07	3.1	4.66	0.83	7.78	1.58	4.08
Bta-Mir-145_pri	309.11	0	775.11	1089.57	332.28	505.71	1590.04	992.23	345	1137.99	463.71	1516.88	653.29	7411.02	35.23	5572.5	730.95	654.56	655.8	1459.39	785.94	684.98
Bta-Mir-146-P4-v1_pri	0.51	6680.34	1.79	137.13	357.55	769.07	394.85	905.3	447.12	853.52	1092.04	175.52	295.95	6.19	0	11.7	318.42	406.72	142.65	247.16	2246.85	318.71
Bta-Mir-146-P4-v2_pri	0.51	6680.34	1.79	137.13	357.55	769.07	394.85	905.3	447.12	853.52	1092.04	175.52	295.95	6.19	0	11.7	318.42	406.72	142.65	247.12	2246.85	318.71
Bta-Mir-146-P1_pri	10.9	3814.58	29.5	22.81	46.18	338.28	202.67	15859.7	196.87	517.76	3255.21	34.09	86.64	36.53	2.08	202.9	125.03	156.55	68.41	38.97	751.67	23769
Bta-Mir-147_pri	0	627.96	0.4	5.6	41.99	16.45	8.93	25.64	9.73	3.15	31.88	2.85	5.87	1.1	0	6.76	25.26	83.68	2.03	3.47	12.27	4.49
Bta-Mir-148-P1_pri	808.21	19090.9	224.12	38192.9	11098.7	2118.77	14169.4	4178.07	9207.21	11341.6	5756.07	19849.2	6913.87	12902.1	10.81	1024.85	16650.7	9756.32	31493	10068.7	27111.6	28374.9
Bta-Mir-148-P4_pri	39.04	250.92	23.42	93.32	289.01	196.89	106.36	376.27	102.47	265.69	783.23	115.36	150.63	232.13	3.04	89.82	387.86	157.41	165.54	127.4	209.73	110.9
Bta-Mir-148-P3_pri	3860.19	1.44	1940.47	33.83	26.34	11.65	87.75	16.55	68.31	62.65	24.9	35.55	50.07	715.34	101.22	547.9	117.46	83.31	152.66	45.12	34.61	26.91
Bta-Mir-149_pri	0	189.96	0.3	47.86	191.65	265.42	60.29	1629.29	58.94	100	1094.28	7.96	10.78	2.3	0	1.15	131.12	93.61	11.53	16.25	11.1	10.19
Bta-Mir-150_pri	1.27	305.89	4.68	201.52	92.79	46.6	195.53	67.29	120.62	45.56	30.88	25.51	139.45	28.64	1.68	34.02	50.57	141.59	27.07	52.42	6845.39	49.06
Bta-Mir-153-P2_pri	0	0	0	3.36	246.75	1228.64	4.39	2330.19	4.27	6.07	2192.3	6.35	1.91	0	0	0.07	186.36	2.7	1.13	7.23	9.66	6.39
Bta-Mir-153-P1_pri	0	0	0	3.36	250.62	1252.39	4.39	2391.47	4.27	6.07	2239.12	6.46	1.91	0	0	0.07	189.46	2.7	1.13	7.46	9.81	6.25
Bta-Mir-154-P1_pri	19.39	0	3.19	0	0.86	2.06	0.52	5.82	0	0.22	12.7	0.15	2.59	6.39	0.32	4.67	1.03	0.12	0.11	0.64	0.03	0.41
Bta-Mir-154-P2-v1_pri	43.72	0.96	5.68	2.67	23.71	195.98	7.52	182.41	7.12	7.65	141.95	12.02	27.43	28.64	0.8	27.12	40.3	17.67	18.62	13.99	3.96	18.48
Bta-Mir-154-P2-v2_pri	50.06	0	2.99	0.26	1.67	60.76	1.71	38.55	2.25	5.29	26.65	4.35	8.19	12.37	0.64	11.7	4.82	5.52	4.5	4.78	1.66	1.63
Bta-Mir-154-P3a-v1_pri	14.96	0	3.09	0.26	49.08	303.79	0.82	470.47	1.07	0.79	543.65	2.06	2.59	1.5	0.56	1.15	51.7	2.09	0.88	4.37	0.49	1.63
Bta-Mir-154-P3a-v2_pri	14.96	0	3.09	0.26	49.08	303.79	0.82	470.47	1.07	0.79	543.65	2.06	2.59	1.5	0.56	1.15	51.7	2.09	0.88	4.37	0.49	1.63
Bta-Mir-154-P3b_pri	0	0	0	0	0.16	0	0	0.18	0	0	0.5	0	0	0	0	0.07	0.34	0	0.02	0.03	0	0
Bta-Mir-154-P3c_pri	8.49	0	0.7	0.17	1.4	3.2	0.15	3.64	0.36	0.45	14.2	0.9	4.91	0	0.32	0	3.15	0.49	0.16	2.42	0.11	0.27
Bta-Mir-154-P4a_pri	4.44	0	0.9	0.09	6.07	35.63	0.45	43.28	0.59	0.34	78.95	0.54	1.36	1.7	0	0.54	4.03	0.25	0.29	0.92	0.32	0.14
Bta-Mir-154-P4b_pri	4.44	0	0.6	0	0.16	0.91	0	2.36	0	0.11	1.49	0.02	0.27	0.3	0.08	0.34	0.29	0	0	0	0.03	0
Bta-Mir-154-P5_pri	191.5	0	13.35	4.22	37.95	193.01	16	226.42	14.35	24.63	259.5	13.02	138.22	27.24	0.48	10.28	64.23	28.34	16.39	25.75	12.93	35.61
Bta-Mir-154-P6_pri	1.14	0	0	0	0.32	2.51	0	1.82	0.36	0.79	5.98	0.44	3	0.3	0.16	0.14	1.47	0.49	0.25	0.7	0.17	0.14
Bta-Mir-154-P7_pri	228.13	0	21.33	3.01	5.05	89.08	3.13	91.84	8.18	30.93	42.59	24.7	92.1	42.81	4	52.35	18.82	9.69	11.99	18.77	3.41	46.07
Bta-Mir-154-P8_pri	193.91	0	16.14	21.87	546.35	1085.88	70.34	1935.73	78.51	82.56	2178.6	69.37	300.86	23.65	0.88	15.42	525.37	130.05	113.4	122.24	28.93	73.53
Bta-Mir-154-P9_pri	1.01	2.99	0.2	10.42	5.91	154.18	17.86	71.65	22.89	46.79	39.85	16.87	152.27	1.3	0	0.41	54.6	405.37	51.7	28.33	19.99	211.75
Bta-Mir-154-P10_pri	293.4	0	22.12	1.55	26.66	150.52	4.91	168.59	2.61	3.82	151.17	3.6	13.1	18.36	8.17	19.75	20.94	6.13	6.79	4.97	1.06	7.48
Bta-Mir-154-P12_pri	38.78	0	3.89	33.06	903.47	1731.15	61.7	3056.9	68.67	67.94	3982.65	96.57	422.98	1.6	0.08	2.03	809.88	115.33	102.22	146.3	29.94	98.81
Bta-Mir-154-P13_pri	1152.05	0	95.47	582.96	1351.87	8060.27	1774.18	8943.56	2518.45	3506.55	5497.31	3431.58	6899.82	82.33	10.01	147.78	3372.76	2570.27	4015.9	3378.2	876.67	1543.52
Bta-Mir-154-P14_pri	29.53	0	3.79	0.52	6.67	48.42	3.13	154.76	2.61	4.72	130	4.89	25.38	1.8	0.4	1.42	15.33	4.42	3.13	6.12	1.09	10.47
Bta-Mir-154-P15_pri	235.23	0	23.72	0.43	7.85	37	1.79	76.75	1.3	2.14	53.05	4.37	5.05	8.68	4.16	14.74	8.26	2.21	3.1	4.97	0.66	0.82
Bta-Mir-154-P16_pri	6.21	0	0.2	0.26	9.73	22.16	1.71	78.93	1.42	2.02	64	2.06	15.69	17.26	0	9.27	8.99	4.66	1.6	2.87	0.6	1.63
Bta-Mir-154-P17_pri	202.53	0	17.14	4.73	68.97	522.15	6.92	452.65	9.37	20.47	308.81	12.66	77.77	34.13	1.6	26.44	67.53	12.02	7.62	25.68	4.93	9.79
Bta-Mir-154-P18_pri	108.36	0	15.45	1.38	4.25	29.24	5.36	26.01	2.61	4.95	19.43	3.5	25.92	11.28	5.29	12.72	8.21	2.45	3.3	5.99	1.61	2.17
Bta-Mir-154-P19_pri	448.78	0	28.5	0.69	15.7	70.58	2.23	185.5	2.73	13.39	245.06	3.33	108.2	57.78	3.84	39.9	16.56	5.03	2.72	7.58	1.72	1.77
Bta-Mir-154-P20_pri	8.36	0	0.4	0.43	0.59	4.11	0.07	29.28	0.59	0.11	23.16	0.27	2.18	0.2	0	0.14	2.46	0.25	0.07	0.41	0.03	0.82
Bta-Mir-154-P21_pri	8.87	0	0.6	0.52	34.89	88.4	1.19	150.22	0.95	3.15	179.31	1.33	6.28	1.3	0.08	0.54	20.74	2.45	1.06	2.17	0.95	2.72
Bta-Mir-154-P22_pri	192.77	0	28.8	0.52	21.4	45	2.08	111.3	0.95	3.26	90.4	3.42	34.11	36.83	4.56	33.55	13.17	2.45	1.28	6.72	0.69	2.31
Bta-Mir-154-P23_pri	0.13	0	0.1	1.21	8.33	9.36	1.34	16	3.44	2.36	19.43	2.35	9.01	0.1	0	0.07	10.62	1.1	1.33	4.68	0.75	2.17
Bta-Mir-154-P24_pri	27.88	0	3.29	0.6	4.62	40.43	3.42	74.02	3.2	8.77	83.18	3.23	12.28	6.49	0.32	4.26	16.32	8.59	7.83	5.61	1.78	2.99
Bta-Mir-154-P25_pri	0.25	0	0.1	0.09	3.12	5.03	0.45	6	0.12	0.34	8.47	0.37	2.59	0.2	0	0.07	2.75	0.86	0.09	0.48	0.17	0.95
Bta-Mir-154-P26_pri	0.13	0	0	0	4.14	7.31	0.6	24.91	0.12	0.34	30.13	0.44	0.55	0	0	0	4.47	0.61	0.38	0.7	0.2	0.82
Bta-Mir-154-P28_pri	27	0	3.09	0.52	5	41.34	3.57	92.57	3.91	5.4	71.47	2.94	14.6	4.09	0.4	3.25	9.88	4.66	3.01	4.08	1.61	3.67
Bta-Mir-154-P29_pri	0.13	0	0	0	0	0.23	0	0	0	0	0	0	0	0	0	0	0	0	0	0	0	0
Bta-Mir-154-P30_pri	0.38	0	0.1	0.09	11.72	27.64	0.97	128.39	0.83	0.45	114.56	0.96	4.37	0.6	0	0	11.5	1.1	0.2	1.18	0.34	1.36
Bta-Mir-154-P31_pri	131.93	0	13.15	6.46	25.7	90.68	22.48	64.92	31.55	33.74	50.8	37.92	145.59	27.74	2.48	22.39	47.57	31.53	28.2	57.07	11.67	11.14
Bta-Mir-154-P32_pri	193.91	0	14.65	1.03	19.94	195.29	2.61	226.05	1.66	4.84	156.15	5.79	11.46	13.77	1.6	21.98	23.05	3.44	4.57	9.43	1.18	3.26
Bta-Mir-154-P33_pri	15203.8	0	1010.2	23.67	285.14	1453.17	49.27	2071.03	68.08	73.68	1097.52	66.5	280.26	331.82	69.59	705.41	438.48	81.84	54.04	106.75	20.53	179.54
Bta-Mir-154-P36_pri	38.27	0	2.09	6.54	48.44	11.88	19.58	31.64	33.09	1.12	26.9	74.99	11.73	13.27	0.72	11.7	105.76	29.69	28.06	107.93	10.98	4.49
Bta-Mir-154-P37_pri	3.3	0	0.4	0	0.38	8.22	0.07	12	0	0.45	14.94	0.02	0	0.3	0	0.41	0.34	0.25	0.11	0.13	0	0.82
Bta-Mir-155_pri	19.77	437.4	20.83	99.26	80.37	113.29	138.14	92.2	100.45	82.34	96.88	64.85	33.29	23.25	0.64	34.36	175.35	99.26	134.76	211.31	1654.21	119.06
Bta-Mir-181-P1a_pri	893.25	30954.9	947.31	42742.7	92303.6	167502	9396.1	110160	11489.6	17438	144759	21468	14090.5	4749.33	189.7	6232.26	42524.1	13833.4	8797.1	19130.3	33134.2	23944.3
Bta-Mir-181-P1b_pri	893.25	30954.9	947.31	42742.7	92303.8	167502	9395.8	110160	11489.6	17438.2	144759	21468.1	14090.5	4749.33	189.7	6232.26	42524.3	13833.2	8797.08	19130.3	33134.1	23944.3
Bta-Mir-181-P1c_pri	11.41	117.97	7.18	289.16	1518.09	6555.94	434.15	5808.46	620.27	1098.4	4919.54	1233.61	161.82	8.28	1.76	27.39	1470.36	529.41	1001.21	983.02	877.59	1978.84
Bta-Mir-181-P2a_pri	245.11	1025.24	200.5	1632.94	4685.55	4619.9	353.17	3642.31	445.34	293.24	4467.53	1045.19	395	213.37	30.43	238	1958.58	431.02	253.9	674.87	995.65	718.14
Bta-Mir-181-P2b_pri	352.84	1043.08	285.91	1669.01	4766.57	4741.42	359.12	3725.97	455.66	309.33	4545.73	1068.44	409.19	226.94	41.72	267.29	2005.02	442.55	259.67	688.79	1028.28	730.78
Bta-Mir-181-P2c_pri	91.5	9.1	46.64	24.28	154.77	344.45	35.88	429.74	61.2	88.52	386.76	109.54	10.23	24.35	13.85	98.68	189.02	48.71	67.82	111.21	52.16	68.23
Bta-Mir-184_pri	2.53	7.31	0.3	15.84	8.66	10.28	12.65	8.73	20.4	0.45	12.95	744.61	3.82	17.07	0.08	9.87	11.94	62.57	5.17	559.7	5.02	2.31
Bta-Mir-185_pri	1055.6	6.23	1845.5	19.54	30.86	79.03	12.21	89.11	13.99	93.36	53.79	19.26	52.8	988.19	97.45	445.03	25.7	17.79	8.82	14.37	21.13	55.18
Bta-Mir-186_pri	79.46	25340.8	108.82	7581.12	7235.87	9691.84	7158.22	9497.51	7153.07	10844.5	9180.12	7879.78	10506.2	1227.7	9.77	955.93	8143.09	7522.47	8688.41	7160.72	14914.6	6037.9
Bta-Mir-187_pri	0.25	0	0	0.6	8.12	2.97	0.3	45.1	0	0.11	33.62	1.42	0.27	0.1	0.08	0.41	0.88	0.49	0.14	3.95	0.09	5.03
Bta-Mir-188-P1_pri	0.51	6.35	0.2	8.26	16.24	14.62	5.81	11.46	6.05	1.46	10.46	2.04	10.1	1.7	0.16	0.34	4.42	8.47	1.24	1.91	4.79	1.63
Bta-Mir-188-P2_pri	74.14	1059.61	28.6	425.26	708.38	399.95	319.08	494.66	274.91	57.25	792.94	230.52	433.89	105.98	25.22	40.99	438.58	501.81	271.3	304.32	423.94	151.13
Bta-Mir-188-P3_pri	145.88	4534.05	83.01	3289.03	4592.82	2610.54	2328.46	3314.78	2614.87	647.79	4436.4	1419.56	3216.93	852.76	70.47	210.2	2198.31	2924.11	1127.88	1334.03	2640.83	1704.3
Bta-Mir-190-P1_pri	0	0	0.8	7.66	19.14	51.85	8.78	33.1	7	46.68	30.38	5.48	4.64	0.8	0.08	0	21.77	6.26	3.39	7.04	4.3	3.13
Bta-Mir-190-P3_pri	0	0	0.4	3.96	6.77	7.77	1.71	2.18	1.07	0.34	28.39	1.94	0.55	0.7	0.08	0.41	5.36	2.33	2.25	27.31	5.48	2.85
Bta-Mir-191_pri	1012.89	40299.2	1356.2	7283.01	13794.3	12437.4	4213.32	16369.5	3412.69	14740.9	19445.3	8449.79	9508.76	3653.46	118.76	6499.55	12253.8	5677.19	6053.39	10600.6	24861	7318.03
Bta-Mir-192-P2_pri	423.43	4016.88	919.91	2644.6	3522.65	4556.4	2078.68	3294.96	2502.21	2389.59	3877.56	2175.65	28706.7	1048.47	99.7	1237.35	3058.52	2606.22	1958.27	2540.59	5465.23	1728.36
Bta-Mir-192-P1_pri	9	26.71	14.45	125.68	133.48	16.9	148.86	14.91	152.99	73.56	104.1	147.86	99.74	28.34	0.8	58.84	163.21	133	168.43	190.5	153.93	19.16
Bta-Mir-193-P1b_pri	66.03	6.71	151.08	35.81	5.86	2.74	2.61	2.36	2.73	7.99	2.99	5.25	6.41	703.37	22.9	120.12	5.9	3.31	2.23	2.87	2.12	17.8
Bta-Mir-193-P1a_pri	35.99	0	97.16	12.14	3.92	1.83	3.5	2.91	5.46	3.04	1.49	0.54	1.91	0.6	132.69	0.88	0.84	2.21	0.81	0.22	0.46	0.14
Bta-Mir-193-P2b_pri	76.8	38.45	215.35	256.62	70.75	18.96	188.23	42.01	249.89	64.9	30.63	32.8	86.78	276.04	40.84	89.14	88.51	154.1	57.99	25.05	27.16	22.56
Bta-Mir-193-P2a_pri	76.8	38.45	215.35	256.62	70.75	18.96	188.23	42.01	249.89	64.9	30.63	32.8	86.78	276.04	40.84	89.14	88.51	154.1	57.99	25.05	27.16	22.56
Bta-Mir-194-P2_pri	7.73	292.84	24.71	93.32	148.43	245.32	89.46	163.31	96.18	101.57	134.23	50.77	1564.05	64.27	0.96	28	104.44	82.08	54.01	60.64	195.08	26.37
Bta-Mir-194-P1_pri	1.65	257.99	3.49	91.77	142.62	198.72	85.67	144.76	93.81	91.9	118.29	50.29	1371.67	23.95	0.08	10.08	101.88	79.75	54.3	60.9	184.73	23.78
Bta-Mir-196-P3_pri	97.84	0	43.25	6.63	1.13	0	28.51	0.18	1.19	0.22	0.5	0.06	26.74	34.83	12.41	23.94	1.08	0.74	34.99	0.61	1.09	15.36
Bta-Mir-196-P4_pri	172.11	0	69.36	17.3	1.94	0	59.54	0.18	3.56	0.45	1.74	0.31	47.21	72.05	18.66	64.39	1.92	2.45	142.48	1.27	3.21	33.16
Bta-Mir-196-P1_pri	39.42	6.83	24.81	289.67	6.13	0.69	103.01	0	9.13	0.45	2.24	0.77	145.86	79.74	2.32	58.57	2.85	9.57	312.67	2.17	3.84	3.81
Bta-Mir-197_pri	2.41	181.93	3.39	240.18	451.36	329.6	53.52	525.03	70.92	80.88	576.78	49.36	54.17	27.44	0.64	7.57	232.71	156.43	51.68	129.82	90.07	17.8
Bta-Mir-199-P3-v1_pri	33006.9	0	11604.1	3675.98	385.4	105.07	9390.22	205.68	6717.93	2875.41	87.16	861.49	1202.07	6383.41	571.83	23790.4	4796.38	5492.42	11542.7	1550.59	5133.91	3461.74
Bta-Mir-199-P3-v2_pri	33006.9	0	11604.1	3672.54	384.8	105.07	9383.52	205.68	6711.41	2875.41	87.16	860.88	1202.07	6383.41	571.83	23790.4	4793.33	5486.77	11533	1549.35	5129.99	3461.74
Bta-Mir-199-P3-v3_pri	33006.9	0	11604.1	3675.98	385.4	105.07	9390.22	205.68	6717.93	2875.41	87.16	861.49	1202.07	6383.41	571.83	23790.4	4796.38	5492.42	11542.7	1550.59	5133.91	3461.74
Bta-Mir-199-P1-v1_pri	33008.3	0	11605	3678.13	386.1	105.07	9394.68	205.87	6724.57	2879.68	87.16	862.22	1203.02	6384.01	571.91	23791.9	4798.99	5495.85	11565.6	1551.93	5138.76	3464.46
Bta-Mir-199-P1-v2_pri	33008.3	0	11605	3674.69	385.5	105.07	9387.98	205.87	6718.05	2879.68	87.16	861.61	1203.02	6384.01	571.91	23791.9	4795.94	5490.21	11555.8	1550.69	5134.83	3464.46
Bta-Mir-199-P1-v3_pri	33008.3	0	11605	3678.13	386.1	105.07	9394.68	205.87	6724.57	2879.68	87.16	862.22	1203.02	6384.01	571.91	23791.9	4798.99	5495.85	11565.6	1551.93	5138.76	3464.46
Bta-Mir-199-P2-v1_pri	33006.9	0	11604.1	3675.98	385.4	105.07	9390.22	205.68	6717.93	2875.41	87.16	861.49	1202.07	6383.41	571.83	23790.4	4796.38	5492.42	11542.7	1550.59	5133.91	3461.74
Bta-Mir-199-P2-v2_pri	33006.9	0	11604.1	3672.54	384.8	105.07	9383.52	205.68	6711.41	2875.41	87.16	860.88	1202.07	6383.41	571.83	23790.4	4793.33	5486.77	11533	1549.35	5129.99	3461.74
Bta-Mir-199-P2-v3_pri	33006.9	0	11604.1	3675.98	385.4	105.07	9390.22	205.68	6717.93	2875.41	87.16	861.49	1202.07	6383.41	571.83	23790.4	4796.38	5492.42	11542.7	1550.59	5133.91	3461.74
Bta-Mir-202_pri	0.13	0	0.1	0	0	2.51	0	1.64	0	0.67	2.24	0.19	1.5	1	0.16	0.41	0.15	0	0.05	0	0	1596.53
Bta-Mir-203-v1_pri	11.41	53.54	1.59	348.21	241.86	19.42	30735.8	36.19	43324.6	15.19	33.87	79.95	28.11	33.13	0	110.85	193.54	46342.5	152.64	137.92	298.86	33.16
Bta-Mir-203-v2_pri	11.41	53.54	1.59	348.21	241.86	19.42	30737	36.19	43325.1	15.19	33.87	79.95	28.11	33.13	0	110.85	193.54	46342.6	152.64	137.92	298.86	33.16
Bta-Mir-204-P2_pri	10.39	3.11	75.24	2959.67	9019.21	11029.9	1770.61	5091.02	2777.83	129.47	10448.2	112891	6747	37.32	0.72	86.64	3189.84	3162.13	1918.56	45253.4	820.01	2414.43
Bta-Mir-204-P1_pri	0	0	0.2	88.32	61.88	8.45	70.04	6	115.52	0.22	4.48	4019.04	0	0.9	0	0.54	62.32	103.18	25.07	3635.07	32.29	0.14
Bta-Mir-205-P4_pri	1.14	7.19	0	222.79	134.34	0.91	18714.2	0.18	44748.4	0.22	0.5	45.84	9.55	431.52	0	1261.29	94.07	32438.2	64.07	69.56	158.49	0.95
Bta-Mir-208-P2_pri	0	0	0	0	0	0	0	0.18	0	67.83	0	0	0	0	0	0	0	0.12	0.05	0.06	0	0.54
Bta-Mir-208-P1_pri	0.13	0.72	0.3	0.6	2.63	20.1	6.7	38.01	4.98	14538.6	60.52	3.31	12.55	0	0.88	0	6.09	44.54	3.19	0.99	0.17	21.75
Bta-Mir-210_pri	7.73	446.39	11.96	29.44	35.96	44.08	59.1	23.46	140.42	24.97	37.85	12.79	28.52	112.37	0.96	64.18	50.96	342.8	26.72	16.92	22.54	54.91
Bta-Mir-214-v1_pri	176.93	0	56.7	110.7	3.87	0.91	78.6	2.55	42.58	49.61	1.49	11.37	41.21	6.29	1.52	4.19	84.53	60.98	173.8	41.08	30.91	25.96
Bta-Mir-214-v2_pri	176.93	0	56.7	110.7	3.82	0.91	78.08	2.55	42.46	49.61	1.49	11.29	41.21	6.29	1.52	4.19	83.99	60.61	171.89	40.73	30.65	25.96
Bta-Mir-216-P2b_pri	0	0	0	2.67	2.74	0.23	0.07	0	0	0.34	4.73	0.17	0.82	0	0	0	0.1	0	0	0.48	0	0.14
Bta-Mir-216-P2a_pri	1.52	0	0.1	9.38	11.18	0.46	0	0	0	0.11	6.23	0.4	0.96	0.1	0.24	0	0.34	0.12	0.05	0.76	0.03	0
Bta-Mir-217-v1_pri	0.63	0	0.2	1.89	1.67	0	0.15	0.18	0	0.22	2.24	0.06	0.41	0.1	0.16	0.07	0.05	0	0	0.13	0.03	0.27
Bta-Mir-217-v2_pri	0.63	0	0.2	1.89	1.67	0	0.15	0.18	0	0.22	2.24	0.06	0.41	0.1	0.16	0.07	0.05	0	0	0.13	0.03	0.27
Bta-Mir-218-P2_pri	0.63	0.84	0.4	48.29	235.46	920.28	75.25	1609.29	86.58	65.13	587.74	77.76	130.71	12.77	0.08	7.51	180.22	99.87	258.84	44.61	87.83	31.26
Bta-Mir-218-P4_pri	0.63	0.84	0.4	47.95	235.41	920.28	75.1	1598.92	86.58	65.02	586.49	77.64	130.17	12.77	0.08	7.37	180.07	99.87	258.5	44.52	87.78	31.26
Bta-Mir-219-P3_pri	0.13	0	0.2	5.42	791.11	373.23	4.54	342.26	4.51	1.57	799.92	1.31	0.68	0.8	0	0.47	335.13	7.48	2.31	1.94	4.3	1.22
Bta-Mir-219-P2_pri	0.13	0	0	11.28	1562.87	605.53	8.26	564.86	10.08	0.9	1573.93	1.83	0.96	0.6	0	0.07	645.24	12.15	3.13	3.44	5.62	0.41
Bta-Mir-219-P2-as_pri	1.01	1.56	1	0.26	1.18	1.6	0.07	1.27	0.12	0.67	1.49	0.19	0	0.5	0.24	0.34	0.39	0.25	0.11	0.1	0.83	0.14
Bta-Mir-221-P2a_pri	298.98	773.6	883.83	117.51	119.94	981.72	623.28	2771.56	301.95	648.8	1634.45	231.29	442.76	456.77	28.43	1608.25	480.9	818.35	558.99	256.05	777.25	151.13
Bta-Mir-221-P1a_pri	99.87	2522.25	272.26	133.17	91.98	849.47	399.99	2669.17	265.19	420.01	910.99	168.79	329.24	337.61	37.16	675.79	206.95	447.58	247.13	136.99	414.65	57.08
Bta-Mir-223_pri	0.51	4165.87	10.66	6.97	5.7	2.74	92.14	1.64	13.52	6.3	4.98	1.4	5.59	4.99	0.56	8.18	5.26	15.46	2.4	4.65	198.61	0.95
Bta-Mir-224_pri	61.21	3.35	9.77	61.21	11.72	4.11	48.9	4.73	37.24	12.04	4.73	100.34	55.4	22.95	0.32	13.32	51.6	42.7	49.4	41.9	40.4	26.64
Bta-Mir-296_pri	102.4	107.55	29.6	34	103.86	105.76	23.52	148.03	24.08	55.34	115.55	24.1	10.37	7.29	8.65	26.04	52.44	40.12	13.65	18.32	34.21	45.12
Bta-Mir-320-P1a_pri	10941.3	676.23	5168.67	673.27	735.04	1121.51	409.51	379.91	599.64	413.26	523.48	359.48	192.66	6555.06	467.33	6254.79	628.29	837.13	498.98	418.95	381.01	271.82
Bta-Mir-320-P1b_pri	10941.3	676.23	5168.67	673.27	735.04	1121.51	409.51	379.91	599.64	413.26	523.48	359.48	192.66	6555.06	467.33	6254.79	628.29	837.13	498.98	418.95	381.01	271.82
Bta-Mir-324_pri	4.18	2.4	1.2	5.85	40.21	60.53	6.4	141.85	3.91	7.76	81.19	6.75	15.15	23.65	0.16	9.81	22.9	8.22	3.69	8.06	8.09	4.76
Bta-Mir-326_pri	0	35.21	0.4	5.17	44.46	34.49	5.21	44.37	3.68	2.7	51.55	3.1	2.32	2.49	0.08	0.88	11.5	5.4	2.34	3.86	7.03	1.5
Bta-Mir-328_pri	1.65	34.49	1.3	14.29	83.33	109.64	4.17	173.68	2.85	15.86	95.63	13.7	9.96	6.49	0.16	7.44	30.32	5.28	4.66	14.37	5.51	9.11
Bta-Mir-330-v1_pri	0	48.39	0	3.27	328.14	98.45	6.77	161.67	8.54	3.49	146.93	2.5	2.59	0	0	0.07	80.45	7.36	1.49	2.04	15.37	1.5
Bta-Mir-330-v2_pri	0	48.39	0	3.27	327.61	98.45	6.77	161.67	8.54	3.49	146.93	2.48	2.59	0	0	0.07	80.45	7.36	1.49	2.04	15.34	1.5
Bta-Mir-331_pri	3.55	23.48	23.32	98.74	168.53	171.31	56.42	149.49	51	39.37	121.28	19.2	113.38	21.26	4.64	16.37	69.44	79.38	11.65	33.05	31.34	18.62
Bta-Mir-335_pri	383.64	0	13.55	36.07	226.97	777.98	49.12	974.05	41.04	103.37	1188.17	217.13	106.29	5.49	0.64	3.38	153.04	32.64	90.28	89.99	81.52	9.51
Bta-Mir-338-P2_pri	1.9	280.5	3.99	261.61	15552.4	5656.22	200.66	7372.28	437.28	156.58	12217.4	587.88	25.79	11.98	0.48	2.98	6011.72	328.69	169.19	174.12	587.74	33.03
Bta-Mir-338-P2-as_pri	0	0	0	0.17	0.05	0.91	0	0.18	0	0.22	0	0	0	0.5	0	0.14	0.59	0.37	0.02	0.03	0.06	0
Bta-Mir-339_pri	12.42	1598.58	21.23	544.23	563.93	410.46	243.76	414.28	191.54	238.46	350.65	179.4	521.76	239.71	5.45	151.5	383.1	346.85	242.14	231.99	444.16	623.69
Bta-Mir-340_pri	84.41	891.45	132.44	350.28	2117.13	1608.72	291.17	1103.53	380.94	134.42	1256.91	121.42	168.78	218.36	16.42	42.41	990.25	297.9	103.89	91.71	734.04	334.47
Bta-Mir-342_pri	694.91	760.31	616.46	231.05	363.09	702.37	217.34	867.48	170.9	254.55	619.11	194.72	454.77	493.79	115.79	1590.6	320.97	219	231.16	332.62	1197.92	174.37
Bta-Mir-345_pri	36.5	39.52	47.44	20.66	30.59	20.33	9.97	18.19	7.59	14.17	22.41	7.98	12.14	85.83	9.13	18.53	26.78	13.37	9.89	12.3	12.96	6.25
Bta-Mir-346_pri	9.51	0	3.19	0.17	3.49	3.65	0.15	14.37	0	0.11	13.95	0.02	0	0.3	0.08	0.88	1.08	0.12	0.2	0.1	0.14	0
Bta-Mir-361-v1_pri	18.76	444.71	15.55	178.37	284.38	189.13	135.39	269.7	167.7	91.45	265.97	136.83	169.87	99.1	1.84	56.34	219.93	190.54	118.32	165.48	268.06	67.41
Bta-Mir-361-v2_pri	1.9	377.88	2.29	72.48	120.74	119	61.18	115.66	76.73	51.4	99.62	39.76	48.16	21.46	0.8	9.74	65.41	71.53	26.67	40.6	197.58	41.18
Bta-Mir-362-P1_pri	18.5	32.82	8.77	11.97	25.32	29.24	9.75	26.37	12.57	11.59	39.35	7.39	40.25	57.18	1.84	10.08	15.48	15.21	7.15	9.21	12.79	5.71
Bta-Mir-362-P2-v1_pri	0.38	34.37	0	15.75	21.02	9.36	6.55	12.73	10.44	0.11	13.95	3.71	18.83	0	0.64	0	6.54	9.45	1.21	2.52	3.93	1.5
Bta-Mir-362-P2-v2_pri	0.38	34.37	0	15.75	21.07	9.59	6.55	12.73	10.79	0.11	13.95	3.71	18.83	0	0.64	0	6.54	9.45	1.21	2.52	3.96	1.5
Bta-Mir-362-P2-v3_pri	0.38	34.37	0	15.84	21.29	9.59	6.7	12.73	10.79	0.11	13.95	3.75	18.83	0	0.64	0	6.54	9.45	1.22	2.55	3.99	1.5
Bta-Mir-362-P4_pri	1.52	8.38	0.5	6.11	10.64	5.25	4.32	3.09	4.15	1.24	5.98	4.39	8.19	2.89	8.09	0.34	4.32	3.56	1.39	4.4	3.61	2.99
Bta-Mir-362-P5_pri	6.21	830.25	3.19	678.35	812.4	379.85	298.39	445.38	398.02	36.33	666.43	333.51	661.07	19.26	13.85	8.86	395.68	421.2	155.22	363.82	252.23	110.09
Bta-Mir-362-P6_pri	1.52	8.26	0.5	6.11	10.43	4.57	4.32	3.09	4.15	1.12	5.98	3.46	7.78	2.79	8.09	0.34	4.32	3.56	1.39	4.37	3.61	2.99
Bta-Mir-370_pri	0	0	0	0.43	12.53	70.58	0.37	166.22	0.24	1.24	162.87	0.9	4.37	0	0	0.27	9.29	0.49	0.58	2.42	0.2	1.63
Bta-Mir-374-P1_pri	6.84	175.7	19.93	148.5	356.26	115.81	141.57	149.67	212.41	288.63	250.53	95.72	82.82	37.32	0.96	15.01	251.19	270.54	136.38	69.21	288.48	125.85
Bta-Mir-374-P2_pri	136.5	110.07	131.05	66.03	149.29	166.97	59.99	104.93	57.05	186.95	216.42	67.06	70.95	235.02	8.97	209.26	163.07	75.82	76.55	71.6	100.91	53.68
Bta-Mir-375_pri	0.13	56.89	0.4	2.07	14.03	46.82	26.57	97.3	135.08	6.41	135.98	6.73	13.37	4267.91	0	266.07	2.65	50.3	0.72	7.46	7.83	17.53
Bta-Mir-376-P1_pri	2.79	0	0.1	0.09	0.16	1.14	0	1.27	0.12	0	2.74	0.02	1.36	0.2	0	0.2	0.74	0	0	0.13	0	0.27
Bta-Mir-376-P3_pri	3.68	0	1.1	0	0.05	0	0	0.55	0.36	0.11	0.25	0.27	3.55	1.7	0.16	0.14	0.39	0	0.14	0.32	0.11	0
Bta-Mir-376-P2_pri	26.11	0	1.79	0.43	1.18	12.56	1.79	7.46	1.78	8.1	13.95	2.33	16.65	5.59	0.24	1.96	6.59	3.44	2.47	4.49	1.52	2.85
Bta-Mir-376-P4_pri	28.26	0	5.98	0.69	1.08	29.92	2.16	8	2.25	6.86	7.72	3.81	33.29	10.88	1.6	3.11	7.62	3.31	3.15	3.66	1.98	2.31
Bta-Mir-376-P5_pri	44.1	0	5.58	0.34	1.24	15.76	1.49	8.18	1.42	4.72	7.72	3.1	22.65	13.97	0.56	5.75	6.68	3.19	3.06	4.94	1.49	2.17
Bta-Mir-378_pri	252.46	8679.55	468.97	10958.6	625.75	409.09	1789.74	637.24	1914.78	15847	566.32	522.09	892.34	674.93	1784.13	434.61	551.86	6870.24	263.61	680.73	939.67	395.09
Bta-Mir-383-v1_pri	2.15	0	0.8	0.26	31.99	76.06	0.3	541.22	0.36	0.67	153.16	25.39	2.59	0	1.04	0.07	7.22	1.35	1.17	6.92	0.66	5.98
Bta-Mir-383-v2_pri	2.15	0	0.8	0.26	31.99	76.06	0.3	541.22	0.36	0.67	153.16	25.39	2.59	0	1.04	0.07	7.22	1.35	1.17	6.92	0.66	5.98
Bta-Mir-423_pri	8044.2	22085.4	4827.85	453.32	352.44	165.6	622.98	295.34	999.08	493.24	372.32	170.42	264.02	973.02	2054.23	658.88	240.18	465.25	161.32	262.71	453.22	142.57
Bta-Mir-425_pri	6.72	1241.07	13.05	154.35	222.4	248.51	175.13	315.35	173.75	102.36	260.75	71.2	237.82	135.03	0.88	67.43	111.12	160.36	49.61	66.51	598.23	178.86
Bta-Mir-430-P3_pri	0	0	0	0.09	3.28	4.8	0.22	1.82	0	1.35	0.75	0.08	0	0	0	0	1.18	0.12	0.02	0.51	0.03	0
Bta-Mir-430-P1_pri	0	0	0	0.09	2.31	4.34	0.22	1.82	0	1.35	0.5	0.08	0	0	0	0	1.13	0.12	0.07	0.38	0.03	0
Bta-Mir-430-P2_pri	0	0	0	0	0.38	0.69	0	0.18	0	0.11	0	0	0	0	0	0	0.1	0	0.02	0	0	0
Bta-Mir-430-P4_pri	0	0	0	0.09	2.8	4.57	0.15	1.82	0	1.57	0.5	0.08	0	0	0	0	1.03	0.12	0.02	0.41	0.03	0
Bta-Mir-430-P5_pri	0	0	0	0	0	0	0	0	0	0	0	0	0	0	0	0	0	0	0	0	0	0
Bta-Mir-430-P7_pri	0	0
Bta-Mir-431_pri	0.63	0	0	0.09	3.82	14.85	0.22	78.02	0.12	0.67	33.62	0.29	2.05	0.1	0	0	2.6	0.12	0.13	0.64	0.06	0.41
Bta-Mir-432_pri	3840.55	0	143.5	4.22	92.36	267.02	6.7	519.03	7	11.47	444.79	9.52	51.3	16.37	18.18	8.66	91.85	13.86	12.14	18.99	2.52	14.13
Bta-Mir-433_pri	223.95	0	9.47	0.52	27.63	49.34	0.37	123.67	1.3	2.25	87.66	1.65	9.01	8.08	1.28	6.43	13.96	0.86	0.4	2.9	0.57	0.82
Bta-Mir-448_pri	0	0	0	0	0.05	0	0	0.36	0	0	0.25	0	0	0.2	0	0.07	0	0	0	0	0	0
Bta-Mir-450-P2_pri	47.78	12.82	1.99	29.96	585.16	58.93	20.69	86.2	18.26	48.82	111.57	9.39	411.24	12.67	0.24	7.03	157.12	13.13	16.24	30.62	30.11	416.29
Bta-Mir-450-P1_pri	48.03	12.82	1.99	30.22	587.26	59.39	20.77	86.75	18.38	49.04	112.07	9.45	413.15	12.67	0.24	7.03	157.42	13.13	16.24	30.81	30.14	417.78
Bta-Mir-450-P3_pri	22.05	31.98	1.89	157.71	1862.79	195.29	75.47	335.17	86.1	237.23	478.41	50.79	1988.26	10.18	0.48	5.28	547.59	49.69	73.44	146.75	133.05	1737.06
Bta-Mir-451_pri	279.08	0	62.28	599.49	718.81	1741.66	124.3	454.83	69.38	1139.9	1059.92	154.3	160.05	161.47	21.94	52.75	114.61	110.3	33.78	247.92	40.86	229.82
Bta-Mir-452-v1_pri	874.11	0	76.53	14.63	5.64	3.65	15.41	4	9.49	5.4	8.47	34.07	15.83	20.26	1.04	8.12	30.03	19.88	19.02	16	13.05	29.08
Bta-Mir-452-v2_pri	874.11	0	76.63	15.32	5.86	3.65	16.15	4	9.96	5.4	8.72	35.15	15.96	20.26	1.04	8.12	31.11	20.98	20.28	16.6	13.94	29.08
Bta-Mir-455_pri	13.69	5.39	2.59	58.54	29.73	719.05	59.54	23.28	55.39	34.76	48.06	35.82	67.81	7.38	0.16	15.83	42.61	103.55	43.96	21.22	67.9	98.4
Bta-Mir-459_pri	0	0	0	0	0	0.23	0.07	0	0	0.79	0.75	0	0.82	0	0	0	0.1	0	0	0	0	0
Bta-Mir-483-v1_pri	23.95	0	0.7	0.86	0.32	0.46	0.74	1.09	0.24	4.27	0.25	1.56	16.37	0.6	0	0.47	5.75	1.47	3.44	4.91	1.06	6.93
Bta-Mir-483-v2_pri	23.95	0	0.7	0.86	0.32	0.46	0.74	1.09	0.24	4.27	0.25	1.56	16.37	0.6	0	0.47	5.75	1.47	3.44	4.91	1.06	6.93
Bta-Mir-486_pri	57.92	47.07	46.34	4998.07	3422.01	19989.4	333.22	2901.41	329.35	51727.3	4455.08	1987.42	3939.81	33.43	598.26	5.61	1229.69	1332.8	214.39	4159.56	557.94	972.43
Bta-Mir-488_pri	0.25	0	0	0.52	17.42	17.82	0.37	57.47	0.24	0	62.76	1.79	0	0	0	0	18.53	0.86	0.27	0.35	0.14	0.14
Bta-Mir-489-v1_pri	0	0	0	0	13.98	1.83	0.07	3.09	0.12	0	36.61	0	0	0	0	0	2.16	0.12	0.02	0.03	0.06	0
Bta-Mir-489-v2_pri	0	0	0	0	13.98	1.83	0.07	3.09	0.12	0	36.61	0	0	0	0	0	2.16	0.12	0.02	0.03	0.06	0
Bta-Mir-489-v3_pri	0	0	0	0	13.98	1.83	0.07	3.09	0.12	0	36.61	0	0	0	0	0	2.16	0.12	0.02	0.03	0.06	0
Bta-Mir-490_pri	0	0	0	26.34	23.49	32.89	2.38	278.43	4.27	306.29	159.39	171.94	1.09	0.1	0	0.2	21.03	4.29	11.78	98.47	1.15	1.63
Bta-Mir-491_pri	1.77	0	0.7	1.38	3.17	5.94	0.6	38.19	0.95	2.36	61.01	0.9	0.96	1.3	0.08	1.08	6.83	1.23	2.07	1.4	0.72	0.54
Bta-Mir-493_pri	110.52	0	6.38	6.11	4.14	15.76	20.84	18.55	23.36	25.87	26.4	32.76	50.62	10.38	0.96	12.85	64.68	29.81	73.96	56.53	6.77	26.09
Bta-Mir-499_pri	63.88	0	83.01	3.36	7.42	71.95	3.87	58.2	3.08	4958.26	44.58	4.81	5.59	26.25	101.22	11.16	10.91	16.93	4.45	4.37	3.58	15.63
Bta-Mir-504_pri	4.56	2.4	9.67	194.03	588.44	218.36	10.05	415.37	9.25	77.61	518	46.15	71.91	2.69	13.61	11.77	308.25	15.46	46.73	81.36	18.78	49.47
Bta-Mir-505-v1_pri	6.84	2.75	8.47	0.09	0.38	0.23	0.6	1.09	0.24	0.22	1	0.1	0.82	1.2	0.8	0.68	0.2	0.12	0.04	0.25	0.37	0
Bta-Mir-505-v2_pri	6.84	2.75	8.47	0.09	0.38	0.23	0.6	1.09	0.24	0.22	1	0.1	0.82	1.2	0.8	0.68	0.2	0.12	0.05	0.25	0.37	0
Bta-Mir-506-P1_pri	0	0
Bta-Mir-506-P2f_pri	0	0	0	0	0	0	0	0	0	0	0	0	0	0	0	0	0	0	0	0	0	0
Bta-Mir-506-P2g_pri	0	0	0	0	0	0	0	0	0	0	0	0	0	0	0	0	0	0	0	0	0	0
Bta-Mir-506-P2h_pri	0	0	0	0	0	0	0	0	0	0	0	0	0	0	0	0	0	0	0	0	0	0
Bta-Mir-506-P3_pri	0	0	0	0	0	0	0	0	0	0	0	0	0	0	0	0	0	0	0	0	0	0
Bta-Mir-506-P6_pri	0	0	0	0	0	0	0	0	0	0	0.25	0	0.55	0	0	0	0	0	0	0.06	0	34.25
Bta-Mir-541_pri	64.89	0	3.59	0.95	66.98	97.08	1.71	229.14	0.71	3.15	285.15	2.52	16.78	3.59	0.56	4.6	23.69	4.78	0.88	4.11	0.37	5.16
Bta-Mir-542_pri	68.31	4.19	3.29	19.71	231.43	68.98	14.51	80.56	14.35	51.52	168.1	9.29	325.69	19.76	0.72	28.68	148.86	11.66	20.48	29.16	20.3	1105.49
Bta-Mir-544_pri	7.86	0	0.7	0.17	4.84	31.06	0.45	25.1	0.83	0.34	22.91	0.77	2.87	1	0.16	0.74	4.18	0.37	0.47	1.05	0.43	0.14
Bta-Mir-551-P1_pri	0	0
Bta-Mir-551-P2_pri	0	0	0.1	0.34	8.82	7.77	0.22	36.19	0.24	0.22	31.38	0.06	0	0.3	0	0.27	2.85	0.49	0.67	0.16	0	0.14
Bta-Mir-574_pri	100.38	826.06	37.77	159.26	96.66	49.57	79.86	92.2	61.32	107.31	75.21	60.06	78.05	4240.77	5.53	492.91	153.68	176.31	246.79	75.75	66.99	107.5
Bta-Mir-582-v1_pri	0	9.94	0	0.52	7.15	12.11	1.34	23.1	1.66	49.49	25.4	1.98	5.73	2.4	0	0.2	3.74	5.52	1.13	3.54	2.78	0.41
Bta-Mir-582-v2_pri	0	51.86	0	1.72	13.28	14.85	2.16	20.73	2.61	6.64	24.9	2.44	4.23	0.2	0	0	5.46	11.53	1.44	4.43	3.18	0.68
Bta-Mir-590_pri	0	0	0	0	0.11	0.23	0.07	0.18	0.12	0	0.25	0.08	0	0	0	0.07	0.15	0.12	0	0.06	0.17	0.27
Bta-Mir-592_pri	0	0	0.3	15.93	7.74	38.6	4.39	53.47	0.47	5.62	60.52	3.31	3.55	0.4	0	0.07	3.78	1.59	0.56	0.83	3.61	8.56
Bta-Mir-599_pri	0	0	0	0	0.16	0	0	0	0	0	0.75	0	0	0	0	0	0.25	0	0	0	0.03	0
Bta-Mir-615_pri	0.25	0	0.3	0.86	12.47	0.46	4.39	0	0	0	0.25	0	3.27	0	0	0.07	0.25	0	0.27	0.06	1.06	2.45
Bta-Mir-628_pri	1.52	23.83	1.99	6.28	71.39	60.53	4.47	134.4	7.12	38.58	108.58	5.08	5.32	1.2	0.72	0.2	30.96	3.93	2.34	3.6	4.73	6.66
Bta-Mir-652_pri	2.53	47.43	1.4	47.6	27.74	45.68	21.06	60.38	20.64	64.12	50.31	22.24	21.69	62.27	0.64	14.41	28.8	70.3	12.16	21.32	29.19	27.32
Bta-Mir-653_pri	0	0	0	0.09	26.72	1.37	0.07	0	0.12	0.11	91.4	0.02	0	0	0	0	5.36	0.12	0.05	0.03	0.06	0
Bta-Mir-670_pri	0	0	0	0.43	5.86	34.26	0.82	37.46	0.24	0.22	45.57	5.58	2.46	0	0	0	4.62	0.37	1.13	1.27	0.92	20.66
Bta-Mir-671_pri	0	136.66	0.2	44.51	52.47	35.4	12.5	39.1	21.94	6.41	19.43	18.12	7.23	0.2	0	0	21.23	24.42	7.82	11.38	13.19	10.19
Bta-Mir-744_pri	10.14	171.15	9.87	18.68	151.12	259.71	14.36	473.2	15.18	8.32	271.95	25.01	39.57	12.18	1.2	11.97	45.12	12.76	2.07	10.36	22.42	10.33
Bta-Mir-760_pri	14.07	7.79	8.77	0.86	8.66	58.25	0.45	69.29	0.59	1.35	31.63	0.9	1.23	2.79	3.04	2.03	4.72	1.1	0.32	1.56	0.46	1.5
Bta-Mir-769_pri	0.38	567.23	0.2	332.03	330.02	452.94	201.33	1218.29	322.71	57.03	549.38	139.03	55.12	1	0.32	0.95	315.67	585.12	251.89	190.15	408.97	147.05
Bta-Mir-873-v1_pri	0	0	0	0.43	20.27	16.45	1.34	99.48	0.59	0.56	100.36	13.1	0.68	0.1	0	0	22.26	0.86	1.4	1.56	0.29	2.58
Bta-Mir-873-v2_pri	0	0	0	0.43	20.27	16.45	1.34	99.48	0.59	0.56	100.36	13.08	0.68	0.1	0	0	22.26	0.86	1.4	1.56	0.29	2.58
Bta-Mir-874_pri	5.2	186.12	4.19	23.59	161.44	450.89	12.43	370.81	10.08	136.1	520.99	24.14	152.13	6.69	0.64	18.4	79.32	15.58	14.6	30.05	24.37	22.56
Bta-Mir-875_pri	0	0	0	0	0	0	0	0	0	0	0.25	0.02	0	0	0	0	0	0	0	0.06	0	0
Bta-Mir-876_pri	0.51	0	0	0.09	1.08	2.06	0	14.37	0	0.11	9.96	0.56	0	0	0	0	1.28	0	0.04	0.1	0	0
Bta-Mir-877_pri	3.3	40	2.79	1.72	7.85	4.11	4.02	14	2.25	0.79	13.2	0.6	2.05	0.8	0.56	0.47	1.72	3.56	0.22	0.96	1.12	0.14
Bta-Mir-885_pri	0.63	1.56	0.6	0	0.75	4.8	0	4.73	0	0.22	1.99	0.08	0.14	4.99	10.17	1.69	0	0	0	0.03	0.17	0.14
Bta-Mir-935-v1_pri	0.63	0.36	6.18	0.77	11.45	72.64	0.15	194.23	0	0.34	72.22	0	0.68	0.7	0.48	0.41	3.05	0.37	0.04	0.16	0.14	0.54
Bta-Mir-935-v2_pri	0.63	0.36	6.18	0.77	11.45	72.64	0.15	194.23	0	0.34	72.22	0	0.68	0.7	0.48	0.41	3.05	0.37	0.04	0.16	0.14	0.54
Bta-Mir-1247_pri	0.13	0	4.68	8.44	4.14	10.05	5.81	11.46	4.51	4.39	5.23	23.49	5.87	3.49	1.36	8.52	0.39	5.77	12.95	11.89	5.3	55.99
Bta-Mir-1249_pri	0.51	106.12	2.89	25.91	267.4	252.4	12.06	399.37	12.81	7.42	417.14	13.79	36.98	7.19	0.4	4.26	78.63	14.6	3.76	51.62	12.93	3.81
Bta-Mir-1251_pri	0	0	0	0	4.14	2.28	0	2	0	0	11.7	1.08	0	0	0	0	1.08	0	0.31	0.19	0	0.14
Bta-Mir-1271_pri	0.51	8.74	0.4	60.95	225.68	24.67	96.46	49.1	204.23	28.12	63.26	221.53	17.6	1.3	0.24	2.64	233.15	135.57	152.98	153.6	128.75	16.04
Bta-Mir-1277_pri	1.39	13.17	1.4	3.53	26.4	19.64	11.39	14.37	11.62	6.52	24.41	3.21	1.36	7.48	0	5.34	11.01	9.82	1.33	1.31	23.86	11.69
Bta-Mir-1296_pri	0	26.59	0	21.18	72.2	199.63	5.51	108.21	8.78	34.87	134.73	6.35	14.19	0.1	0.16	0.07	35.63	12.88	2.72	5.35	5.56	9.38
Bta-Mir-1298_pri	0.89	0	0	0	23.98	10.51	0.45	40.92	0.24	0.56	273.45	1.17	0.82	0.3	0	0.41	0.69	0.25	0.02	0.13	0.03	0.82
Bta-Mir-1301_pri	0.13	0	0.1	0	0.05	0	0	1.09	0	0.11	0	0	0	0.1	0	0	0	0	0	0	0	0
Bta-Mir-1306_pri	8.11	58.45	9.07	17.3	22.36	32.21	7.59	28.92	7.95	6.86	19.43	4.29	5.05	7.48	1.12	6.29	12.73	12.39	4.41	7.81	6.88	3.67
Bta-Mir-1307_pri	2.91	1062.61	38.87	92.54	534.58	1415.48	239.52	1092.26	195.93	1343.16	908.25	115.85	567.47	149.1	18.74	105.3	279.99	413.72	81.06	58.6	443.1	338.14
Bta-Mir-1329_pri	0	0	0	0	0	0	0	0.18	0	0	0	0.06	0	0	0	0.14	0.05	0	0	0	0	0.14
Bta-Mir-1343_pri	0.13	73.78	0.6	67.58	203.53	152.12	13.55	352.99	28.35	64.23	192.76	53.98	13.78	0.8	0.08	0.68	75.93	26.62	9.29	30.21	17.78	7.34
Bta-Mir-1388_pri	0	77.49	0.1	29.53	36.93	52.76	11.98	24.37	15.06	50.28	43.58	9.6	17.87	1.5	0	3.18	23.79	19.39	8.54	19.12	121.15	94.19
Bta-Mir-1842-v1_pri	3.8	62.28	2.49	12.31	19.08	26.5	4.17	65.11	4.74	15.64	28.64	3.04	3.96	5.79	0.48	1.49	12.34	9.32	1.08	2.9	9.61	2.17
Bta-Mir-1842-v2_pri	3.8	62.28	2.49	12.31	19.08	26.5	4.17	65.11	4.74	15.64	28.64	3.04	3.96	5.79	0.48	1.49	12.34	9.32	1.08	2.9	9.61	2.17
Bta-Mir-1911_pri	0	0	0	0	0.11	0.46	0	1.27	0	0.11	12.95	0.08	0	0	0	0	0	0	0	0	0	0
Bta-Mir-1912_pri	0	0	0	0	2.15	0.91	0	4.55	0	0	13.95	0.1	0	0.1	0	0	0.05	0.12	0	0	0	0
Bta-Mir-2285-P1_pri	0.38	4.19	0.8	0.43	16.67	52.99	1.86	39.46	7	116.31	23.91	5.39	32.47	3.89	1.2	5	12.43	5.4	0.18	3.54	5.39	2.45
Bta-Mir-2285-P2_pri	0	0.12	0.2	0	0.16	0.23	0	0.73	0	0	0.75	0.02	0	2	0	0.27	0	0.12	0	0	0.2	0.14
Bta-Mir-2285-P3_pri	0	156.66	0	16.18	26.72	4.11	13.62	6.18	19.92	9.9	15.94	9.41	18.97	0.3	0	0.2	26.69	32.64	4.79	13.83	175.24	4.21
Bta-Mir-2285-P4_pri	0.13	0	0.2	0.26	0.48	1.37	0.67	0.55	1.3	0.79	0.25	0.33	0.14	0	0.16	0	0.25	0.61	0.13	0.06	0.69	0.54
Bta-Mir-2285-P5_pri	7.35	253.32	8.77	38.82	63.6	67.38	62.45	42.56	68.19	69.06	46.57	22.18	24.56	20.26	4	19.95	37.15	76.44	34.31	25.94	154.96	40.5
Bta-Mir-2285-P6_pri	0.13	0	0.3	0	0.11	0.46	0.15	0.73	0	0.11	0.75	0	0	0	0.08	0.14	0.15	0.25	0	0.03	0.32	0
Bta-Mir-2285-P7_pri	0.13	133.9	0.5	16.87	30.75	19.64	15.85	14.55	25.74	18.9	10.96	6.33	12.01	0.6	0.32	0.2	15.38	22.08	9.35	6.63	82.33	9.92
Bta-Mir-2285-P8_pri	0	170.79	0	16.7	27.26	4.11	14.44	6.91	20.52	10.24	17.18	9.5	18.83	0.4	0	0.2	27.42	33.37	4.93	14.08	182.32	4.62
Bta-Mir-2285-P9_pri	0	3.83	0.1	1.46	6.93	2.51	0.6	3.27	0.36	2.92	2.99	0.58	0.82	0	0	0	2.75	0.86	0.47	0.64	1.38	5.16
Bta-Mir-2285-P10_pri	0	1.2	0	0.09	0.11	0	0.3	0.36	0.36	0.11	0.5	0.12	0	0	0	0	0.49	0	0.04	0.1	0.54	0.27
Bta-Mir-2285-P11_pri	4.18	317.99	7.27	62.41	18.6	87.03	40.79	18.37	57.99	33.63	8.97	16.7	28.52	1.1	0.24	2.03	34.75	31.29	28.98	15.04	197.89	30.72
Bta-Mir-2299_pri	0	40.12	0.1	16.96	21.02	17.13	28.51	70.56	26.09	13.05	46.32	15.79	3.68	0.4	0	0.41	16.37	26.13	35.35	14.98	15.28	25.01
Bta-Mir-2313_pri	0	7.79	0	0	0.11	0.23	0.15	0.36	0	0.11	0	0.17	0	1.4	0.08	0.2	0.15	0	0	0.06	0.29	0.27
Bta-Mir-2320_pri	0.13	1.8	0.4	0.77	1.56	1.37	0.45	2	1.3	1.12	1.99	0.37	0.55	0.2	0.08	0.07	0.64	0.98	0.54	0.16	0.57	0.68
Bta-Mir-2328_pri	0	0.96	0	0.26	0.22	0.69	0.07	0	0.12	0	0	0.08	0	0	0	0	0	0.12	0	0.06	0.09	0.14
Bta-Mir-2330_pri	0	0	0	0	0	0	0	0	0	0	0	0	0	0	0	0	0	0	0	0.03	0	0
Bta-Mir-2331_pri	1.52	0	0.6	0	0.11	0	0.07	0.18	0	0.22	0.25	0.04	0	0	0	0.2	0.15	0.25	0.02	0.03	0.06	0
Bta-Mir-2336_pri	0	115.7	0	26.08	16.99	13.93	21.44	9.27	30.36	61.87	11.46	6.04	8.87	0.9	0.08	0.14	7.96	41.72	7.42	8.64	95.4	11.01
Bta-Mir-2355_pri	0	0	0.2	0.43	0.75	3.65	0.15	4.73	0.24	1.24	0.25	0.08	0.68	0.1	0	0.07	0	0	0.05	0.03	0.29	0
Bta-Mir-2367_pri	0	0	0	0.6	0.65	0.46	0.37	2.91	1.19	1.46	0.5	1	0.96	0.1	0	0.14	0.34	0.49	0.2	0.41	0.03	1.5
Bta-Mir-2373_pri	0	0	0	0	0	0	0	0	0	0	0	0	0	0	0	0	0	0	0	0	0	0
Bta-Mir-2382_pri	0	0	0	0	0	0	0	0	0	0	0	0	0	0.1	0.08	0	0	0	0	0	0	0
Bta-Mir-2387_pri	1.01	0	0.6	0.09	0.54	1.37	0	2.91	0.12	0.9	2.99	0.27	0	3.79	0.16	1.69	0.64	0.49	0	0.19	0.11	1.5
Bta-Mir-2388_pri	0	2.16	0	0.09	0.11	0.23	0	0	0.12	0.11	0	0.04	0	0	0	0	0	0	0.04	0.13	0.09	0.41
Bta-Mir-2408_pri	0	0	0.2	0.09	0.16	0	0	0	0	0	1	0.02	0	0	0	0	0.05	0	0	0	0	0
Bta-Mir-2461_pri	0	0	0	0	0	0	0	0	0	0	0	0	0	0	0	0	0	0	0	0	0	0
Bta-Mir-2468_pri	1.27	3.59	0.4	0.26	1.18	1.6	0.37	1.27	0.59	0.34	1.49	0.12	1.36	1.2	0.16	0.81	1.13	0.12	0.92	0.38	1.06	0.27
Bta-Mir-2471_pri	0	0	0	0	0	0	0	0	0	0	0	0.02	0	0	0	0	0	0	0	0	0	0
Bta-Mir-2475_pri	0	0	0	0	0.05	0	0.15	0	0.12	0	0	0	0	0	0	0	0.1	0.86	0	0.03	0.03	0
Bta-Mir-2483_pri	1.39	0.12	0.5	5.77	6.4	119.69	2.01	22.37	3.08	3.15	36.11	8.54	13.64	0.3	0	0.27	3.59	2.7	5.83	5.45	1.32	10.06
Bta-Mir-3059_pri	0	0	0	0.09	11.02	13.02	0.3	16.73	0	0.11	15.69	2.64	0	0	0	0	0.98	0.37	1.44	0.7	0.09	0.14
Bta-Mir-3085_pri	0	0	0	0	0.97	1.6	0	17.64	0.12	0	4.73	0.02	0	0.3	0	0	0.34	0	0	0.03	0.03	0
Bta-Mir-3431_pri	12.17	3.35	1.1	39.86	6.67	7.08	13.7	9.64	10.79	18.56	10.46	29.32	61.13	3.89	0.08	2.37	50.52	29.45	41.78	29.29	22.31	88.88
Bta-Mir-3432_pri	214.31	54.97	567.33	30.04	44.51	75.61	17.34	102.39	15.3	62.77	70.73	15.99	24.56	79.44	21.38	74.26	34.16	20.73	24.65	19.88	14.22	35.34
Bta-Mir-3613_pri	0	5.87	0.1	7.83	17.31	14.62	11.02	19.28	9.73	6.07	27.64	2.77	5.46	1	0	0.34	14.94	6.26	2.32	3.79	22.31	4.49
Bta-Mir-3660_pri	0.38	0	1.3	0.17	0	0	0.3	0.91	0.12	0.11	0	0.12	0	0.2	0	0	0.15	0.12	0.32	0.16	0.06	0
Bta-Mir-3956-v1_pri	24.21	0	0.4	0	7.63	11.19	1.12	24.37	0.83	1.46	28.14	0.31	2.87	0.7	0.24	0.41	3.74	0.25	1.48	0.7	0.34	0.41
Bta-Mir-3956-v2_pri	24.59	0	0.4	0	7.63	11.19	1.12	24.37	0.83	1.46	28.14	0.31	2.87	0.7	0.24	0.41	3.74	0.25	1.48	0.7	0.34	0.41
Bta-Mir-3957_pri	8.74	0	0.4	0	3.06	5.71	0.3	11.09	0	0.67	18.18	0.21	0.68	2.3	0.24	0.74	1.33	0.25	0.18	0.32	0.03	0.14
Bta-Mir-6119_pri	11.91	4303.97	19.93	567.38	1263.6	580.86	2091.4	928.76	2637.76	1151.15	1049.46	398.84	515.35	18.06	4.88	9.06	819.02	1960.86	446.18	357.99	2156.15	415.75
Bta-Mir-6525_pri	1.52	0	1	0.26	0.32	0.23	0.15	0.91	0.12	0.45	1.49	0.12	0.68	0.4	0.08	0	0.2	0.61	0.14	0.35	0.14	0
Bta-Mir-6529_pri	98.86	1450.66	118.39	175.1	268.04	95.02	107.1	240.97	103.89	98.09	194.25	57.46	65.63	11.48	9.45	5.61	140.46	100.12	18.33	51.05	70.66	14.27
Bta-Mir-6715_pri	2.15	0	2.79	971.21	2.9	0	4.99	0	6.05	0	0	0.52	0	29.94	0	0.2	2.41	4.54	1.57	1.85	1.69	0.27
Bta-Mir-7180_pri	0	12.46	0	2.5	13.71	31.06	1.49	23.1	3.44	11.02	11.7	1.83	1.64	0.2	0	0	4.23	3.19	0.65	1.94	2.32	2.31
Bta-Mir-7858_pri	2.91	2.04	6.58	0.26	0.81	0.23	2.61	0.18	33.68	0.45	2.74	0.81	2.05	191.81	0.4	18.26	2.46	42.82	0.34	0.92	1.86	1.77
Bta-Mir-7859_pri	28.9	1.56	120.98	4.99	8.12	2.51	2.23	2.55	2.49	0.45	2.24	1.65	1.23	14.87	3.36	5.14	2.7	0.49	0.47	0.8	1.89	1.5
Bta-Mir-7861-v1_pri	4.44	3.35	4.29	5.68	7.74	14.62	3.57	168.04	5.1	3.26	76.7	4.42	1.64	0.4	0	0.2	16.07	4.42	2.79	3.12	10.52	3.81
Bta-Mir-7861-v2_pri	4.44	3.35	4.29	5.68	7.74	14.62	3.57	168.04	5.1	3.26	76.7	4.42	1.64	0.4	0	0.2	16.07	4.42	2.79	3.12	10.52	3.81
Bta-Mir-7862_pri	0.25	0	0.2	0.95	1.45	2.74	0.07	1.27	0.24	1.12	3.24	0.37	0.14	3.59	0.32	0.95	1.62	1.1	0.18	0.22	0.32	0.14
Bta-Mir-9851_pri	0	0	0.2	0.09	6.29	8.68	0.37	22.19	0.47	0.11	13.2	1.71	2.32	0	0	0	8.7	0.61	0.47	1.15	0.2	0.27
Bta-Mir-10182_pri	0	1.44	0.1	1.21	21.72	154.86	1.04	127.12	0.95	0.34	110.08	4.02	0.68	0.1	0	0.34	7.18	1.47	0.2	0.92	1.63	1.09
Bta-Mir-11968-P1_pri	0.25	0.36	0.6	1.03	3.28	2.74	7.07	4.55	55.27	3.26	9.21	2.96	10.78	52.99	0	7.37	12.09	110.55	2.09	4.68	4.07	0.54
Bta-Mir-11968-P2_pri	0	18.44	0.1	1.72	4.95	2.74	4.32	2.36	5.81	4.27	3.49	1.79	2.59	0.2	0	0.14	3.44	5.28	1.89	1.02	24.23	0.82
Bta-Mir-11989_pri	0.13	3.11	0	0.95	2.37	3.65	0.82	3.46	1.19	2.25	3.49	1.27	1.5	0.1	0	0	1.52	2.09	1.57	1.02	2.18	1.5
Bta-Mir-11995_pri	2.15	0	6.48	0.43	2.47	2.06	0	12.73	0.47	0.22	11.7	0.1	0.14	0	0.24	0.07	1.08	0.12	0.04	0.13	0.14	0
Bta-Novel-1_pri	0.25	60.01	0.1	11.79	13.71	11.88	8.63	8.55	14.11	19.91	9.46	4.19	6	0.3	0.08	0.34	6.29	16.2	6.05	3.09	59.3	10.33
Bta-Novel-2_pri	4.44	0	7.77	0.95	5.11	8.91	0.15	55.29	0.12	0.34	25.15	1.6	3.55	2.2	45	1.35	1.92	0.25	0.95	0.67	0.03	0.14

## Sheet: MirGeneDB_dog
miRNA	Blood	Cerebellum	Cortex	Heart	Hypothalamus	Kidney	Kidney2	Liver	Lung	Ovary	Skin	Testis	Testis2
Cfa-Let-7-P1d_pri	223.37	25810.2	22099.5	2109.95	10710.1	6558.52	6816.32	19424.9	11435.8	12420.5	73.75	5083.49	4717.95
Cfa-Let-7-P1b_pri	0.3	2563.35	3499.48	157.36	1735.37	721.22	324.41	899.92	933.78	1294.74	5.32	457	204.31
Cfa-Let-7-P1c_pri	4.21	2333.34	4763.08	460.25	2628.63	2192.72	675.17	2246.88	1532.25	1864.04	81.73	2077.33	572.57
Cfa-Let-7-P2c1_pri	74.13	681.16	876.06	67.5	469.3	297.99	108.16	714.24	457.83	397.43	20.15	200.5	69.46
Cfa-Let-7-P2b1_pri	33.9	17826.9	20075.8	5338.48	13066.6	13178.9	8389.93	10520.8	21374.4	17042.9	59.3	8565.08	4044.32
Cfa-Let-7-P2a1_pri	223.67	25810.1	22100.4	2110.29	10710.9	6563.34	6819.17	19428.8	11437.3	12424.2	73.75	5084.02	4720.46
Cfa-Let-7-P2a2_pri	223.73	25835.8	22160.1	2110.64	10726.1	6558.64	6821.26	19426.8	11438.2	12424.4	73.75	5085.98	4721.08
Cfa-Let-7-P2b2_pri	776.97	3626.14	3520.83	870.73	1643.65	2034.93	762.17	6673.37	4411.72	4506.7	944.62	1075.59	614.81
Cfa-Let-7-P2b3_pri	0.91	1218.99	1830.95	21.84	920.76	134.65	143.97	193.44	247.63	210.85	1.14	266.25	285.66
Cfa-Let-7-P2a3_pri	34.32	18050.7	20337	5491.55	13315	13621.3	8667.24	10703.9	21810.3	17288.2	60.82	8781.23	4145.69
Cfa-Let-7-P2c2_pri	628.46	7213.72	6049.01	1302.42	6583.34	5698.55	953.06	6946.39	11031.5	10588.1	541.68	4563.45	1515.6
Cfa-Let-7-P2c3_pri	39.44	7208.47	4966.25	5519.82	4016.2	16369.6	1991.2	16604.8	17717.3	12879.6	195.01	6910.21	1780.61
Cfa-Mir-1-P3_pri	28.16	26.12	14.74	557776	13.41	806.45	17670.8	170.15	1177.82	1583.04	374.05	1738.08	17.21
Cfa-Mir-1-P1_pri	28.16	26.12	14.74	557781	13.41	806.45	17671	170.15	1177.82	1583.04	374.05	1738	17.21
Cfa-Mir-1-P2_pri	0.43	12.99	0.86	36.38	0.11	4.34	1.25	0	0.6	0.82	1341.1	45.5	0
Cfa-Mir-7-P2_pri	89.07	157.44	758.17	144.49	2414.38	433.36	13.13	585.5	600.26	483.52	27.75	1627.44	48.5
Cfa-Mir-7-P1_pri	87.54	155.64	755.08	142.87	2409.04	426.49	12.97	575.79	595.68	478.58	27.37	1604.54	45.68
Cfa-Mir-7-P4_pri	87.48	155.36	755.08	142.7	2409.15	426.25	12.97	575.79	594.39	477.56	27.75	1603.4	45.68
Cfa-Mir-8-P2a_pri	1.52	1.38	116.87	4.06	278.47	5501.94	2.17	667.01	3716.01	2611.59	523.44	32669.6	12.52
Cfa-Mir-8-P2b_pri	0.18	3.87	19.79	0.23	1270.16	48.82	2.01	2.59	275.5	162.61	241.76	1928.98	4.69
Cfa-Mir-8-P1a_pri	1.83	2.9	101.22	4.63	676.62	9102.75	3.1	980.79	7029.42	1676.74	64.24	21618.3	14.39
Cfa-Mir-8-P1b_pri	5.55	0	2.37	1.68	122.64	652.15	0.33	91.22	2558.79	434.77	56.64	10294.2	0.63
Cfa-Mir-8-P3a_pri	0.12	2.49	163.72	0.12	270.97	655.29	1.34	23.94	525.11	64.7	3.42	2041.28	2.82
Cfa-Mir-9-P3_pri	6.34	39702.2	41187.4	127.4	20733.6	490.5	60.98	21.35	36.83	154.28	19.39	183.27	103.56
Cfa-Mir-9-P2_pri	6.34	39702.2	41187.4	127.4	20733.6	490.5	60.98	21.35	36.83	154.28	19.39	183.27	103.56
Cfa-Mir-9-P1_pri	6.34	39707.2	41188.3	127.4	20735	490.5	60.98	21.35	36.83	154.28	19.39	183.27	103.56
Cfa-Mir-10-P1c-v1_pri	21.34	1096.25	158.97	1014.82	672.3	46415.3	6904.83	6533.63	25446.9	18381.5	962.11	58976.1	4719.2
Cfa-Mir-10-P1c-v2_pri	21.34	1096.25	158.97	1014.82	672.3	46415.3	6904.83	6533.63	25446.9	18381.5	962.11	58976.1	4719.2
Cfa-Mir-10-P1b-v1_pri	8.53	3556.62	354.1	3462.83	1752.65	136806	47858.9	332.54	1401.07	84895.2	9327.24	80509	586755
Cfa-Mir-10-P1b-v2_pri	8.53	3556.62	354.1	3462.83	1752.65	136806	47858.9	332.54	1401.07	84895.2	9327.24	80509	586755
Cfa-Mir-10-P2d_pri	181.73	2692.45	1149.56	11845.1	4095.42	32706.4	1908.3	21010	18739.8	48008.8	2853.25	32413.7	2241.18
Cfa-Mir-10-P2c_pri	181.73	2692.45	1149.56	11845.4	4095.19	32706.2	1908.3	21009.3	18739.7	48008.5	2853.25	32413.5	2241.18
Cfa-Mir-10-P2b_pri	1.4	20432.1	2591.21	323.87	11239.9	1569.02	4393.47	766.64	1525.28	1385.46	2123.78	802.53	5991.38
Cfa-Mir-10-P3b_pri	8.05	40603.4	10404.7	864.3	20137.8	4952.61	5357.83	2892.55	3252.1	3827.03	631.78	2331.27	3051.23
Cfa-Mir-10-P3d_pri	105.4	6167.65	5131.27	3559.29	12388.5	7321.33	3086.56	8983.66	6758.01	10605.9	5222.6	8332.84	1942.69
Cfa-Mir-10-P3c_pri	105.04	6150.51	5127.19	3490.52	12326	7286.97	3030.34	8947.43	6719.49	10537.3	5235.91	8262.25	1937.68
Cfa-Mir-15-P1a_pri	2.5	801.83	523	34.99	326.21	107.53	204.53	64.7	119.14	114.27	86.29	38.77	259.07
Cfa-Mir-15-P1b_pri	146.68	55.15	55.9	43.28	62.51	117.05	53.54	293.72	605.14	269.48	12.16	152.96	465.26
Cfa-Mir-15-P1d_pri	0.3	451.44	510.99	158.86	245.85	146.22	153.25	350	783.99	1428.66	213.63	204.36	229.34
Cfa-Mir-15-P1c_pri	0.06	6.77	25.84	11.12	21.6	166.83	5.77	22.64	152.88	938.24	74.51	467.81	384.22
Cfa-Mir-15-P2a_pri	129.12	9037.16	5510.95	480.47	4927.3	1883.64	3912.21	1801.13	3548.2	1945.2	80.21	814.78	7978.5
Cfa-Mir-15-P2b_pri	128.45	9036.19	5511.34	478.38	4928.44	1872.55	3911.71	1794.01	3523.12	1933.47	79.83	810.39	7966.92
Cfa-Mir-15-P2d_pri	0.49	1306.76	438.58	459.73	257.78	594.17	337.29	1918.88	2609.65	3357.09	131.14	465.17	622.32
Cfa-Mir-15-P2c_pri	0.37	0.28	0.57	1.62	0.45	29.9	0.08	16.82	34.14	163.03	5.7	52.37	2.19
Cfa-Mir-17-P1a_pri	30.05	54.87	60.22	317.49	63.65	726.77	36.39	555.09	1178.12	806.69	1058.66	303.13	291.61
Cfa-Mir-17-P1c_pri	0.06	7.46	8.74	34.18	5.57	45.08	4.52	28.47	76.44	28.39	52.84	171.4	346.99
Cfa-Mir-17-P2a_pri	0.12	4.15	6.71	6.32	6.71	13.26	1.92	7.12	20.6	17.59	31.17	7.33	72.28
Cfa-Mir-17-P2c_pri	0	2.35	4.06	0.12	3.07	0.48	0.92	0.65	0.6	0.62	0.76	1.21	65.71
Cfa-Mir-17-P4a_pri	32.31	55.15	60.79	1201.61	49.9	2764.35	57.3	1453.71	3953.09	3397.51	77.93	1003.64	292.23
Cfa-Mir-17-P4c_pri	0.18	2.49	3.59	12.75	2.73	12.78	1.25	12.94	26.18	13.99	48.66	70.81	212.13
Cfa-Mir-17-P1d_pri	3.9	96.34	111.96	108.34	73.77	167.68	28.19	152.68	378.51	557.06	591.86	189.01	64.45
Cfa-Mir-17-P4d_pri	329.14	779.85	1173.27	277.81	981.35	882.75	479.17	1302.33	1133.63	805.56	1515.96	466	551.3
Cfa-Mir-19-P1a_pri	0.49	43.54	26.34	13.9	42.85	73.89	17.9	5.82	49.07	91.23	84.39	40.89	169.58
Cfa-Mir-19-P2a_pri	13.47	278.38	207.35	74.28	256.87	761.49	168.23	76.34	572.59	732.64	3201.83	383.24	1793.13
Cfa-Mir-19-P2c_pri	13.47	278.38	207.35	74.28	256.87	761.49	168.23	76.34	572.49	732.64	3201.83	383.17	1793.13
Cfa-Mir-21_pri	22.5	4546.02	4223.96	4085.77	4160.43	42743.6	2184.02	22502.5	74852.7	72338.2	6033.42	59873.4	4066.84
Cfa-Mir-22-P1b_pri	95.22	19644.4	50755.4	1520.38	33272.4	7979.63	95715.8	7528.65	1623.71	1179.54	5169.76	1331.33	4961.06
Cfa-Mir-23-P3_pri	177.71	134.63	164.82	1273.05	193.56	1366.5	859.12	1231.81	3973.59	1708.63	61759.3	1034.32	371.39
Cfa-Mir-23-P2_pri	37.8	564.78	804.22	755.27	754.48	853.34	590.17	1021.55	1289	1545.4	4048.38	718.19	313.51
Cfa-Mir-24-P3_pri	12.5	704.25	593.67	3744.98	769.71	2661.89	1568.08	2185.42	6809.86	3606.2	42139.7	2301.94	437.72
Cfa-Mir-24-P2_pri	12.5	704.25	593.67	3744.98	769.71	2661.89	1568.08	2185.42	6809.86	3606.2	42139.7	2301.94	437.72
Cfa-Mir-26-P1_pri	293.29	107400	52071.1	13362.9	59868.6	44269.1	27449.6	39202.4	55796	39110.1	3465.64	18993.4	8447.82
Cfa-Mir-26-P4_pri	293.29	107403	52072	13363.9	59871.1	44271.4	27451.2	39203.7	55798.9	39112.8	3466.02	18994.4	8451.26
Cfa-Mir-26-P2_pri	29.14	3216.59	2619.39	2130.57	3218.07	6064.52	6110.79	8851.68	5697.33	5698.99	186.64	2687	1434.88
Cfa-Mir-27-P3_pri	8.72	191.58	263.2	995.53	306.88	1403.03	1706.78	2543.19	4444.76	1469.28	22339.1	969.55	430.84
Cfa-Mir-27-P2_pri	56.94	20986.4	33292.9	13388.6	40226.8	11849.5	44237.1	26606.1	25125.5	28622.8	51392.8	11100.1	7173.14
Cfa-Mir-28-P1_pri	1.59	222.82	245.96	83.43	108.55	187.21	279.74	118.39	157.16	175.37	153.95	123.34	59.45
Cfa-Mir-28-P2_pri	4.27	6571.12	7384.7	74.85	8640.93	149.72	2615.67	247.14	297.89	341.68	275.97	233.83	2418.58
Cfa-Mir-28-P3_pri	0	38.01	143.68	37.66	85.7	152.61	7.36	20.7	25.18	1115.15	1334.64	117.22	29.1
Cfa-Mir-29-P1b-v1_pri	2.62	342.1	506.31	129.08	306.09	204.57	64.83	55.64	105.5	635.44	660.67	321.65	82.29
Cfa-Mir-29-P1b-v2_pri	2.62	342.1	506.31	129.08	306.09	204.57	64.83	55.64	105.5	635.44	660.67	321.65	82.29
Cfa-Mir-29-P1d-v1_pri	2.62	343.48	508.18	129.32	307.34	204.93	65	56.29	105.8	637.6	663.71	321.95	82.29
Cfa-Mir-29-P1d-v2_pri	2.62	343.48	508.13	129.32	307.34	204.93	65	56.29	105.8	637.6	663.71	321.95	82.29
Cfa-Mir-29-P2b_pri	55.35	4024.5	3874.72	1062.91	3726.48	4601.82	713.81	4411.6	2303.89	4213.46	1199.69	7372.96	653.61
Cfa-Mir-29-P2d7_pri	0.55	1840.58	1874.17	212.16	1231.06	150.68	845.74	20.7	72.26	427.77	369.11	192.64	443.98
Cfa-Mir-29-P2d8_pri	0.55	1840.58	1874.17	212.16	1231.06	150.68	845.74	20.7	72.26	427.77	369.11	192.64	443.98
Cfa-Mir-30-P1b_pri	4.27	18953.3	23154.1	21947	20168.2	52250.9	42896.3	20462.6	43739.4	21290.3	1006.58	5497.56	13018.7
Cfa-Mir-30-P1d_pri	23.84	14193	10929.4	5486.8	9477.48	7194.27	13393.3	2987.65	4890.45	7516.34	309.81	1951.58	5200.1
Cfa-Mir-30-P1a_pri	251.35	16097.6	25667.8	22615.2	15237.7	10906.1	42675.3	22679.8	14446.8	13487.7	243.66	8271.32	5535.51
Cfa-Mir-30-P2b_pri	1021.31	3888.21	7143.11	5528.68	4939.35	26703.6	4286.98	6259.32	8324.79	5028.69	223.52	2982.88	1055.04
Cfa-Mir-30-P2d_pri	1020.09	3885.86	7140.9	5520.57	4936.05	26661	4284.22	6248.32	8314.74	5022.21	222.38	2978.42	1054.41
Cfa-Mir-30-P2a_pri	28.9	1510.78	3622.98	2478.54	1196.51	2626.44	4078.27	2365.28	2137.08	3760.69	688.03	2094.87	1016.55
Cfa-Mir-31_pri	0.24	199.73	115	55.21	171.74	343.31	222.18	109.34	57.53	114.27	112.14	112.83	24.72
Cfa-Mir-32_pri	0	12.16	12.27	27.06	18.07	656.97	10.12	40.76	241.76	178.25	5.32	470.98	17.83
Cfa-Mir-33-P3_pri	0	54.18	54.78	0.64	30.69	3.98	1.67	0.65	2.79	7.2	23.19	2.42	2.5
Cfa-Mir-33-P1_pri	0	0.83	6.89	0	2.05	0	0.17	0	0	0	0.76	0	0
Cfa-Mir-34-P1_pri	0	154.67	54.21	46.18	95.13	26.28	50.61	103.51	336.41	201.6	23.57	56.83	19.71
Cfa-Mir-34-P2a_pri	0	57.36	7.41	0.06	46.49	0.36	0.17	0	70.86	135.25	0.38	68.17	3124.44
Cfa-Mir-34-P2b_pri	0.3	1330.12	201.82	1.22	1536.12	34.72	3.18	17.47	5603.87	11328.1	12.16	5380.87	37881.6
Cfa-Mir-34-P3c_pri	0	51.14	2.81	0	10.68	1.08	0.67	1.94	105.5	130.73	0	269.2	3912.28
Cfa-Mir-34-P3b_pri	0	2.63	0.18	0	0.91	0	0	0	2.69	3.09	0	2.72	102
Cfa-Mir-92-P1a_pri	30338.6	1858.68	3327.75	127.23	3623.96	2577.99	2158.51	4526.12	2396.95	794.35	101.87	1098.94	7261.69
Cfa-Mir-92-P1c_pri	28729.9	1721.15	3080.67	107.94	3347.31	2353.29	1961.42	4182.58	2225.96	662.28	95.03	1011.88	6301.45
Cfa-Mir-92-P2d_pri	2184.17	1031.14	1151.85	126.13	1454.86	613.46	704.61	1523.59	1353.59	1190.75	3079.05	390.04	517.82
Cfa-Mir-92-P1d_pri	12.38	11564.1	19631.7	0.12	20263.1	3.62	14.3	1.94	33.64	79.2	0.38	6.12	83.23
Cfa-Mir-92-P2c_pri	2.38	156.05	209.51	101.8	237.21	190.46	120.13	135.86	312.32	110.98	132.67	523.13	2577.52
Cfa-Mir-92-P2a_pri	0	0
Cfa-Mir-95-P1_pri	0	152.46	181.46	77.17	196.52	26.4	13.8	39.46	17.82	30.75	1.14	28.42	18.46
Cfa-Mir-95-P2_pri	0.91	117.63	276.9	2.49	324.39	18.2	27.19	7.76	5.97	5.45	14.44	21.24	19.09
Cfa-Mir-95-P3-v1_pri	0	1.11	1.98	0.29	1.25	0	0	0	0	0.62	0.38	1.96	7.2
Cfa-Mir-95-P3-v2_pri	0	1.11	1.98	0.29	1.25	0	0	0	0	0.62	0.38	1.96	7.2
Cfa-Mir-95-P4_pri	0	6.63	32.92	0	39.78	0	0	0	0	0	0	4.16	0
Cfa-Mir-96-P1_pri	0.06	8.71	8.66	0.17	64.9	8.32	0	4.53	35.33	10.8	281.3	1693.19	1.56
Cfa-Mir-96-P2_pri	1.52	1128.87	2161.13	2.26	6197.23	29.41	7.78	16.17	181.44	62.12	3764.42	4419.94	76.97
Cfa-Mir-96-P3-v1_pri	0.37	90.81	177.58	0.81	493.06	12.9	0.25	19.41	75.04	31.17	757.22	2382.81	19.4
Cfa-Mir-96-P3-v2_pri	0.37	90.81	177.51	0.81	493.06	12.9	0.25	19.41	75.04	31.17	757.22	2382.81	19.4
Cfa-Mir-101-P1-v2_pri	7.86	8690.49	5573.2	5565.82	3630.77	16045.3	2319.87	6860.99	23716	25524.8	7957.64	8612.17	1373.55
Cfa-Mir-101-P1-v1_pri	7.86	8690.49	5573.17	5565.82	3630.55	16045.3	2319.87	6860.99	23716	25524.8	7957.64	8612.17	1373.55
Cfa-Mir-101-P2-v2_pri	7.93	8886.49	5628.61	5698.21	3690.56	16361.3	2355.51	7051.84	24141.6	26101.5	8145.04	8776.77	1392.64
Cfa-Mir-101-P2-v1_pri	7.93	8886.49	5628.66	5698.21	3690.33	16361.3	2355.51	7051.84	24141.6	26101.5	8145.04	8776.77	1392.64
Cfa-Mir-103-P4_pri	37.31	4943.82	5654.63	2403.97	2864.25	4024.89	583.4	5154.31	6038.41	4755.09	1779.39	2875.71	767.81
Cfa-Mir-103-P2_pri	37.31	4960.55	5667.92	2411.74	2883	4039.24	585.57	5181.48	6055.04	4763.84	1788.51	2886.14	772.19
Cfa-Mir-103-P1_pri	0.79	1230.05	1472.77	110.49	613.09	540.89	106.91	1627.75	206.02	302.5	67.66	204.51	77.28
Cfa-Mir-105-P2_pri	0.12	24.88	413.59	5.74	189.7	3.25	7.53	0.65	1.09	43.82	17.11	8.62	5.94
Cfa-Mir-105-P1_pri	0	16.17	96.44	0.29	81.04	0.24	3.18	1.29	0.4	2.26	5.32	0.45	4.38
Cfa-Mir-122_pri	1.34	2.35	0.26	1.04	1.59	27.36	0.59	204173	3.09	2.37	7.22	7.48	10.33
Cfa-Mir-124-P2-v1_pri	0.37	5393.05	3645.29	0.46	1432.01	0.84	2.68	1.29	0.4	0.93	0.76	1.36	7.2
Cfa-Mir-124-P2-v2_pri	0.37	5393.05	3645.32	0.46	1432.01	0.84	2.68	1.29	0.4	0.93	0.76	1.36	7.2
Cfa-Mir-124-P1-v1_pri	0.37	5392.91	3645.27	0.46	1432.01	0.84	2.68	1.29	0.4	0.93	0.76	1.36	7.2
Cfa-Mir-124-P1-v2_pri	0.37	5392.91	3645.29	0.46	1432.01	0.84	2.68	1.29	0.4	0.93	0.76	1.36	7.2
Cfa-Mir-124-P3-v1_pri	0.37	5392.91	3645.27	0.46	1432.01	0.84	2.68	1.29	0.4	0.93	0.76	1.36	7.2
Cfa-Mir-124-P3-v2_pri	0.37	5392.91	3645.29	0.46	1432.01	0.84	2.68	1.29	0.4	0.93	0.76	1.36	7.2
Cfa-Mir-126-P2-v2_pri	0.24	6072.27	11230	1167.37	8059.79	2110.27	27693.7	309.89	1406.74	2563.77	28.51	791.8	6413.77
Cfa-Mir-126-P2-v1_pri	6.46	1150.29	1969.64	16849.1	1341.42	22507.9	7104.68	11248.6	57653.4	18878.3	719.59	5214.84	332.59
Cfa-Mir-126-P2-v3_pri	6.46	1150.29	1969.64	16849.1	1341.42	22507.9	7104.68	11248.6	57653.3	18878.3	719.59	5214.84	332.59
Cfa-Mir-127_pri	0.18	21223.2	19521.1	33.95	37729.2	28.33	220.18	68.58	55.74	570.54	1671.43	303.13	636.4
Cfa-Mir-128-P2_pri	420.95	12485.1	41190.2	100.35	10216.5	1216.3	156.01	473.57	448.58	348.16	275.21	681.91	320.08
Cfa-Mir-128-P1_pri	369.56	13029.6	42612.1	72.48	11591.9	814.77	133.59	379.12	331.93	255.08	369.49	491.54	302.56
Cfa-Mir-129-P2_pri	5.49	528.98	1159.54	0.98	676.62	5.79	0.33	9.06	4.78	13.06	1.14	27.51	26.59
Cfa-Mir-129-P1_pri	5.49	528.84	1159.44	0.98	676.85	5.79	0.33	9.06	4.78	13.06	1.14	27.51	26.59
Cfa-Mir-130-P1c_pri	0.06	683.37	571.85	71.96	438.39	60.39	812.19	29.11	101.12	161.17	262.67	47.16	196.49
Cfa-Mir-130-P4a_pri	2.13	23.5	41.05	1.22	30.46	0.96	2.34	1.29	1.89	3.09	31.93	0.83	14.08
Cfa-Mir-130-P2b_pri	0	1376.42	1609.32	2.32	1570.56	0.96	323.24	1.29	2.69	11.93	3.8	2.57	357
Cfa-Mir-130-P2a_pri	0	31.65	54.18	0.06	56.83	0.24	1.67	1.29	0.5	1.23	1.9	0.45	11.89
Cfa-Mir-130-P3b_pri	0.18	34.42	43.47	7.18	30.92	12.54	14.56	5.18	12.14	9.36	0	5.97	10.33
Cfa-Mir-132-P1_pri	0.12	460.28	5050.82	1.33	1390.18	7.35	8.37	3.88	5.47	13.06	1.9	7.48	45.06
Cfa-Mir-132-P2_pri	0	70.22	642.78	0.17	327.46	0.72	1.59	1.29	0.4	0.51	0	0.53	6.26
Cfa-Mir-133-P3-v1_pri	3.72	260.97	225.24	11267.5	297.22	127.42	65538.9	98.34	71.16	72.62	24958.2	285.07	214.01
Cfa-Mir-133-P3-v2_pri	3.72	260.97	225.24	11267.5	297.22	127.42	65538.9	98.34	71.16	72.62	24958.2	285.07	214.01
Cfa-Mir-133-P1-v1_pri	3.72	260.97	225.24	11267.5	297.22	127.42	65538.9	98.34	71.16	72.62	24958.2	285.07	214.01
Cfa-Mir-133-P1-v2_pri	3.72	260.97	225.24	11267.5	297.22	127.42	65538.9	98.34	71.16	72.62	24958.2	285.07	214.01
Cfa-Mir-133-P2-v1_pri	0.18	16.45	5.9	279.2	3.41	1.45	475.23	2.59	2.59	2.57	6270.62	13.38	4.69
Cfa-Mir-133-P2-v2_pri	0.18	16.45	5.9	279.2	3.41	1.45	475.23	2.59	2.59	2.57	6270.62	13.38	4.69
Cfa-Mir-134_pri	0	10.64	36.43	0.75	39.55	0.36	0	0	0.3	2.78	9.88	2.87	1.56
Cfa-Mir-135-P1_pri	0.06	105.6	142.9	1.33	306.77	32.67	0.5	19.41	6.07	242.22	0.38	546.64	21.59
Cfa-Mir-135-P2_pri	0.06	105.6	142.98	1.33	307.68	32.67	0.5	19.41	6.07	242.22	0.38	546.79	21.59
Cfa-Mir-135-P4_pri	0	209.41	3.69	0.46	22.39	3.13	0.17	0	15.33	68.4	2.66	1.28	2.5
Cfa-Mir-136-v1_pri	0.06	2457.47	3038.52	4.11	2670	8.08	16.23	0.65	10.75	135.77	372.15	80.11	63.52
Cfa-Mir-136-v2_pri	0.06	2457.47	3038.52	4.11	2670	8.08	16.23	0.65	10.75	135.77	372.15	80.11	63.52
Cfa-Mir-137-P1-v1_pri	0	1.94	421.18	0.64	135.26	0.24	0.08	0	0	1.34	0.76	1.74	0.94
Cfa-Mir-137-P1-v2_pri	0	1.94	421.18	0.64	135.26	0.24	0.08	0	0	1.34	0.76	1.74	0.94
Cfa-Mir-138-P1_pri	0.06	690.01	7581.87	1.45	1498.96	3.5	4.1	0	48.17	1.85	7.98	2.27	10.01
Cfa-Mir-138-P2_pri	0	0.14	0.65	0	0.23	0	0	0	0	0	0	0	0
Cfa-Mir-139_pri	0.3	28.34	1169.24	77.11	197.77	269.06	39.74	354.53	95.35	134.12	142.55	92.88	11.89
Cfa-Mir-140-P1-v1_pri	1820.34	1550.17	1001.38	1396.74	1012.6	2045.66	596.78	2631.82	3115.75	3808.52	6125.41	1061.45	848.85
Cfa-Mir-140-P1-v2_pri	1820.22	1550.17	1001.12	1396.63	1012.6	2045.66	596.78	2631.82	3115.75	3808.52	6124.27	1061.38	848.85
Cfa-Mir-142-P1-v1_pri	198.56	380.11	333.69	85.51	490.33	220.48	409.73	124.22	395.73	131.86	88.57	45.5	149.24
Cfa-Mir-142-P1-v2_pri	1.04	31.51	30.97	17.9	31.37	155.74	28.27	137.16	395.13	42.89	13.68	35.67	8.13
Cfa-Mir-142-P1-v3_pri	1.04	31.51	30.97	17.9	31.37	155.74	28.27	137.16	395.13	42.89	13.68	35.67	8.13
Cfa-Mir-142-P1-v4_pri	198.56	380.11	333.69	85.51	490.33	220.48	409.73	124.22	395.73	131.86	88.57	45.5	149.24
Cfa-Mir-143_pri	7.07	12264.1	22166.4	14936	21873.1	18024.6	83735	9342.72	63091	48269.5	9770.47	87493.8	34509.3
Cfa-Mir-144-v2_pri	1.4	65.93	67.89	139.74	72.74	308.6	122.05	125.51	180.94	98.43	1.14	12.17	3.44
Cfa-Mir-144-v1_pri	3.96	87.5	81.85	226.42	73.54	778.84	146.14	95.1	787.37	257.96	41.81	83.06	21.9
Cfa-Mir-145_pri	1.04	99.8	287.72	1297.15	138.78	3379.13	485.19	7278.27	5322.4	7578.77	17064	12590.8	598.86
Cfa-Mir-146-P4_pri	17.62	206.23	227.35	147.97	455.44	303.9	260.16	3153.92	742.39	209.72	1911.67	94.77	321.02
Cfa-Mir-146-P1_pri	0.49	410.25	2337.88	19.35	389.29	160.93	90.85	159.8	62.9	101.31	3898.23	615.48	15764.9
Cfa-Mir-147-P1-v1_pri	0	0.41	0.65	0.06	1.14	1.45	0.08	1.29	8.66	5.97	3.04	1.21	5.01
Cfa-Mir-147-P1-v2_pri	0	0.41	0.65	0.06	1.14	1.45	0.08	1.29	8.66	5.97	3.04	1.21	5.01
Cfa-Mir-147-P2-v1_pri	0	0.41	0.65	0.06	1.14	1.45	0.08	1.29	8.66	5.97	3.04	1.21	5.01
Cfa-Mir-147-P2-v2_pri	0	0.41	0.65	0.06	1.14	1.45	0.08	1.29	8.66	5.97	3.04	1.21	5.01
Cfa-Mir-148-P1_pri	246.9	2743.59	1751.29	2134.28	5965.48	12770.1	1601.54	35064.5	21629.5	44793.5	4452.08	75356.6	8650.26
Cfa-Mir-148-P4_pri	175.57	258.75	291.7	381.4	299.15	1805.41	78.13	3759.47	4616.45	1943.14	176	5333.26	508.75
Cfa-Mir-148-P3_pri	0.73	13.41	6.73	949.88	11.59	484.23	12.38	480.04	2604.47	5745.79	19421.2	845.23	105.44
Cfa-Mir-149_pri	0.43	138.91	1886.57	1.62	959.18	23.02	10.46	23.29	6.87	10.08	52.84	9.3	9.7
Cfa-Mir-150_pri	717.29	45.48	238.27	7.65	90.25	33.39	24.01	513.04	259.17	14.61	20.15	9.14	1.88
Cfa-Mir-153-P2_pri	0	1139.79	1440.66	0.75	1076.37	0.72	3.18	1.94	2.09	25.51	0.76	3.93	12.2
Cfa-Mir-153-P1_pri	0	1139.79	1440.66	0.75	1076.37	0.72	3.18	1.94	2.09	25.51	0.76	3.93	12.2
Cfa-Mir-154-P2-v1_pri	0	125.64	243.05	2.49	153.33	6.15	1.42	3.23	5.08	48.86	41.43	37.64	5.94
Cfa-Mir-154-P2-v2_pri	0	125.64	243.05	2.49	153.33	6.15	1.42	3.23	5.08	48.86	41.43	37.64	5.94
Cfa-Mir-154-P3a-v1_pri	0	110.85	388.6	1.45	327.91	1.33	1.84	1.29	0.3	3.29	3.04	12.92	8.76
Cfa-Mir-154-P3a-v2_pri	0	110.85	388.6	1.45	327.91	1.33	1.84	1.29	0.3	3.29	3.04	12.92	8.76
Cfa-Mir-154-P3b_pri	0	301.88	961.63	3.3	567.62	1.33	2.76	2.59	0.3	3.19	6.46	20.25	5.63
Cfa-Mir-154-P4a_pri	0	2.49	3.15	0.17	10.23	0.48	0.08	0	0.1	1.23	1.9	1.06	0.63
Cfa-Mir-154-P4b_pri	0	0.69	1.98	0	1.14	0	0	0	0	0	0	0	0
Cfa-Mir-154-P5_pri	0	0	0.05	0	0	0	0	0	0	0	0	0.08	0
Cfa-Mir-154-P6_pri	0	4.98	7.75	0.06	7.39	0	0	0	0.4	1.85	21.67	1.89	0.31
Cfa-Mir-154-P7_pri	0	34.28	80.6	20.74	50.81	24.83	1.42	6.47	33.74	336.64	111.38	184.63	5.94
Cfa-Mir-154-P8_pri	0	776.81	3298.97	0.75	2845.49	1.45	9.62	2.59	0.2	2.06	0	10.28	71.96
Cfa-Mir-154-P9_pri	0.3	3825.87	4012.55	42.35	1630.69	76.55	72.78	47.87	120.83	856.68	216.67	552.45	108.88
Cfa-Mir-154-P10_pri	0	49.48	172.54	0.81	109.68	0.72	0.25	1.29	0.9	5.76	45.24	9.67	1.25
Cfa-Mir-154-P12_pri	0	2999.44	5783.31	2.09	5694.85	1.93	34.38	2.59	1	5.97	1.52	18.59	78.22
Cfa-Mir-154-P13_pri	0	8043.61	18640.8	25.32	12271.1	46.41	155.09	10.35	42.2	758.04	7.6	466.83	570.07
Cfa-Mir-154-P14_pri	0	27.37	106.13	0.87	73.54	0.12	2.17	0	0.2	2.47	15.21	6.42	2.82
Cfa-Mir-154-P15_pri	0	145.96	456.2	0.41	469.3	0.96	0.92	1.29	0.7	1.95	25.47	2.42	0.63
Cfa-Mir-154-P16_pri	0	96.89	490.68	0.81	481.24	0.84	1	0	0.4	3.6	1.9	3.63	0.94
Cfa-Mir-154-P17_pri	0	273.27	750.01	0.81	515.56	1.93	3.1	0	0.5	5.97	3.04	5.67	2.5
Cfa-Mir-154-P18_pri	0.06	5.39	35.8	2.9	12.5	10.13	0.08	1.29	1.29	25.1	32.31	69.08	2.19
Cfa-Mir-154-P19_pri	0.12	58.61	137.67	0.17	42.96	1.08	0.17	0.65	0.9	7.1	11.02	5.21	2.19
Cfa-Mir-154-P20_pri	0	4.28	16.8	0	10.46	0	0	0	0.1	0	0	0.08	0
Cfa-Mir-154-P21_pri	0	3.18	16.3	0.12	8.18	0	0.25	0	0	0.31	0	0.15	0
Cfa-Mir-154-P22_pri	0	34.83	86.76	0.41	55.92	1.08	0.5	0.65	0.5	2.06	0.38	1.51	0.63
Cfa-Mir-154-P23_pri	0	48.24	122.44	0.12	111.39	1.21	0.59	0	0.2	1.44	1.52	6.27	11.58
Cfa-Mir-154-P24_pri	0	5.94	10.3	0.29	4.09	0.48	0.08	0	0.6	2.26	0	2.65	1.56
Cfa-Mir-154-P25_pri	0.06	150.66	457.48	2.67	472.83	4.34	0.59	0.65	1.39	16.05	0.38	41.87	3.13
Cfa-Mir-154-P26_pri	0	12.16	38.3	1.45	56.38	0.48	0.17	0.65	0.4	9.15	11.78	27.58	1.88
Cfa-Mir-154-P27_pri	0	1152.23	2159.94	10.31	2120	10.49	17.65	0.65	9.55	136.69	0	139.21	67.58
Cfa-Mir-154-P28_pri	0.06	15.34	68.9	0.98	40.12	2.41	1.25	0	1	8.33	0	13.83	1.88
Cfa-Mir-154-P29_pri	0	0.14	0.55	0	0.23	0.24	0	0	0	0	0	0.08	0
Cfa-Mir-154-P30_pri	0	16.45	89.7	0.64	55.58	0.48	0.59	0.65	0	1.54	0.76	7.18	1.56
Cfa-Mir-154-P31_pri	0	59.99	150.72	1.8	314.39	5.3	1.17	1.29	2.79	36.41	5.32	37.03	10.01
Cfa-Mir-154-P33_pri	0.06	493.59	1637.98	4.29	1252.09	5.91	8.2	4.53	1.39	15.43	99.21	45.12	13.45
Cfa-Mir-154-P34_pri	0	98.69	191.39	0.7	271.19	4.1	1.59	4.53	0.8	12.45	6.08	11.49	2.5
Cfa-Mir-154-P35_pri	0.06	4.84	11.75	3.71	10.68	11.69	0.08	5.82	4.28	44.74	23.19	53.43	0.31
Cfa-Mir-154-P36_pri	0	101.46	7.02	1.45	383.04	3.74	1.59	1.29	1.39	23.76	101.11	32.5	21.9
Cfa-Mir-155_pri	10.79	17.69	43.13	21.96	54.22	57.02	21.58	327.36	354.42	194.5	6.46	124.7	54.75
Cfa-Mir-181-P1a_pri	451.98	117273	173974	943.91	177908	5313.52	20231.8	12926.2	5788.8	5336.64	2290.66	765.65	7930.94
Cfa-Mir-181-P1b_pri	451.98	117273	173975	943.91	177908	5313.52	20231.8	12926.2	5788.8	5336.64	2290.66	765.65	7931.25
Cfa-Mir-181-P1c_pri	0.18	45756.7	10739.1	11.59	10765.4	24.23	1694.06	15.53	49.76	63.98	425.37	43.46	923.94
Cfa-Mir-181-P2a_pri	10.12	4423.83	8896.87	94.96	12684.4	766.19	796.55	1088.83	689.34	515.72	893.3	115.03	226.21
Cfa-Mir-181-P2b_pri	10.3	4495.29	9061.89	101.1	12813.8	809.22	811.19	1152.23	730.34	542.77	912.69	121.83	234.35
Cfa-Mir-181-P2c_pri	2.56	1965.12	851.36	58.11	1122.85	27.36	142.46	45.29	97.34	138.75	184.74	46.1	40.36
Cfa-Mir-184_pri	0.55	56.81	72.67	1.8	20.12	0	9.95	0	0.3	1.54	52.46	0	0.31
Cfa-Mir-185_pri	53.4	50.17	70.05	67.84	123.32	294.25	10.21	239.37	389.26	488.97	672.45	375.84	14.08
Cfa-Mir-186_pri	385.28	14897.1	11473.5	568.65	11584.9	2725.9	5776.01	2862.79	2099.56	2691.92	10096.2	2307.69	5803.65
Cfa-Mir-187_pri	0	19.63	80.94	0	36.6	0.36	0	0	0.4	0.21	7.22	0.15	0.31
Cfa-Mir-188-P1_pri	0.24	4.15	17.37	0.52	6.25	11.81	0.84	2.59	4.58	8.23	43.33	12.7	12.83
Cfa-Mir-188-P2_pri	21.15	126.89	147.47	30.36	174.47	1148.56	42.91	788.64	621.86	690.77	115.56	1297.85	415.51
Cfa-Mir-188-P3_pri	0.43	211.76	340.32	19.7	290.06	346.93	33.46	71.17	209.01	461	34.21	808.65	721.82
Cfa-Mir-190-P1_pri	0	71.05	55.51	12.46	33.08	5.91	20.16	1.29	8.46	31.06	1.14	43	44.74
Cfa-Mir-190-P3_pri	0.24	43.13	26.47	1.97	30.8	7.84	9.29	4.53	10.25	16.87	0	23.35	51.63
Cfa-Mir-191_pri	13503.7	16359.2	14782.1	815.11	18920	5517.01	4610.89	6247.02	2346.79	2402.69	5359.45	2631	28462.9
Cfa-Mir-192-P2_pri	68.89	20599	2918.55	110.78	2673.75	18304.8	615.6	21202.8	636.98	565.5	490.37	979.15	2001.2
Cfa-Mir-192-P1_pri	0.3	9.26	1.35	2.55	1.36	285.69	0.84	72.46	13.14	79.71	76.79	22.07	51
Cfa-Mir-193-P1b_pri	18.84	14.93	15.81	43.34	10.68	64.37	28.02	335.12	71.76	53.48	448.55	52.75	15.33
Cfa-Mir-193-P1a_pri	3.66	16.17	35.23	19.18	26.26	163.94	117.7	2535.43	83.11	40.32	5101.34	53.2	139.23
Cfa-Mir-193-P2b_pri	60.35	19.63	50.15	72.31	28.87	344.52	85.08	3580.91	164.82	84.14	82.11	131.43	79.78
Cfa-Mir-193-P2a_pri	60.35	19.63	50.15	72.31	28.87	344.52	85.08	3580.91	164.82	84.14	82.11	131.43	79.78
Cfa-Mir-194-P2_pri	41.33	415.22	92.56	71.61	87.41	10180.7	19.32	22721.2	464.2	353.72	14.83	558.12	37.55
Cfa-Mir-194-P1_pri	40.36	346.8	81.04	55.33	79.45	6529.59	18.57	18206	353.83	294.99	12.92	454.43	37.23
Cfa-Mir-196-P3_pri	0	0	0.05	0	0.11	233.62	0.08	0	0.1	29.21	23.19	151.15	1.56
Cfa-Mir-196-P4_pri	0.06	0.14	0.08	0	0.11	352.84	0.08	0	0.1	40.11	42.19	202.24	3.44
Cfa-Mir-196-P1_pri	0.12	0.14	0.03	0	0.23	357.18	0.59	1.94	1.29	34.46	20.15	185.46	4.07
Cfa-Mir-197_pri	2753.68	118.04	239.18	20.86	135.03	94.15	68.09	390.76	112.97	91.75	1638.36	54.94	19.09
Cfa-Mir-199-P3-v1_pri	1.83	369.61	495.72	2282.66	471.01	4147.13	1619.61	9596.32	9231.4	22006.4	4129.73	6906.36	2327.53
Cfa-Mir-199-P3-v2_pri	1.83	369.61	495.72	2282.66	471.01	4147.13	1619.61	9596.32	9231.4	22006.4	4129.73	6906.36	2327.53
Cfa-Mir-199-P3-v3_pri	1.83	369.61	495.72	2282.66	471.01	4147.13	1619.61	9596.32	9231.4	22006.4	4129.73	6906.36	2327.53
Cfa-Mir-199-P1-v1_pri	1.83	369.88	495.8	2282.94	471.24	4148.21	1619.95	9597.62	9233.29	22010.3	4129.73	6906.96	2327.53
Cfa-Mir-199-P1-v2_pri	1.83	369.88	495.8	2282.94	471.24	4148.21	1619.95	9597.62	9233.29	22010.3	4129.73	6906.96	2327.53
Cfa-Mir-199-P1-v3_pri	1.83	369.88	495.8	2282.94	471.24	4148.21	1619.95	9597.62	9233.29	22010.3	4129.73	6906.96	2327.53
Cfa-Mir-199-P2-v1_pri	1.83	369.61	495.72	2282.66	471.01	4147.13	1619.61	9596.32	9231.4	22006.4	4129.73	6906.36	2327.53
Cfa-Mir-199-P2-v2_pri	1.83	369.61	495.72	2282.66	471.01	4147.13	1619.61	9596.32	9231.4	22006.4	4129.73	6906.36	2327.53
Cfa-Mir-199-P2-v3_pri	1.83	369.61	495.72	2282.66	471.01	4147.13	1619.61	9596.32	9231.4	22006.4	4129.73	6906.36	2327.53
Cfa-Mir-202_pri	0.37	1.52	2.34	0.17	1.93	6.03	0.67	0.65	0.5	8228.61	1.14	1329.06	11044.1
Cfa-Mir-203-v1_pri	0.12	24.19	202.13	3.53	26.26	159.36	1.67	131.33	250.12	152.02	7368.05	1834.44	25.97
Cfa-Mir-203-v2_pri	0.12	24.19	202.13	3.53	26.26	159.36	1.67	131.33	250.12	152.02	7368.05	1834.44	25.97
Cfa-Mir-204-P2_pri	0.3	11046	3198.08	8.75	6500.25	2500.96	150.83	119.69	73.65	97.3	184.36	170.95	3198.91
Cfa-Mir-204-P1_pri	0	0.55	6.68	0	2.73	0.6	0	0	0.3	0.31	248.6	0	0.94
Cfa-Mir-205-P4_pri	0.67	0.28	1.33	0.35	6.25	1.57	0.08	0	180.64	26.43	23459.7	4005.86	0.63
Cfa-Mir-208-P2_pri	0	0	0	7.59	0.11	0	10.62	0	0	0	5.7	0.08	0.31
Cfa-Mir-208-P1_pri	0	29.58	3.46	232.27	13.41	0.24	3674.89	0	0.3	0.1	11.4	1.21	64.77
Cfa-Mir-210_pri	3.96	19.9	19.97	35.28	20.23	79.32	22.17	35.58	294.01	78.99	1151.79	30.31	12.2
Cfa-Mir-214-v1_pri	0.18	3.46	4.76	52.78	5	85.71	22.92	733.65	272.91	640.48	694.88	170.65	51.63
Cfa-Mir-214-v2_pri	0.18	3.46	4.76	52.78	5	85.71	22.92	733.65	272.91	640.48	694.88	170.65	51.63
Cfa-Mir-216-P2b_pri	0	3.59	0.39	0	3.18	0.48	0	0	0	0.31	0.76	0.6	0.94
Cfa-Mir-216-P2a_pri	0	10.09	1.01	0	13.41	1.81	0	0	0	0.21	0.76	0.83	0.63
Cfa-Mir-217-v1_pri	0	2.9	0.34	0.06	2.96	2.65	0	0	0.3	0.31	0.38	1.96	2.19
Cfa-Mir-217-v2_pri	0	2.9	0.34	0.06	2.96	2.65	0	0	0.3	0.31	0.38	1.96	2.19
Cfa-Mir-218-P2_pri	0.49	970.19	2113.21	78.39	527.16	484.11	23.59	82.16	1303.43	673.08	52.46	217.2	42.86
Cfa-Mir-218-P4_pri	0.49	969.63	2108.64	78.04	521.7	482.06	23.42	82.16	1297.76	670.41	51.7	216.52	42.86
Cfa-Mir-219-P3_pri	0.06	266.91	231.09	1.91	175.04	3.13	2.17	1.29	2.49	17.49	90.47	1.66	2.82
Cfa-Mir-219-P2_pri	0.06	431.95	451.24	0.17	411.45	0.36	0.42	0	0.1	1.23	4.18	0.23	0.31
Cfa-Mir-219-P2-as_pri	0	0	0.26	0	0.11	0.12	0	0	0	0.1	0	0.08	0
Cfa-Mir-221-P2a_pri	15.24	1025.2	1620.14	51.27	374.74	1122.52	101.64	2431.91	325.66	357.22	442.85	247.28	31.6
Cfa-Mir-221-P1a_pri	20.06	1303.72	4318.94	16.16	740.84	552.46	86.25	1120.53	152.28	156.03	441.71	134.98	18.77
Cfa-Mir-223_pri	27.43	1.8	1.79	3.53	1.93	7.71	5.1	18.11	58.32	4.53	15.59	1.96	1.56
Cfa-Mir-224_pri	0.06	13.96	6.81	10.89	32.73	62.8	15.48	7.76	20.8	79.82	52.46	39.22	11.26
Cfa-Mir-296_pri	0	0	0	0	0	0	0	0	0	0	0	0	0
Cfa-Mir-320_pri	286.28	2216.68	621.18	262.16	662.64	547.88	261.33	2362.04	1007.43	1227.27	9571.29	405.46	174.59
Cfa-Mir-324_pri	7.32	27.23	49.48	0.93	20.57	3.86	2.26	5.82	2.69	5.76	4.94	4.16	6.88
Cfa-Mir-325_pri	0	21.7	42.9	0	35.23	0.12	0.08	0	0	0.21	0	1.21	0.31
Cfa-Mir-326_pri	20.24	6.5	8.35	0.12	4.55	1.81	0.42	16.82	2.99	0.72	27.75	1.36	1.56
Cfa-Mir-328_pri	27.13	28.47	88.4	4.17	52.74	27.6	3.85	38.82	5.67	12.34	11.02	15.49	8.13
Cfa-Mir-330-v1_pri	7.25	96.34	137.1	16.98	165.6	30.62	3.6	21.35	24.58	16.46	75.65	6.88	0.31
Cfa-Mir-330-v2_pri	7.01	74.09	107.02	16.98	136.51	30.26	2.93	20.06	23.99	15.94	71.84	6.88	0.31
Cfa-Mir-331_pri	968.82	64	126.57	28.74	95.13	42.07	24.43	434.11	68.67	49.58	226.56	45.87	36.29
Cfa-Mir-335_pri	0	910.34	1390.89	62.86	1620.46	55.21	31.96	0	6.27	30.55	36.87	33.18	98.87
Cfa-Mir-338-P2_pri	0	4038.46	4106.41	11.88	6176.2	9.88	177.01	5.82	16.52	12.75	46.38	23.88	33.17
Cfa-Mir-338-P2-as_pri	0	27.92	3.2	0.12	5.68	3.38	0.42	1.29	4.58	1.03	3.04	0.91	0
Cfa-Mir-339_pri	2192.03	135.6	194.38	240.67	249.26	875.28	195	2321.28	1654.47	1052.93	4504.16	618.36	156.13
Cfa-Mir-340_pri	4.39	2322.84	3721.13	773.63	1593.29	1106.61	321.56	2455.2	2220.89	3773.96	5.32	1868.37	676.14
Cfa-Mir-342_pri	16.89	331.46	1091.14	25.9	428.27	88.84	47.18	201.85	104.8	145.54	728.33	103.46	44.74
Cfa-Mir-345_pri	0	3.87	18.93	0.64	7.05	0.36	1.84	1.29	1.49	1.54	6.08	6.12	1.56
Cfa-Mir-346_pri	0	9.26	34.92	0	35.92	0	0.08	0	0	0.41	0	0.08	0
Cfa-Mir-350_pri	11.77	8.02	18.02	6.2	17.39	15.31	3.51	25.23	40.71	29.21	23.19	42.02	48.5
Cfa-Mir-361-v1_pri	23.9	124.68	109.23	36.44	139.46	187.21	38.15	264.61	151.98	102.96	5.32	59.33	54.13
Cfa-Mir-361-v2_pri	264.27	163.52	139.83	74.04	119.46	195.52	38.23	862.39	304.56	342.51	39.91	146.99	10.95
Cfa-Mir-362-P1_pri	4.82	10.92	8.55	11.93	17.62	222.04	2.76	186.32	82.51	260.53	848.45	158.93	61.32
Cfa-Mir-362-P2-v1_pri	3.84	15.07	11.73	7.76	17.5	115.6	2.51	89.28	72.76	134.84	37.25	130.14	51.63
Cfa-Mir-362-P2-v2_pri	14.02	435.96	410.99	13.96	774.6	401.54	89.09	405.64	166.01	168.07	307.14	543.23	717.13
Cfa-Mir-362-P4_pri	15.55	118.04	131.28	32.79	222.32	474.47	36.89	575.15	217.37	330.58	624.93	552.23	181.16
Cfa-Mir-362-P5_pri	3.84	15.07	11.62	7.71	17.05	115	2.51	88.63	72.26	134.12	36.87	129.69	51.63
Cfa-Mir-370_pri	0	49.07	142.53	0.58	144.12	1.69	0.33	5.18	1.19	3.39	10.26	17.68	0
Cfa-Mir-374-P1_pri	0.67	124.12	96.57	269.12	182.54	669.39	99.05	204.44	975.88	2195.44	3.42	1160.31	354.81
Cfa-Mir-374-P2_pri	9.75	29.86	30.68	213.38	43.65	1011.62	30.53	561.56	763.68	1158.66	1.9	1472.43	45.37
Cfa-Mir-375_pri	0.43	34.28	48.75	0.41	35734.4	1.33	5.27	3797	702.08	218.05	428.03	2.27	55.38
Cfa-Mir-376-P1_pri	0	25.43	272.28	0.06	76.61	0.48	0.67	0	0	2.16	0	2.27	1.88
Cfa-Mir-376-P3_pri	0	2.63	10.19	0.52	8.41	1.08	0.08	0	0.6	5.25	6.84	6.35	4.07
Cfa-Mir-376-P2_pri	0	7.6	11.08	0	7.96	0.12	0.08	0	0	1.13	7.6	0.15	4.69
Cfa-Mir-376-P4_pri	0	41.61	26.88	1.33	22.73	1.93	0.08	0	0.6	22.11	39.53	8.54	7.82
Cfa-Mir-376-P5_pri	0	2.49	10.17	0.52	8.41	1.08	0.08	0	0.6	5.25	6.84	6.35	4.07
Cfa-Mir-378_pri	31.27	1757.92	2262.59	25228.6	1227.65	11529.1	43561.5	28351	398.21	1389.78	164414	1571.74	472.77
Cfa-Mir-383-v1_pri	0.55	173.06	796.42	0.12	352.58	1.33	0.84	0	8.06	0.31	0	0.08	0.31
Cfa-Mir-383-v2_pri	0.55	173.06	796.42	0.12	352.58	1.33	0.84	0	8.06	0.31	0	0.08	0.31
Cfa-Mir-384_pri	0	24.47	44.25	0.06	44.9	0	0.42	0	0.1	0.41	0	3.63	0.94
Cfa-Mir-423_pri	4777.45	371.54	250.46	224.97	832.34	1086.96	676.42	2052.8	758.51	679.05	96.55	389.36	69.15
Cfa-Mir-425_pri	454.66	292.62	493.38	20.92	470.55	93.42	44.09	348.06	112.17	90.62	573.62	158.18	355.12
Cfa-Mir-430-P3_pri	0	0.28	0	0	0	0.12	0	0	0.1	0	0	0	0.31
Cfa-Mir-430-P1_pri	0	0.14	0	0	0	0.12	0	0	0.1	0	0	0.08	0
Cfa-Mir-430-P2_pri	0	0
Cfa-Mir-430-P4_pri	0	0.14	0	0	0	0.36	0	0	0.1	0	0	0	0
Cfa-Mir-430-P5d1_pri	1.04	0.83	9.52	0	4.32	0.12	1.51	4.53	1.39	0.21	2.28	0.08	0
Cfa-Mir-430-P5d2_pri	1.04	0.83	9.52	0	4.32	0.12	1.51	4.53	1.39	0.21	2.28	0.08	0
Cfa-Mir-430-P7d1_pri	0	0	0	0	0.11	0	0	0	0	0.1	2.28	0	0
Cfa-Mir-430-P7d2_pri	0	0	0	0	0.11	0	0	0	0	0.1	2.28	0	0
Cfa-Mir-431_pri	0	5.25	66.41	0	17.28	0	0.08	0	0	0.21	2.28	0.08	0
Cfa-Mir-432_pri	0	111.41	787.5	1.39	474.65	0.48	1.92	1.29	0.5	4.83	41.43	4.31	1.88
Cfa-Mir-433_pri	0	71.88	499.05	1.1	357.01	1.08	1.67	2.59	0.6	3.5	0.38	4.61	1.56
Cfa-Mir-448_pri	0	5.11	38.4	0	29.89	0	0	0	0	0	0	0.91	0.31
Cfa-Mir-450-P2_pri	0.43	12.03	30.81	24.04	61.26	522.81	11.63	71.81	459.52	2339.75	15.97	1224.77	462.75
Cfa-Mir-450-P1_pri	0.43	12.3	31.02	24.16	61.38	526.18	11.63	72.46	461.32	2352.19	15.97	1230.44	464
Cfa-Mir-450-P3_pri	0.43	29.44	90.79	18.66	151.62	793.67	26.02	56.29	1147.37	2531.37	16.35	1369.35	884.83
Cfa-Mir-451_pri	46352.9	971.98	1204.13	4192.95	1389.16	24920.6	1968.28	4991.28	18074.1	4543.93	1842.11	974.39	293.48
Cfa-Mir-452-v1_pri	0.18	30.55	16.04	195.19	39.33	754.86	17.65	27.82	163.03	968.38	4943.97	645.94	24.4
Cfa-Mir-452-v2_pri	0.18	30.55	16.04	195.19	39.33	754.86	17.65	27.82	163.13	969	4943.97	646.02	24.4
Cfa-Mir-455_pri	0.06	62.48	35.15	28.62	28.42	216.62	7.78	752.41	274.5	1081.93	156.61	176.54	26.59
Cfa-Mir-459_pri	0	0.41	0	0	0.23	5.55	0	44.64	0	0	0	0	0.31
Cfa-Mir-483_pri	0	0	0.13	0	0	0.6	0	102.87	0.2	3.09	1.14	0.08	0
Cfa-Mir-486_pri	281546	23181.1	7945.51	1078.09	8931.22	974.97	78231	1618.69	1140.2	192.65	622.65	84.42	1309.1
Cfa-Mir-488_pri	0	27.23	68.69	0	32.85	0	0.08	0	0.3	1.54	1.14	6.12	2.19
Cfa-Mir-489_pri	0	1.24	1.66	0	32.73	0	0.17	0	0	0	0	0.08	0.31
Cfa-Mir-490_pri	0	33.73	186.06	70.51	245.28	0.96	87.59	8.41	5.08	8.13	65.38	3.25	3.13
Cfa-Mir-491_pri	16.4	1.8	4	0.87	2.5	1.21	0.42	7.76	1.79	8.43	49.04	3.85	0.63
Cfa-Mir-493_pri	0	1.52	4.21	1.27	7.96	1.69	0.59	0.65	2.39	19.03	0	23.35	4.38
Cfa-Mir-499_pri	3.05	45.75	107.41	24926.7	66.95	221.8	5678.89	155.27	220.56	369.87	84.01	266.78	47.87
Cfa-Mir-504-v1_pri	2.32	16.03	190.35	44.26	161.51	5.18	16.48	182.44	7.96	50.09	45.62	10.66	0.31
Cfa-Mir-504-v2_pri	2.32	16.03	190.35	44.26	161.51	5.18	16.48	182.44	7.96	50.09	45.62	10.66	0.31
Cfa-Mir-505-v1_pri	199.47	16.03	53.38	6.43	58.88	120.3	13.05	647.6	64.79	30.03	104.54	34.08	10.33
Cfa-Mir-505-v2_pri	199.47	16.03	53.38	6.43	58.88	120.3	13.05	647.6	64.79	30.03	104.54	34.08	10.33
Cfa-Mir-506-P1_pri	0	0.28	0.86	0.06	0.34	1.21	0	0.65	0	3.29	0.38	137.4	638.59
Cfa-Mir-506-P2d_pri	0	0	0.23	0.06	0	0.6	0	0.65	0	8.33	0	233.22	199.31
Cfa-Mir-506-P2e_pri	0	0	1.27	0.12	0.57	0	0.17	0	0	3.19	0	14.59	322.27
Cfa-Mir-506-P3a_pri	0	0	1.12	0	0.23	0.12	0.08	0	0	0.93	0	61.9	518.45
Cfa-Mir-506-P3b_pri	0	0	1.12	0	0.23	0.12	0.08	0	0	0.93	0	61.9	518.45
Cfa-Mir-506-P7_pri	0	0.14	0.21	0	0	0	0	0	0	3.19	0	33.56	164.89
Cfa-Mir-542-v1_pri	0.12	8.71	31.67	65.99	23.3	221.32	10.04	18.76	636.39	3127.93	157.75	749.25	199.31
Cfa-Mir-542-v2_pri	0.12	8.71	31.67	65.99	23.3	221.32	10.04	18.76	636.39	3127.93	157.75	749.25	199.31
Cfa-Mir-544-P1_pri	0	4.7	7.51	0.12	11.25	0.48	0	0	0.1	0.93	0.76	2.8	0
Cfa-Mir-544-P2_pri	0	0	0.03	0	0	0	0	0	0	0	0	0	0
Cfa-Mir-551-P1_pri	0	3.59	8.06	0.17	5	20.37	0.08	11.65	23.29	2.26	12.54	1.36	0.94
Cfa-Mir-551-P2_pri	0	7.33	109.07	0.06	20.23	3.62	0	0	0	0	0	0	0
Cfa-Mir-574_pri	31.76	21.7	72.93	23.41	166.29	67.14	40.24	311.19	149.09	444.23	461.1	80.79	38.17
Cfa-Mir-582-v1_pri	0	4.42	28.44	6.26	11.93	4.94	12.72	0.65	11.15	2.06	1.52	144.73	10.64
Cfa-Mir-582-v2_pri	0	4.42	28.44	6.26	11.93	4.94	12.72	0.65	11.15	2.06	1.52	144.73	10.64
Cfa-Mir-590_pri	0.12	45.75	48.07	70.86	47.62	288.83	17.23	30.41	288.43	476.63	0.38	217.81	48.18
Cfa-Mir-592_pri	0	42.16	129.9	0.23	76.83	1.93	0.42	3.88	5.08	14.61	0	2.65	5.32
Cfa-Mir-599_pri	0	0	0	0.06	0	1.93	0	0	0.2	0.1	0.38	0.23	0
Cfa-Mir-615_pri	0.43	0	0	0	0	1.69	0	0	0	0.31	1.9	0.91	0
Cfa-Mir-628_pri	0.12	184.11	691.27	11.53	383.72	8.44	58.81	0.65	11.45	15.63	0.38	35.75	37.86
Cfa-Mir-652_pri	272.44	7.6	18.82	20.97	14.78	115.12	18.82	168.86	54.14	24.07	134.95	41.87	16.9
Cfa-Mir-653_pri	0	0.83	0.96	0	56.83	0	0	0	0.2	0.1	0.76	0.6	0
Cfa-Mir-671_pri	0.24	2.49	8.03	0.52	3.64	9.88	0.92	12.29	3.38	7.2	29.65	7.18	2.82
Cfa-Mir-675_pri	0	0	0	0.06	0	0.72	0	0	0	0.21	0	0	0
Cfa-Mir-676_pri	3.23	14.38	64.82	7.07	24.44	22.06	10.37	95.1	17.92	41.14	31.93	19.65	5.01
Cfa-Mir-744_pri	154.6	478.11	2795.26	34.41	1960.3	301.24	61.82	281.43	158.55	207.15	309.81	453.3	41.93
Cfa-Mir-769_pri	30.12	850.35	4974.59	11.88	868.82	26.04	61.82	36.23	70.17	57.29	282.06	81.17	272.52
Cfa-Mir-873-v1_pri	0	23.36	198.64	0	102.07	1.08	0.17	0	0.2	4.22	4.18	2.72	14.39
Cfa-Mir-873-v2_pri	0	23.36	198.64	0	102.07	1.08	0.17	0	0.2	4.22	4.18	2.72	14.39
Cfa-Mir-874_pri	0.49	1402.69	801.31	16.28	622.75	248.93	38.31	45.29	10.95	41.35	202.23	52.3	90.74
Cfa-Mir-875_pri	0	0	0	0	0	0.12	0	0	0	0	0	0	0
Cfa-Mir-876_pri	0	0.69	6.84	0	5.34	0.24	0	0	0	0.72	0	0.23	0.63
Cfa-Mir-877_pri	0.06	2.76	30.37	0.64	13.18	0.48	0.33	3.23	1.19	0.31	1.14	0.68	0.31
Cfa-Mir-885_pri	0	752.21	940.93	0.23	223.34	8.44	0.59	474.22	0.7	10.7	84.39	0.45	1.56
Cfa-Mir-935-v1_pri	0	50.73	175.32	0	75.47	0	0	0.65	0.1	0	0	0	1.25
Cfa-Mir-935-v2_pri	0	50.73	175.32	0	75.47	0	0	0.65	0.1	0	0	0	1.25
Cfa-Mir-1247_pri	0	1.24	2.18	0.17	2.96	0	7.86	0.65	2.49	0.51	10.26	0.68	2.5
Cfa-Mir-1249_pri	10.42	53.22	326.7	8.46	281.54	36.4	28.02	129.39	7.66	11.73	142.17	8.31	15.64
Cfa-Mir-1251_pri	0	3.04	16.77	0	11.48	0	0	0	0	0.31	0	6.5	0
Cfa-Mir-1271_pri	179.47	321.64	33.36	65.12	505.34	75.1	311.44	99.63	127.3	154.59	90.09	106.79	591.35
Cfa-Mir-1277_pri	0	36.63	31.95	3.53	26.82	5.67	7.53	0.65	6.67	23.45	0	22.52	19.09
Cfa-Mir-1296_pri	87.3	306.03	186.35	2.61	114.34	7.59	4.94	32.99	4.38	3.7	6.08	14.59	10.95
Cfa-Mir-1298_pri	0.06	899.14	276.31	0	296.54	0.12	0.25	0	0.1	1.54	1.14	75.05	2.19
Cfa-Mir-1301_pri	8.47	15.62	17.76	0.98	26.37	10.01	1.34	25.88	7.27	12.03	5.7	5.06	1.25
Cfa-Mir-1306_pri	1085.19	9.81	30.97	4.69	11.48	9.4	4.27	20.7	14.13	16.66	31.93	9.9	6.88
Cfa-Mir-1307_pri	0.24	1773.68	2443.42	21.15	1313.8	171.17	467.45	85.4	74.35	72.92	556.13	115.18	265.95
Cfa-Mir-1343_pri	606.09	77.13	248.69	5.5	279.61	38.21	22	43.35	12.54	18.51	257.35	27.66	7.82
Cfa-Mir-1388_pri	602.74	1435.31	702.48	329.95	914.85	991.12	1183.53	1109.53	1414.3	707.75	2251.51	1190.54	485.91
Cfa-Mir-1835_pri	0.12	0	0	0.06	0	0.24	0	0.65	0.7	0	0.38	0	0
Cfa-Mir-1838_pri	20.54	18.25	41.31	1.62	30.57	4.22	3.68	27.17	15.63	7.3	8.36	5.67	24.4
Cfa-Mir-1840_pri	2.74	0.55	2.03	0.12	0.91	1.21	0.84	1.29	0.7	0.31	0.38	0.76	0.94
Cfa-Mir-1842-v1_pri	3.6	39.95	45.19	1.97	40.8	6.51	3.51	9.06	11.25	4.83	27.37	6.27	3.75
Cfa-Mir-1842-v2_pri	3.6	39.95	45.19	1.97	40.8	6.51	3.51	9.06	11.25	4.83	27.37	6.27	3.75
Cfa-Mir-1844_pri	2.74	0.97	3.22	0.12	3.98	0.72	0.17	3.23	3.18	1.54	6.08	0.98	1.88
Cfa-Mir-1911_pri	0	37.87	3.77	0	7.5	0	0	0.65	0	0	0	5.14	0.31
Cfa-Mir-1912_pri	0	8.98	6.27	0	25.35	0	0	0	0	0	0	0.68	0
Cfa-Mir-2114_pri	0	2.21	2.18	0	4.55	0.24	0.25	0	1.59	2.57	0	3.78	57.88
Cfa-Mir-2355_pri	0	5.94	6.4	1.1	5	0.24	2.34	1.29	2.89	2.47	14.06	1.51	2.5
Cfa-Mir-2387_pri	0.37	2.9	1.38	5.5	2.96	117.29	0.25	11.65	15.92	79.4	28.13	16.78	1.25
Cfa-Mir-2483_pri	0	118.87	28	0.23	6.48	2.41	0.42	1.94	2.49	3.81	2.28	10.81	7.51
Cfa-Mir-3059_pri	0	15.34	184.47	0	109.11	0.48	0.17	0	0.3	1.23	0	2.19	3.75
Cfa-Mir-3085_pri	0	1.66	14.33	0	1.93	0	0	0	0.2	0	0	0	0
Cfa-Mir-3613_pri	0.06	9.4	7.05	38.18	2.16	309.8	5.19	32.35	212.89	89.38	0.76	36.65	14.08
Cfa-Mir-6529_pri	204.41	78.51	175.56	18.02	241.64	29.65	110.17	91.22	29.36	23.14	34.59	18.29	26.28
Cfa-Mir-6715_pri	0	1.38	0.75	0	2.27	0	0	1.29	0.1	0	1.52	0.23	0
Cfa-Mir-7180_pri	0.98	77.96	97.66	0.29	86.61	1.57	8.45	3.88	1.39	0.82	0.38	3.55	5.94
Cfa-Mir-8859-P2_pri	1.46	7.46	8.06	17.09	13.98	111.99	4.77	562.85	92.36	62.12	1128.99	58.95	6.57
Cfa-Mir-8859-P1_pri	174.11	27.09	61.75	26.07	101.16	223.13	42.91	210.26	72.26	76.42	287.76	68.24	22.21
Cfa-Mir-8902_pri	0	0.14	0	0	0.11	1.08	0	0	1.39	7.41	0.76	0.38	8.76
Cfa-Mir-8908-P1a1_pri	0.12	10.09	30.71	0	86.84	0.12	24.43	0.65	0	4.01	0	43.91	446.8
Cfa-Mir-8908-P1a2_pri	0.12	10.09	30.71	0	86.84	0.12	24.43	0.65	0	4.01	0	43.91	446.8
Cfa-Mir-8908-P1b_pri	0.12	10.09	30.71	0	86.84	0.12	24.43	0.65	0	4.01	0	43.91	446.8
Cfa-Mir-8908-P1c_pri	0.12	10.09	30.71	0	86.84	0.12	24.43	0.65	0	4.01	0	43.91	446.8
Cfa-Mir-8908-P1d_pri	0	0	0	0	0	0	0	0	0	0	0	0	0
Cfa-Mir-8908-P2_pri	0	0.41	0.42	0	2.5	0.48	0.5	0.65	0	0.51	0	80.26	169.58
Cfa-Mir-8908-P3_pri	0	0	0.44	0	2.16	0	0.08	0	0	0	0	2.34	77.59
Cfa-Mir-8908-P4a1_pri	0	0.55	8.16	0	37.17	0	0.59	0	0	0.93	0	10.28	35.67
Cfa-Mir-8908-P4a2_pri	0	0.55	8.16	0	37.17	0	0.59	0	0	0.93	0	10.28	35.67
Cfa-Mir-8908-P4b_pri	0	0.55	8.16	0	37.17	0	0.59	0	0	0.93	0	10.28	35.67
Cfa-Mir-8908-P4c_pri	0	0.55	8.16	0	37.17	0	0.59	0	0	0.93	0	10.28	35.67
Cfa-Mir-8908-P5_pri	0	0	0	0	0.11	0	0	0	0	0	0	5.37	8.76
Cfa-Mir-8908-P6_pri	0	3.46	0.55	0	0.91	0.36	4.43	0	0.1	5.45	0	72.25	613.56
Cfa-Mir-8908-P7_pri	0	0	1.09	0	4.21	0	0.17	0	0	0	0	1.81	55.38
Cfa-Mir-8908-P8_pri	0	0.83	0.75	0	9.43	0.36	0.92	0.65	0	0.21	0	69.23	731.21
Cfa-Mir-9851_pri	0	4.56	10.11	0	6.14	0.12	0	0.65	0.1	0.31	0	1.13	0.94
Cfa-Novel-1_pri	0	0	0.03	0.06	0	0	0	0	0	0	0	0.08	0
Cfa-Novel-2_pri	3.47	1.38	5.9	0.12	3.41	0.48	1.17	0.65	0	0.1	0.38	0.23	0.31
Cfa-Novel-3_pri	0.06	0	0	0	0	0	0	0	0	0	0	0	0
Cfa-Novel-4_pri	0	0.55	9.57	0	2.5	0	0	0	0	0	0	0	0
Cfa-Novel-5_pri	0.24	3.73	9.52	1.22	6.59	1.21	3.01	2.59	2.89	3.7	4.56	6.27	15.33
Cfa-Novel-6_pri	0.98	0.14	0.34	0	0.11	0.12	0	0	0.1	0	0	0.08	0
Cfa-Novel-7_pri	0.98	1.52	3.33	0.06	1.59	0	0.08	0	0.2	0.1	1.9	0.08	0
Cfa-Novel-8_pri	0	0	0	0	0	0	0	0	0	0	0	0	0
Cfa-Novel-9_pri	0	0	0.13	0	0.23	0	0	0	0	0	0	0	0
Cfa-Novel-10_pri	124.91	10.64	66.15	0.35	28.76	0.84	1.59	1.29	1.39	0.41	1.14	0.23	0.63
Cfa-Novel-11_pri	0.91	0.14	1.22	0	0.45	0.12	0.08	0	0.1	0	0.38	0	0
Cfa-Novel-12_pri	0.37	0.14	0.1	0.41	0.34	2.05	0.25	4.53	3.58	2.16	7.6	1.66	0.63
Cfa-Novel-13_pri	20.24	0.97	1.33	0.17	1.14	0.48	0.67	1.94	0.7	0.51	0.38	0.83	0.31
Cfa-Novel-14_pri	0	0	0.29	0.06	0	0.24	0	0	1.19	0.31	2.28	0.3	0
Cfa-Novel-15_pri	0	0.69	0.52	0	0.68	0	0.33	0.65	0	0.21	0	0.08	0.63
Cfa-Novel-16_pri	0	0	0	0	0	0	0	0	0	0	0	0	0
Cfa-Novel-17_pri	0	0.55	0.57	0	0.91	0.12	0.75	0.65	0.1	0.1	0	0	0.63
Cfa-Novel-18_pri	0	0.83	0.16	0	1.02	0	0	0	0.1	0	0	0	0
Cfa-Novel-21_pri	0	0.14	0.42	0	0.8	13.62	0	1.94	0.5	1.54	0.38	1.96	0.31
Cfa-Novel-22_pri	0	0.83	0.81	0	0.23	0	0.92	0	0	0	0.38	0	0
Cfa-Novel-23_pri	0.67	4.42	4.73	2.43	6.02	14.83	1.25	11.65	10.15	51.74	105.68	30.08	2.5
Cfa-Novel-24_pri	0	0	0.03	0	0	0.24	0	0	0.1	0	0	0	0

## Sheet: MirGeneDB_human
miRNA	adipocyte	artery	bladder	bone	bowel_colon	bowel_duodenum	bowel_jejunum	bowel_small_intestine	brain_arachnoid_matter	brain_cerebellum	brain_dura_matter	brain_frontal_lobe	brain_grey_matter	brain_nucleus_caudatus	brain_occipital	brain_pituitary	brain_temporal_lobe	brain_thalamus	brain_white_matter	esophagus	gallbladder	heart	heart_atrium	heart_muscle	heart_pericardium	heart_ventricle	kidney	liver	lung	lymph_nodes	muscle	nerve	pancreas	placenta	pleurae	skin	spinal_cord	spleen	stomach	submandibular_gland	testis	thyroid	tongue	trachea	vein
Hsa-Let-7-P1d_pri	69760.4	34650.5	18226.1	32154.6	31863.9	48757.2	103124	34434.5	79162.3	37187.1	86560.9	63107.9	64828.3	50115.6	56570.6	28014.4	76791.9	31960.3	82468.5	53708.7	41509.1	46300.4	54372.6	31310.3	65376.3	46606.1	49330.3	37185.3	78223.2	44889.1	25813.5	59006.6	65373.6	13344.4	67583.9	93402.8	70937.2	69525.5	35799.5	59201.1	75962.4	32970.8	59933.6	68423.4	54626.9
Hsa-Let-7-P1b_pri	3090.08	2353.87	1486.77	810.85	2022.61	3093.73	4064.97	2403.59	6450.2	1520.61	3108.37	4567.21	4556.77	3945.17	3711.91	4590.15	3483.15	1964.49	5364.67	2344.92	2645.02	2254.12	2645.01	1644.44	2988.85	2248.4	2748.23	1294.47	3401.01	2538.49	944.81	4711.8	2830.06	1087.48	3599.75	2418.64	4274.81	4805.93	1929.98	2365.36	5018.57	1525.35	1849.5	2395.91	2647.8
Hsa-Let-7-P1c_pri	10041.8	4768.32	4692.59	3033.39	1341.54	6421.38	17319.5	4692.11	20601	1393.56	3926.07	11062.2	8183.79	8272.03	5516.65	6729.92	10925.5	5204.19	9951.47	6508.36	9583.46	7612.38	4608.56	5904.41	16113.3	3622.9	7406.62	5171.69	8470.41	6698.32	3167.95	10938.1	5050.28	193.03	9907.31	12861.4	7222.59	6065.69	5886.85	11694	22576.9	6224.51	6760.27	9517.4	7004.83
Hsa-Let-7-P2a1_pri	69753.2	34643.3	18222	32152	31863.3	48751.2	103106	34429.2	79188.3	37192.7	86565.1	63110.9	64816	50108.3	56578.4	28011.9	76776.3	31960.8	82453.6	53713	41498.3	46303.8	54377.7	31316	65365.8	46619.7	49327.7	37199.5	78212.9	44880.7	25816.1	58997.1	65374.3	13350.3	67572	93418.4	70926.8	69514.2	35793.3	59191.2	75945.5	32963.4	59934.8	68414.3	54638.5
Hsa-Let-7-P2a2_pri	69892	34688.5	18241.6	32188.3	31885.2	48887.5	103155	34465.8	79214.9	37217.6	86627.3	63249.4	64905.4	50265.6	56675.8	28089.4	76894.7	32023.9	82706.9	53745	41542.2	46348.9	54422.4	31344.9	65442.9	46660.6	49394.2	37202.5	78292.7	44927.1	25866	59121.5	65412	13363.1	67658.5	93478.9	71243.1	69722.7	35828.3	59225.8	76031.5	32988.5	60007.5	68464.4	54692.6
Hsa-Let-7-P2a3_pri	27296.2	13648.3	8963	16532.8	20409	20096.8	37884	13759.3	30392.5	18256.5	50809.8	36043.2	26051.7	23526.1	34078.8	16303.4	36026.1	18689.7	34013.2	28561.1	16894.3	27345.5	32537.1	21057.4	26747.3	37246.6	26626.5	24073.6	31573.2	20457.1	16895.3	25179.3	23550.7	2210.39	30798.4	23432.8	30097.4	34229.2	15281.3	19003	50434.6	19101.2	22197.1	25273	29435
Hsa-Let-7-P2b1_pri	26887.3	13512.7	8882.43	16288.1	20060.5	19845.3	37228.3	13612.9	29765.3	17841.8	49939.5	35470.5	25879.7	23302.9	33272.8	16055.2	35549.5	18344.8	33692.1	28038.9	16765.5	26699.8	31683.8	20507.9	26418.5	36175.3	26186.7	23440.1	31187.8	20303.6	16512.2	24875.2	23214.2	2148.03	30414.1	22868.9	29799.9	34012.9	15107.1	18750.6	50151.5	18888.4	21749.8	24857	28584.4
Hsa-Let-7-P2b2_pri	27623.6	17547.6	11818.9	16889.8	11143.5	21478.5	31696.5	17917.3	30448.9	14318.7	26942.6	17512.7	23108.8	17309.5	14110.5	8936.7	24648.5	11576.4	31296	19578.9	24162.5	15810.3	10373.8	12097.8	30865.7	10561.5	29374.7	9560.96	39971.8	18688.2	8766.19	21059.4	40913.1	306.87	24100.7	32704.9	29715.7	28508.9	22957.2	28836.6	43690.4	13804.3	16878	19971.8	21028.8
Hsa-Let-7-P2b3_pri	2184.99	964.76	630.19	973.2	972.62	2046.71	892.42	733	1239.78	1412.61	2141.17	3286.85	2142.2	2360.15	2520.81	1470.98	2121.42	2154.72	3042.05	1328.93	1209.26	1509.84	1656.08	1166.14	1685.64	1926.51	1472.92	861.79	1558.98	730.77	745.58	2132.49	969.93	144.92	1298.84	1310.47	3070.39	3361.41	898.97	815.6	1093.05	867.2	1417.94	579.6	2096.88
Hsa-Let-7-P2c1_pri	5475.41	3738.71	2157.35	3793.76	4495.65	4307.77	3849.17	3143.93	5116.97	6006.18	10860.9	7017.96	5261.56	4649.04	9793.14	2494.56	7426.78	5718.01	6762.67	5590.18	3927.39	5084.33	6197.17	3136.36	5184.44	8336.34	3982.06	3351.44	7137.25	3535.51	3384.94	5088.91	3691.94	64.98	5162.01	3313.17	6114.13	5684.04	2769.43	2969.64	6862.95	3711.9	3140.92	3374.85	8793.25
Hsa-Let-7-P2c2_pri	12509.1	7321.04	5212.98	10663.1	7486.59	5663.21	6354.2	6860.45	6803.76	12208.8	22193.4	6552.21	8339.72	4374.65	9121.55	4145.84	10546.9	9554.49	6313.93	8660.62	7400.87	8320.45	7965.2	6482.31	10729.8	9894.33	9278.46	5152.77	13986.6	9822.64	4300.33	6297.08	5826.5	400.58	9017.89	6648.85	6242.87	10092.9	7330.29	6855.03	10781.2	14632.4	6370.56	6509.89	13020.7
Hsa-Let-7-P2c3_pri	21650.9	9875.81	7055.69	13592	18984.5	11955.8	21188.7	11308.9	15839.1	18004.3	29588.2	20272.6	16477.7	16010	20524	10059.5	23304.2	14864.5	17511.3	17273.5	16088.3	15900	20022.2	13215.9	15279.9	18351.6	19046	16889.8	20498.9	24411.3	8841.09	14424	12717.6	775.88	18129.8	13785.3	17098.1	24927	11916.8	13203	17398.8	17150.7	11555.5	14076.9	17735.7
Hsa-Mir-1-P3_pri	276.76	1425.01	3920.84	67753	3104.17	3676.2	4094.61	2720.44	2817.41	912.3	160.99	413.7	366.03	220.89	616.67	180.61	418.17	140.74	225.76	25363.1	5589.7	78600.5	30013.8	85471.4	72728.9	129097	28800.8	18631.6	507.55	2725.71	165379	9713.23	3979.75	6.73	48108	729.96	737.22	597.46	5113.19	1186.88	1973.56	6781.3	8078.12	1304.01	1670.45
Hsa-Mir-1-P1_pri	283.73	1450.81	4000.81	69990	3195.15	3767.32	4228.33	2796.97	2910.62	931.57	165.1	418.82	372.31	225.44	624.74	182.3	426.53	143.46	230.67	25864.7	5705.53	80437	30787	87226.4	75038.6	131766	29479.3	18869.9	521.87	2769.16	171330	9893.27	4113.68	6.88	49056.1	738.84	749.16	604.83	5248.94	1202.13	2004.78	6849.02	8282.42	1384.33	1706.7
Hsa-Mir-1-P2_pri	18.59	54.44	12	14949	18.49	30.91	5.41	132.21	15.98	13.73	5.47	5.12	73.08	7.76	2.08	2.33	13.99	9.48	65.51	4823.28	281.95	2551.3	7.01	37.64	10999.5	6.26	41.5	39.63	25.32	378.56	35317.7	1894.38	58.53	0	11771.6	71.62	21.92	35.23	85.59	20.66	13.7	1363.8	2950.81	14.34	16.92
Hsa-Mir-7-P2_pri	791.71	723.11	109.81	484.84	962.49	1431.24	838.18	839.78	961.82	472.62	889.74	8771.75	3228.44	5710.07	3114.93	464428	5992.7	4355.71	2286.38	323.45	276.25	541.52	455.68	407.12	308.39	1294.36	593.79	819.5	518.73	291.49	137.74	13838.5	6300.13	5.53	679.51	1847.31	3552.84	1813.62	2006.16	594.28	1036.13	1663.15	640.29	370.9	1492.62
Hsa-Mir-7-P1_pri	783.6	707.24	108.58	478.37	933.76	1433.53	834.98	828.86	983.21	453.37	860.48	8936.25	3268.99	5718.69	3077.81	464566	6084.84	4335.42	2297.91	314.5	274.6	529.71	435.89	405.48	313.49	1244.27	590.68	804.69	505.87	287.79	136.92	14022.4	6292.99	5.51	684.06	1863.05	3559.14	1833.53	2003.61	587.25	1005.69	1764.98	609.62	365.02	1503.46
Hsa-Mir-7-P4_pri	767.04	701.95	107.73	476.83	930.54	1420.71	831.01	819.3	950.58	450.64	856.27	8689.35	3195.44	5657.86	3036.81	463400	5924.21	4280.85	2262.49	311.77	271.38	525.14	432.31	403.25	304.68	1238.68	587.51	800.81	503.13	285.02	135.43	13719.1	6239.7	5.51	673.42	1818.45	3537.93	1787.12	1993.09	582.48	999.23	1648.51	607.37	363.66	1468.31
Hsa-Mir-8-P2a_pri	45.49	2.9	20.61	15.04	796.21	849.28	1599.98	356.65	3	1.22	2.87	8.99	7	15.28	5.42	1997.58	4.96	13.09	77.53	489.57	286.14	78.77	6.65	178.55	19.59	6.09	1110.77	169.27	448.16	55.51	6.65	27.6	619.1	4.19	44.95	365.73	30.67	18.02	1455.09	2151.91	37.03	525.5	810.99	3461.33	13.44
Hsa-Mir-8-P2b_pri	2011.95	18.11	73.1	256.8	2939.7	2132.56	10727.5	1462.86	14.06	17.98	39.76	52.91	85.93	22.01	32.14	8709.27	25.07	70.72	227.41	2680.39	684.12	133.49	45.12	164.17	219.78	46.33	1486.36	165.03	3392.61	2946.77	41.14	117.46	11747.6	11759	207.53	4800.6	61.56	124.86	4774.54	15837.5	439.64	8147.58	10895.2	10902.5	17.18
Hsa-Mir-8-P1a_pri	83	6.61	41.34	35.85	1777.58	1868.64	6026.8	554.4	6.78	9.75	13.8	19.83	18.39	26.84	14.22	4988.24	14.45	26.99	100.81	955.43	247.07	212.76	20.12	475.53	64.74	14.7	2395.49	362.03	993.51	129.95	16.44	62.3	2066.38	1.88	77.78	1156.99	65.12	40.21	1217.14	5360.16	64.77	1358.22	1950.94	5901.4	25.28
Hsa-Mir-8-P1b_pri	2765.2	49.96	131.87	244.06	3076.9	2869.08	14953.9	1633.35	34.23	184.35	209.11	168.69	229.66	39.36	204.82	9071.08	103.9	213.6	212.13	4621.08	895.9	265.83	188.32	266.47	404.29	165.97	2118.28	217.03	4606.45	1431.85	51.91	148.87	18127.2	1324.54	131.41	9031.05	127.74	123.64	2786.9	23129	319.8	7318.4	18632.9	16635.7	119.33
Hsa-Mir-8-P3a_pri	129.87	5.46	68.52	35.63	1532.7	1227.37	2564.14	655.59	4.68	3.89	8.98	18.25	17.37	30.84	12.48	4386.04	10.27	23.5	167.43	820.67	187.75	254.27	15.18	592.39	49.22	9.48	2806.84	306.08	832.61	90.18	14.26	68.73	1887.11	0.46	88.27	1098.39	94.5	34.94	1061.18	4104.01	93.28	1390.93	2021.09	3694.65	34.35
Hsa-Mir-9-P3_pri	287.6	7753.37	86.34	116.81	203.25	10499.8	189.23	197.82	5297.29	23.14	571.82	27002.9	33822.9	34329.6	21819.9	576.62	17023.3	19538	33110	184.7	55.5	124.79	51.32	228.35	79.66	24.74	390.26	164.91	87.24	123.78	75.68	17693.2	239.18	36.56	112.78	2524.89	22412.2	15337.4	1008.91	246.42	393.46	332.01	165.14	58.38	6258.24
Hsa-Mir-9-P2_pri	287.6	7753.37	86.34	116.81	203.25	10499.8	189.23	197.82	5297.29	23.14	571.82	27002.9	33822.9	34329.6	21819.9	576.62	17023.3	19538	33110	184.7	55.5	124.78	51.32	228.35	79.66	24.74	390.26	164.91	87.24	123.78	75.68	17693.1	239.18	36.56	112.78	2524.89	22412.2	15337.3	1008.91	246.42	393.46	332.01	165.14	58.38	6258.24
Hsa-Mir-9-P1_pri	287.6	7753.39	86.34	116.81	203.25	10499.9	189.23	197.82	5297.36	23.14	571.82	27003	33823.1	34329.9	21820.1	576.66	17023.4	19537.8	33110.1	184.7	55.5	124.78	51.32	228.35	79.66	24.74	390.26	164.91	87.24	123.78	75.68	17693.3	239.18	36.56	112.78	2524.91	22412.2	15337.3	1008.91	246.42	393.46	332.01	165.14	58.38	6258.28
Hsa-Mir-10-P1c-v1_pri	914.85	363.05	392.36	535.95	1868.34	1100.17	661.51	2559.72	30.87	84.43	36.24	32.53	42.88	8.08	36.38	13.84	197.68	40.49	78.57	727.13	721.92	593.73	121.56	748.07	1091.61	101.4	3977.73	701.12	1022.51	1277.56	484.04	281.27	1070.3	6771.37	1526.74	707.71	165.37	901.97	1169.52	916.19	220.81	608.77	48.97	1083.28	515.37
Hsa-Mir-10-P1c-v2_pri	913.83	362.2	392.16	535.36	1865.02	1098.29	660.45	2556.55	30.87	84.37	36.24	32.49	42.88	8.08	36.36	13.84	197.47	40.42	78.43	726.24	721.19	592.87	121.5	747.53	1088.91	101.31	3974.11	700.77	1021.69	1276.1	483.61	280.98	1069.22	6769.61	1525.44	707.08	164.94	900.8	1168.2	914.59	220.58	608.09	48.97	1082.74	514.88
Hsa-Mir-10-P1b-v1_pri	2403	529.1	609.08	884.32	1486.49	418.09	340.28	1416.86	36.85	308.32	108.82	5.67	285.61	27.89	6.55	10.64	724.33	8.18	25.95	544.73	509.12	848.6	37.37	1551.84	908.84	45.63	9329.42	201.91	394.55	2046.94	1013.53	653.22	648.78	4949.65	1220.35	1556.43	236.98	1604.02	442.76	689.79	3113.7	1497.6	1415.1	954.26	601.24
Hsa-Mir-10-P1b-v2_pri	2400.59	527.88	608.42	882.87	1484.06	417.3	339.44	1415.18	36.85	307.58	108.57	5.67	285.23	27.89	6.55	10.64	723.45	8.18	25.92	544.21	508.71	847.75	37.37	1550.85	906.92	45.63	9318.92	201.79	394.21	2043.92	1012.18	652.37	647.8	4948.26	1218.76	1554.61	236.27	1601.29	442.28	688.8	3108.2	1495.89	1413.36	953.65	599.86
Hsa-Mir-10-P2d_pri	412.46	907.95	757.55	416.45	269.93	1906.76	556.7	642.9	2417.34	325.82	306.64	1020.54	366.3	1159.82	368.05	172.62	935.38	1021.94	2633.02	489.31	859.77	401.12	595.72	359.27	514.12	111.68	846.29	369.81	657.42	807.09	144.25	1440.11	324.12	28716.2	489.22	635.31	1880.17	650.72	475.78	659.13	423.53	1009.5	557.02	955.27	702.8
Hsa-Mir-10-P2b_pri	436.98	302.07	245.93	176.32	314.57	669.1	372.99	355.25	832.62	284.16	197.52	531.12	501.24	735.62	439.96	726.12	379.13	975.19	1162.08	266.12	263.71	369.09	498.8	371.09	303.08	299.57	628.29	199.6	388.52	392.24	107.32	667.62	265.45	25497.2	325.8	242.85	1072.84	571.15	316.37	393.01	366.75	594.7	339.3	526.63	471.31
Hsa-Mir-10-P2c_pri	2413.5	1206.62	1847.47	1098.17	559.09	3920.89	5046.89	2216.09	6280.86	231.08	456.16	3283.35	1787.61	4154.85	1231.47	2506.23	2972.71	2970.35	3950.79	1840.48	2626.78	2124.05	1048.21	2551.18	3028.25	1144.72	4066.84	2189.07	1795.97	3187.64	1276.48	4836.04	1487.68	121.1	2616.56	2481.71	2784.24	1452.77	1451.94	7725.81	2737.78	3057.51	2507.89	4291.04	1658.82
Hsa-Mir-10-P3d_pri	303.41	303.53	252.86	184.14	145.57	628.13	744.08	289.6	1279.98	113.54	328.25	920.14	386.24	846.48	490.22	571.67	660.12	761.7	940.5	343.96	335.68	308.05	275.4	295.65	460.38	166.99	397	226.87	300.93	540.83	135.2	788.26	253.4	2331.32	367.3	329.41	574.89	341.12	307.97	737.32	472.82	583.56	362.78	717.13	445.88
Hsa-Mir-10-P3b_pri	46.89	30.85	27.27	13.56	34.61	34.76	39.92	56.55	93.92	24.95	39.69	85.47	58.64	52.62	68.65	56.96	40.02	58.06	167.29	83.4	52.7	37.56	31.44	34.43	56.44	25.87	64.59	24.51	75.97	111.98	13.58	55.92	37.77	31934	47.58	27.82	49.56	59.42	28.24	252.61	42.93	51.46	21.97	29.9	43.06
Hsa-Mir-10-P3c_pri	303.42	303.37	252.89	184.04	145.47	627.97	742.94	289.34	1277.3	113.45	327.8	920.17	386.16	846.18	490.34	571.17	659.81	761.71	939.78	343.86	335.39	307.74	275.13	295.05	460.04	166.82	396.83	226.62	300.59	540.13	135.05	787.72	253.18	2267.7	366.94	329.08	575.08	340.96	308.02	736.54	472.17	583.26	362.68	716.78	445.6
Hsa-Mir-15-P1a_pri	5193.33	2814.87	1681.01	6619.26	2878.18	4339.59	1566.59	2913.9	2986.34	5593.16	6029.07	4387.84	5009.99	3762.26	5063.56	2262.94	5445.63	6110.03	4544.54	2680.28	2679.93	3578.38	4234.51	2960.51	3659.85	4183.24	4233.25	4414.19	4359.17	4224.84	2167.37	4049.67	2052.36	316.81	5128.22	2074.95	6392.61	6403.91	2161.29	1864.67	2371.26	4867.15	3355.96	2077.14	3437.69
Hsa-Mir-15-P1b_pri	1683.98	884.23	653.38	3246.24	1338.91	1003.34	931.79	956.52	1214.8	3700.65	3466.6	1491.23	1612.21	512.36	1904.96	763.25	1372.61	2369.75	665.83	1496.96	1335.25	1605.43	1960.7	1374.8	1306.66	2154.79	1588.14	2203.02	2511.26	1612.36	590.68	800.48	844.99	153.63	2155.42	1137.39	1123.12	2415.84	1037.99	955.21	1278.93	2795.54	1282.48	1037.04	1808.69
Hsa-Mir-15-P1d_pri	1574.39	1784.99	1071.34	754.62	1053.48	1254.31	1274.19	2184.95	1259.88	514.3	776.43	329.18	901.18	471.58	241.26	651.87	789.48	537.12	401.99	593.5	1801.82	1024.62	1228.33	828.35	1721.95	291.2	1949.99	697.05	930.03	1197.09	429.19	834.4	1076.04	30.88	1443.14	1052.1	531.32	973.79	1111.95	929.73	1598.73	1700.03	424.6	941.32	891.12
Hsa-Mir-15-P1c_pri	934.71	176.21	942.11	2118.79	341.56	373.59	661.54	917	229.79	469.82	1090.93	409.53	158	250.51	554.59	5368.55	432.97	1322.27	239.52	276.36	670.58	1117.62	764.05	1624.64	742.34	841.49	3571.45	1937.3	412.86	371.55	810.88	581	1251.11	2301.57	1195.21	240.13	619.61	2507.63	780.53	514.23	12662.9	3103.18	335.25	243.6	471.64
Hsa-Mir-15-P2a_pri	16882	7348.7	4430.75	23855.7	16423.3	9978.89	7422.67	6585.04	8259.09	32907.7	28333.6	17251.8	17363.7	6471.73	27114.4	7166.87	16576.3	28978.2	8949.21	12742.7	6170.24	14930.9	21615	8741.93	12672.4	25031.9	8891.21	17551.1	14952.4	15918.5	5996.89	8640.42	6145.98	6174.96	15245.5	7296.86	9251.53	15433	7079.25	6526.99	6779.57	14422.2	10402.7	9252.59	15663.8
Hsa-Mir-15-P2b_pri	16665.7	7239.95	4385.16	23644	16203.5	9867.97	7308.71	6498.69	8147.35	32548	27854.5	16937.8	17282.7	6393.04	26544	7045.82	16299.4	28538.7	8852.23	12574.3	6101.07	14702.8	21183.8	8602.09	12586.3	24638.8	8806.31	17186.7	14793	15756.6	5926.12	8540.45	6053.5	6166.51	15129.5	7164.05	9157.61	15309.5	7024.27	6423.32	6696.37	14300.6	10197.3	9145.02	15442.5
Hsa-Mir-15-P2d_pri	4762.17	4225.74	3800.32	3310.04	3278.56	4915.63	7208.25	6887.37	5543.67	2227.62	4517.9	2054.21	4061.16	1733.08	1508.6	2174.36	2408.94	1439.84	2104.38	2515.01	4857.18	3667.33	2956.73	3448.43	5894.51	1983.38	4574.44	3033.52	4410.92	5378.98	1869.13	3679.32	5233.81	59.12	5362.43	3571.74	1709.65	3117.52	4778.75	4437.2	4781.88	4021.79	2042.69	4866.11	4724.08
Hsa-Mir-15-P2c_pri	83.51	15.06	17.77	119.9	32.8	14.27	12.01	19.63	10.37	98.25	89.79	31.36	8.22	10.59	170.06	175.39	38.08	110.27	8.77	35.72	12.03	54.72	39.19	47.42	49.22	98.38	117.07	46.72	30.65	14.3	83.97	25.67	35.35	18.35	68.63	6.28	49.06	96.1	16.57	14.79	345.58	66.98	8.51	6.3	44.52
Hsa-Mir-17-P1a_pri	2643.25	806.31	497.63	3248.61	1845.36	1262.63	620.12	690.4	944.94	3142.46	2078.64	1431.56	4384.56	810.36	3950.3	233.02	1470.45	2625.74	1062.03	1309.12	746.65	1789.36	2703.43	1067.22	1540.39	2785.72	1114.49	1758.14	1623.34	1819.24	421.95	973.27	653.86	171.07	2636.3	953.22	1666.95	1282.29	731.54	540.24	1137.32	2183.31	2452.2	664.22	1743.81
Hsa-Mir-17-P1c_pri	163.64	83.2	40.08	414.01	230.96	137.39	106.22	106.22	280.29	390.61	175.03	158.12	772.99	141.85	316.27	57.07	230.79	350.09	85.25	118.1	85.48	180.9	208.71	118.52	172.37	309.64	293.45	155.03	211.52	172.03	46.91	131.25	71.43	9.59	351.19	39.23	155.51	197.92	92.49	153.79	54.82	260.41	79.52	70.16	176.75
Hsa-Mir-17-P1d_pri	2474.85	1078.26	786.97	3165.24	1499.99	1492.47	1007.44	1069.54	1300.6	2328.58	2309.74	1622.99	3195.49	1009.94	3339.83	573.69	1862.6	3113.35	1237.36	1069.99	1784.85	1978.1	2203.38	1455.12	2244.78	2609.9	1619.85	2220.52	2064.42	1876.51	650.97	1281.13	886.89	144.04	2860.61	873.57	1771.44	2088.13	1068.95	1177.67	830.84	3257.2	1797	716.43	1361.35
Hsa-Mir-17-P2a_pri	1018.49	320.98	163.34	1154.25	488.52	582.03	218.27	253.28	370.19	678.01	847.75	573.85	796.37	367.78	1499.33	99.06	595.69	1042.56	598.16	381.65	457.43	646.11	913.06	435.53	608.17	887.87	367.75	729.94	671.09	539.17	165.97	391.08	236.34	29.49	933.63	217.18	800.91	709.81	302.29	206.24	366.93	821.95	912.04	165.48	490.22
Hsa-Mir-17-P2c_pri	33.55	24.77	9.82	73.59	36.5	42.55	21.63	32.15	72.58	47.65	43.31	47.05	37.87	29.46	79.43	8.88	62.16	80.16	28.07	19.7	39.49	40.49	52.78	28.03	29.6	70.81	45.43	47.24	42.32	42.44	12.61	34.74	14.75	2.07	46.91	10.67	40.63	57.39	29.26	37.66	14.05	68.23	15.37	24	28.21
Hsa-Mir-17-P4a_pri	4173.11	1137.58	609.84	4442.86	3055.21	2407.5	1198.62	1136.12	1438.96	3536.74	3104.24	2178.46	4817.41	1358.94	6405.6	272.88	2814.02	4202.04	2134.27	2016.25	1406.12	2429.35	2763.72	1490.88	2347.26	4417.72	1926.54	2955.31	2550.98	3479.14	737.06	1713.37	1176.53	218.28	3627.87	1396.21	2811.24	2438.81	1032.53	1027.94	1824.96	3180.48	4016.43	730.05	2846.33
Hsa-Mir-17-P4c_pri	104.28	60.08	25.93	222.86	177.15	94.92	62.5	71.25	192.33	323.43	142.01	125.47	281.33	89.52	307.6	28.49	195.71	238.95	57.07	101.08	70.5	127.15	160.96	75.52	108.35	236.94	178.23	90.57	124.77	93.04	28.8	92.23	44.4	15.81	181.79	24.54	113.06	131.66	64.46	87.37	31.3	168.78	31.56	44.99	151.22
Hsa-Mir-17-P4d_pri	2095.82	828.17	602.57	2707.26	1485.8	1331.08	479.62	752.23	746.04	3536.48	2300.89	1572.28	2692.4	873.42	3554.15	212.65	1683.23	2691.87	1248.94	1048.33	1091.27	1499.18	1887.1	975.18	1308.32	2567.98	1161.07	1580.85	1681.24	1109.97	512.12	1147.24	589.87	869.29	2177.78	776.78	2079.59	1323.04	904.01	443.48	518.27	1745.47	1809.39	494.38	2152.63
Hsa-Mir-19-P1a_pri	434.52	174.63	159.69	613.67	304.57	420.58	369.9	261.18	309.53	162.35	370.45	302.8	216.55	271.48	476.86	142.49	357.03	550.58	280.32	174.6	269.42	323.93	390.15	322.76	253.82	344.21	377.12	531.18	273.02	430.47	115.14	284.61	291.17	81.05	370.5	211.9	381.11	443.45	246.15	314.91	354.06	652.6	540.85	234.21	246.86
Hsa-Mir-19-P2a_pri	1518.78	717	718.28	2030.94	1325.08	1572.62	1530.01	1219.92	1232.7	666.83	1190.99	1120.93	908.33	981.58	1268.24	617.86	1309.2	1573.05	1090.13	723.32	1062.29	1210.13	1589.03	1241.36	936.64	1060.82	1839.25	1776.48	1247.51	1944.86	463.65	1180.4	1248	431.05	1443.57	1413.85	1442.19	1594.35	973.05	1581.49	1310.53	2633.45	2308.45	1184.14	987.93
Hsa-Mir-19-P2c_pri	1519.76	717.36	718.55	2032.56	1326.88	1572.97	1530.78	1220.52	1233.74	667.49	1192.28	1121.96	908.56	981.84	1271.12	618	1310.15	1575.12	1090.34	723.84	1062.55	1211.25	1590.56	1241.98	937.32	1063.14	1839.81	1777.78	1248.43	1945.61	464.13	1180.72	1248.55	431.63	1444.41	1414.46	1442.27	1594.99	973.26	1582.16	1311.55	2633.99	2311.71	1184.73	988.91
Hsa-Mir-21_pri	26386.3	18210.8	10594.4	22550.4	23911.3	17377	18201	25404.2	8789.72	14262.1	16445.6	22148.7	4502.67	2732.99	10772.7	3417.71	11812.2	16912.8	3847.78	11902.6	21133.3	17030.8	28185.3	14744.9	14704.8	12393.3	39977.4	20370.6	27130.2	72184.8	9697.29	6073.74	9800.65	16010.5	18793.8	11925	7713.87	23993	24836.3	16823.9	14343.4	19430.7	40685.7	21015.5	13199.6
Hsa-Mir-22-P1b_pri	16330.4	7839.99	6408.19	14185.4	7657.1	12564.6	10392	10157.6	10336.5	8360.66	5908.3	7698.43	2528.72	5609.11	7355.51	7164.32	4888.92	7384.51	5763.79	9137.63	7397.44	18291	11949	26352.4	12154.3	15033.1	22229.9	17951.9	9843.25	13172.7	20188	10254.1	6972.07	59970.1	15647.8	7372.36	6744.12	11445.2	11181.8	16835.3	6779.8	14237.3	9556.47	12041.8	9944.06
Hsa-Mir-23-P2_pri	3563.57	9279.61	8185.78	2754.76	5708	7133.22	6321.43	7063.26	6651.19	4732.55	2227.35	2811.33	3855.53	4893.74	2750.04	2524.91	6118.1	2957.28	6442.38	6476.49	6880.27	7474.61	9413.2	7525.07	4528.12	9130.55	5508.28	4761.46	6074.12	3196.49	3670.36	7183.68	7078.14	1889.78	3668.65	8726.24	9629.98	4466.87	7035.57	6149.75	4419.82	5069.83	15055.4	7784.95	6118.99
Hsa-Mir-23-P3_pri	19249.4	14379	6850.02	10288.2	7967.99	6061.67	7247.76	12094.8	10778	12979.7	11900.3	3781.32	5278.77	2005.39	7457.34	2277.79	8713.59	7879.89	1376.63	9625.85	5844.16	10450.2	14471.8	8550.94	9394.54	11703.4	11315.2	6553.54	11895.1	8474.33	6776.07	8527.16	6259.3	2506.5	11014.4	20792.9	3178.64	6356.98	7238.63	9322	6038.49	13089.1	22380.5	11201.9	11924.3
Hsa-Mir-24-P3_pri	3838.71	3640.51	2047.7	2558.65	2796.06	3850.9	3069.57	3153.83	3066.44	2898.78	2101.51	2009.13	2202.71	1790.75	1903.11	1347.29	2054.92	2375.43	2725.64	3551.17	1656.95	3769.63	3318.11	4702.06	2880.6	3307.48	4530.68	2309.75	3402.92	3010.59	1453.69	2760.29	1891.97	1882.53	2754.8	3797.66	3069.89	3659.51	3072	3662.01	1925.06	4772.64	7415.88	3355.51	2825.78
Hsa-Mir-24-P2_pri	3865.4	3686.86	2083.64	2584.69	2814.15	3886.94	3102.88	3178.46	3096.37	2940.9	2115.36	2029.55	2253.62	1822.65	1920.73	1356.95	2086.49	2414.89	2780.96	3580.08	1682.19	3819.44	3361.73	4774.69	2903.33	3347.38	4549.26	2332.82	3430.21	3024.02	1468.9	2796.81	1924.25	1882.98	2776.68	3848.12	3129.73	3685.96	3098.55	3706.96	1943.53	4833.32	7537.7	3407.31	2861.02
Hsa-Mir-26-P2_pri	20320	16612.2	16082.7	17509	13300.9	16033.1	26305.3	17956.7	27210.7	19917.6	34870.1	20179.8	12116.5	9189.32	17092.5	7360.77	19615.8	18550.6	15647.9	15075.1	20330.5	21823	24066.5	21766.3	21218.7	20193.4	24236.3	22420.5	21255.3	22834.4	8051.7	16655.6	16351.7	9150.13	17566.8	28265.2	17711.5	23574.1	17206.3	29504.9	19660.8	23333.8	13016.1	21012.5	16790.5
Hsa-Mir-26-P4_pri	77425.5	70942.4	55870.7	56117	54035.2	62475.6	80299.3	77147.9	97667.8	57246.7	92720.6	68731.1	77522.1	74206.4	79103.6	27790.7	108189	58863.3	82422.3	53944.2	62478.1	69184.1	88647.1	56576.7	86174.4	52985.6	80961.8	55088	83611.1	73658	47316.8	74016.1	59524.3	58895.3	74428.8	111639	74943.3	63590.9	50036	98310.3	71391.5	74874.7	46690.2	99935.3	61152.6
Hsa-Mir-26-P1_pri	77423	70940.8	55869.3	56115.6	54032.5	62473.7	80297.7	77144.9	97664.5	57245.4	92718.3	68729.1	77521.1	74204.9	79100.6	27790.1	108187	58861.5	82420.9	53942.9	62474.3	69181.8	88644.4	56574.8	86172.4	52983.9	80959	55086.2	83609.5	73654.4	47315.5	74014.8	59523.4	58893	74427.1	111637	74941.3	63586.7	50034.4	98308.6	71389.4	74872.4	46688.9	99932.9	61150.6
Hsa-Mir-27-P3_pri	20222.9	19417.9	8198.94	11362.8	9773.57	7406.77	7406.45	13564.6	11806.4	10084	9203.27	4281.67	6901.29	2315.36	7268.44	2170.89	8159.33	7855.26	1437.64	10522.9	6726.52	14473.9	12460.9	16360.6	15853.8	10495.5	16438.8	6295.16	12760.9	9614.12	7242.82	9108.63	5266.31	7945.8	10641.6	31412.6	4497.11	8114.5	9672.19	11594.6	8081.48	18144.8	34961.2	8839.7	8743.42
Hsa-Mir-27-P2_pri	6038.88	18511.1	15659.2	4998.37	9441.88	16089.8	9995.39	11889.3	9616.37	7014.29	3189.45	5334.53	5956.82	9542.04	3909.12	3174.89	11210.9	5646.96	15309.8	12087.1	11255.6	16035.7	10195.4	24743.3	9297.1	11433.6	18858.9	8580.7	9466.3	4667.13	5242.75	12303.1	12006.5	36580.3	5825.54	15737.3	15168	10509.3	12804.2	14854.8	8157.51	15178.2	23854.2	9930.66	9517.01
Hsa-Mir-28-P1_pri	1311.83	1261.02	1281.75	607.87	2060.97	1151.89	1673.32	1916.46	1298.3	1186.53	1092.71	684.41	421.67	279.47	818.14	146.19	1050.47	742.23	409.53	1653.2	1424.47	940.98	1031.02	908.17	857.11	1030.84	833.49	1139.35	964.13	1088.54	621.44	873.97	1794.29	173.77	812.92	581.18	571.5	720.38	1690.4	1639.89	734.68	712.22	712.77	872.63	1606.97
Hsa-Mir-28-P2_pri	3969.32	2082.53	1725.58	1700.42	2211.39	7232.7	2403.03	2556.92	3879.06	4274.34	3695.03	5160.87	2451.99	8066.86	7744.48	1196.09	5363.19	5069.76	13306.1	2518.43	2320.96	3662.98	5016.67	2865.82	3536.31	4148.49	3519.57	2432.4	3051.31	2638.62	1519.81	4777.03	2229.61	3198.62	3604.07	3118.31	16063.9	5768.5	1938.35	3433.49	3866.07	3408.2	1965.11	3678.03	5272.71
Hsa-Mir-28-P3_pri	764.55	150.45	63.71	502.71	39.65	311.03	132	247.32	459.79	36.7	455.26	700.19	251.24	870.75	553.86	344.69	576.17	1962.85	314.99	274.73	121.69	127.06	85.56	59.93	333.68	52.81	150.95	56.42	128.25	222.92	59.11	865.46	107.85	0.67	246.17	414.67	338.21	285.51	118.36	143.89	176.02	1652.41	1915.7	458.73	893.28
Hsa-Mir-29-P1b-v1_pri	20361	15086	11512.6	16160.9	12953.4	38111.4	25266.4	19815	21204.2	7628.84	12024.7	40673.7	16864.6	68255.9	27172.3	46332.1	33565.2	44873.7	33755.1	10360	18678	17579.5	20402.3	17851.4	15793.3	16074.4	19417.9	14152.2	16033.2	33524	12421.7	34017.6	11088.1	131.52	16601.6	15322.3	48165.9	28980.5	16460.1	21138.7	16099.6	31449.6	15998	43116	25248.1
Hsa-Mir-29-P1b-v2_pri	20376.2	15104.5	11529.2	16176.3	12965	38122.9	25294.2	19835.8	21214.8	7640.95	12040.4	40685.2	16879.9	68285.6	27181.1	46376.1	33574.9	44876.1	33762.9	10371	18699.5	17596.9	20423.1	17866.7	15800.5	16107.4	19429.4	14159.5	16048.1	33552.8	12438.4	34035.5	11108.8	131.49	16616	15328	48186.5	29013.7	16485	21190.7	16118.4	31461	16004.5	43136.2	25256.2
Hsa-Mir-29-P1d-v1_pri	20480.3	15163.1	11553.8	16264	13010.6	38266	25340.3	19880.7	21365.3	7669.03	12089.9	40833.3	16987.4	68541.5	27310.1	46451.8	33724.2	45092.2	33878.2	10405	18731	17692.7	20516.4	17973.3	15893.6	16183.1	19506.4	14243.7	16093.6	33619.5	12528.4	34187.6	11141.1	132.86	16716.2	15396.4	48357.4	29086.9	16501.1	21188.9	16169.4	31631.9	16136.4	43214.6	25357.8
Hsa-Mir-29-P1d-v2_pri	20495.5	15181.6	11570.4	16279.4	13022.1	38277.5	25368.1	19901.6	21375.9	7681.14	12105.6	40844.7	17002.7	68571.1	27318.9	46495.7	33733.9	45094.7	33885.9	10416	18752.5	17710.1	20537.1	17988.5	15900.7	16216.1	19517.9	14250.9	16108.6	33648.2	12544.9	34205.5	11161.8	132.82	16730.5	15402.1	48378	29120	16526	21240.8	16188.2	31643.2	16142.9	43234.7	25365.8
Hsa-Mir-29-P2b_pri	10460.3	7846.45	7989.09	11854.7	8488.75	12351.4	9508.76	11642.6	12727	6451.03	9319.82	14101.3	8793.8	19844.3	10593.2	12541.9	13049.8	12909.5	12010.3	6531.5	10774.1	9488.32	10487.7	10296.5	9721.07	6049.37	15555.8	7939.92	9997.69	22043.9	7151.96	12698.2	5802.45	1110.38	11552.5	11995.3	17016	17203.1	9556.91	12644.7	13321.1	18596.3	8988.66	13077.5	8366.79
Hsa-Mir-29-P2d_pri	9074.12	8144.35	5820.87	10076.8	6855.57	10560.7	18939	9107.87	11545.8	3678.56	5198.4	8933.39	8558.86	16735.9	6607.4	14845.2	8704.61	10735	8644.5	5282.93	11127	10327.7	9470.32	12975.4	7509.83	8909.66	14165	6393.77	6612.85	21641.1	6915.44	9009.17	11116.7	195.74	9066.1	5363.04	13691.6	17352.8	13006.6	19125.8	8707.79	15045	6154.62	11948.4	5661.08
Hsa-Mir-30-P1b_pri	1443.93	585.8	625.36	623.5	524.59	1707.92	2870.1	1141.28	3790.92	212.54	349.7	825.93	606.66	1249.81	519.83	550.19	757.63	964.1	961.83	822.79	878.15	1666.86	885.05	2590.35	1203.83	1024.6	9771.45	1012.7	1576.85	816.35	1077.39	1715.45	1524.22	24408.6	1034.53	761.63	910.86	1108.75	1199.47	2866.43	544.91	3210.38	635.86	1744.55	637.82
Hsa-Mir-30-P1d_pri	2682.62	1405.48	1062.49	2701.66	3296.49	2799.97	4122.38	1857.93	2227.46	1000.87	2883.46	3009.42	1402.23	2152.23	3544.49	1130.13	2527.1	3623.42	1868.9	1941.15	1600.35	4036.27	4431.05	4546.52	2076.73	5058.58	3588.2	4315.02	2043.84	3271.69	1867.16	2178	2456.57	4272.05	2397.68	1564.45	2342.46	3324.4	2593.95	2524.32	2491.37	3099.17	2467.65	2010.44	2289.21
Hsa-Mir-30-P1a_pri	240.09	103.36	118.65	169.93	216.78	249.15	398.86	168.16	288.7	130.36	129.41	227.29	128.97	187.69	195.86	242.17	161.34	192.74	137.12	243.75	175.64	383.43	271.99	565.93	210.94	315.92	575.65	264.53	453.53	323.98	156.17	154.05	208.43	30207.8	214.18	177.05	120.17	159.32	236.46	356.4	157.73	363.39	141.45	279.82	180.87
Hsa-Mir-30-P2b_pri	1379.57	902.74	819.03	900.59	1147.93	1861.48	2786.13	1112.12	2951.79	586.92	1620.88	1959.67	1028.25	1544.16	1822.4	917.54	1429.54	1538.1	1752.96	1188.42	752.14	2385.54	2409.14	2890.99	1244.89	2725.08	4567.7	2099.05	1730.33	1646.29	1139.46	1900.7	2091.8	2390.38	1168.5	1182.27	2169.76	1913.89	1467.27	1728.16	1199.28	2408.07	909.25	2686.66	1279.51
Hsa-Mir-30-P2d_pri	1379.53	902.74	819.03	900.59	1147.9	1861.48	2786.13	1112.17	2951.79	586.92	1620.88	1959.67	1028.25	1544.16	1822.4	917.54	1429.54	1538.1	1752.93	1188.42	752.14	2385.51	2409.14	2890.99	1244.89	2725.08	4567.71	2099.05	1730.33	1646.29	1139.46	1900.7	2091.76	2389.68	1168.5	1182.27	2169.76	1913.86	1467.24	1728.16	1199.28	2408.11	909.25	2686.66	1279.53
Hsa-Mir-30-P2a_pri	1393.68	849.37	909.58	1039.74	1290.55	1485.47	4063.91	1444.21	2030.58	386.76	730.71	1156.33	901.91	1221.69	1031.58	1542.54	1089.17	797.65	964.26	1412.86	1121.12	2724.09	2028.76	3757.93	1588.26	2648.14	3644.08	2214.2	3199.48	2225.71	1518.82	1213.7	2306.08	6382.74	1388.46	1494.47	1155.89	1247	1744.92	2435.33	1234.01	1963.58	1255.89	2457.77	878.82
Hsa-Mir-31_pri	450.24	245.25	109.47	51.18	119.32	1186.37	756.72	587.11	113.72	64.77	65.82	379.4	497.25	160.94	476.73	464.76	132.74	768.28	388.22	638.48	204.46	185.73	237.85	48.4	474.69	54.7	829.24	154.43	192.91	394.95	73.72	156.62	75.63	102.5	486.59	43.81	56.62	153.95	973.71	498.6	261.64	905.86	4867.58	1184.08	174.49
Hsa-Mir-32_pri	732.13	178.93	200.84	1474.93	477.04	1630.9	1294.35	660.74	975.46	189.47	523.52	1258.8	295.7	768.82	532.91	554.01	652.9	1092.9	1122.21	496.04	596.57	742.28	731.03	951.77	492.41	596.32	1081.08	1276.32	692.57	949.27	511.47	830.53	542.14	87.19	777.91	458.08	1230.01	1473.92	779.92	1201.75	518.94	1323.49	1253.98	997.67	320.72
Hsa-Mir-33-P1_pri	1213.09	178.51	117.48	853.16	223.17	2193.03	697.16	283.27	460.98	48.81	105.65	695.17	314.21	1838.07	531.56	737.06	494.09	1407	2864.36	368.97	150.95	411.16	255.01	621.15	399.07	110.01	292.49	857.08	245.85	479.17	182.19	902.2	216.47	16.15	482.37	330.82	3420.06	984.37	291.64	1431.5	363.53	416.25	1318.73	336.18	468.95
Hsa-Mir-33-P3_pri	1095.6	1558.73	399.07	1229.92	536.62	3221.72	1010.45	900.86	1638.06	353.28	833.59	2852.98	2414.98	3306.63	1933.04	1566.25	2195.81	3110.68	4046.52	1126.21	454.92	645.05	1042.1	546.26	428.6	706.8	1131.65	813.97	1082.62	963.09	280.32	2720.73	778.92	4.1	580.86	1150.09	3263.25	2779.29	961.26	1552.52	1548.3	821.25	4668.73	1074.16	992.44
Hsa-Mir-34-P1_pri	2411.01	2949.36	1684.51	1181.63	1478.84	1950.64	2597.48	3551.04	2492.76	1429.01	3115.15	2573.17	1227.98	3043.2	3570.54	2113.62	3116.79	1539.54	1296.5	1754.18	2532.78	2020.82	1544.34	1784.25	3861.38	624.95	3479.96	2629.8	4672.08	2305.6	1466	4282.49	2913.51	63.67	3608.3	1972.3	3223.87	4407.75	2986.28	3146.91	9291.56	2535.44	3502.58	2071.56	3307.3
Hsa-Mir-34-P2a_pri	62.9	7.77	9.02	26.18	22.48	526.25	29.16	37.76	71.08	3.13	26.33	106.84	31.59	1593.87	56.28	90.67	52.18	437.61	241.14	133.21	22.74	39.71	39.15	12.97	102.92	16.44	26.73	76.9	1059.5	97.93	28.4	195.47	32.18	9.29	57.62	194.93	445.74	287.22	43.18	34.81	1484.68	67	110.17	5006.18	16.59
Hsa-Mir-34-P2b_pri	26.08	3.33	3.72	12.4	8.36	175.29	12.77	14.63	28.89	0.94	10.59	41.71	14.37	745.34	24.71	45.95	19.82	187.27	84.29	54.5	8.07	18.45	14.94	6.08	50.3	7.61	11.39	45.76	494.8	56.62	8.36	61.47	13.97	147.1	22.5	79.83	161.46	90.32	19.79	13.39	567.45	29.44	39.89	2417.34	7.31
Hsa-Mir-34-P3c_pri	7.09	9.46	1.82	7.46	2.19	2.26	3.59	3.3	4.78	2.95	4.43	12.6	13.47	133.86	17.29	10.64	13.43	5.97	8.18	13.93	3.37	13.87	5.93	13.55	27.32	4.89	17.19	28.56	264.15	17.27	6.58	9.57	18.94	1.31	7.44	8.96	16.4	4.47	8.78	8.46	1727.14	20.23	10.86	2115.42	6.53
Hsa-Mir-34-P3b_pri	0.68	0.48	0.12	0.89	0.17	0.16	0.08	0.5	0.26	0.35	0.27	0.72	1.49	18.36	0.64	0.86	0.9	0.19	0.43	1.85	0.34	1.15	0.38	0.58	2.86	0.43	1.36	4.15	27.86	2.92	0.38	0.68	1.05	0.03	0.56	0.45	1.21	0.38	0.92	0.46	22.83	1.56	1.44	270	0.45
Hsa-Mir-34-P3a-v1_pri	0.14	0.23	0	0.18	0.03	0	0	0	0.16	0	0.07	0.48	0.44	4.09	0.45	0.26	0.43	0.29	0.19	0.4	0.05	0.6	0.14	0.49	0.94	0.13	0.28	1.42	10.11	0.41	0.04	0.15	0.29	0.97	0.11	0.14	0.7	0.03	0.11	0.17	17.4	0.49	0.29	124.85	0.19
Hsa-Mir-34-P3a-v2_pri	0.14	0.23	0	0.18	0.03	0	0	0	0.16	0	0.07	0.48	0.44	4.09	0.45	0.26	0.43	0.29	0.19	0.4	0.05	0.61	0.14	0.49	0.99	0.13	0.28	1.44	10.22	0.41	0.04	0.15	0.29	0.97	0.11	0.14	0.7	0.03	0.11	0.17	17.4	0.49	0.29	125.27	0.19
Hsa-Mir-92-P1a_pri	3357.79	1255.53	785.15	3918.4	4309.74	2037.8	1949.28	1167.97	1716.81	9109.43	6670.05	2934.44	1489.79	1221.22	6478.2	633.87	3611.96	3571.86	1884.05	5810.89	1401.17	2478.06	2710.01	1802.79	1666.91	4964.81	2744.67	3250.52	2141.17	2517.03	1197.28	1749.76	1916.87	5654.51	2178.55	1422.92	2053.75	2294.69	1321.61	1288.92	2552.3	2702.06	2899.19	2017.95	6614.66
Hsa-Mir-92-P1c_pri	3069.45	1139.46	734.93	3604.73	3844.38	1887.55	1776.85	1064.45	1559.05	8301.94	5954.9	2596.88	1415.58	1116.78	5729.25	563.12	3218.48	3222.86	1726.6	5216.04	1277.27	2208.92	2354.45	1629.02	1529.91	4385.76	2561.33	2826.28	1928.78	2273.97	1100.35	1623.85	1738.13	4912.16	2002.42	1259.67	1884.26	2112.66	1223.75	1179.96	2370.2	2515.62	2630.61	1801.29	5917.39
Hsa-Mir-92-P1d_pri	186.59	172.65	92.82	118.09	140.91	2430.08	108.47	194.26	468.88	119.88	219.26	1181.26	493.18	2081.61	599.42	425.82	601.12	1630	2118.34	217.13	181.7	113.53	188.03	71.13	126.45	107.92	205.41	67.7	190.15	316.22	62.9	4174.39	173.96	475.46	179.5	197.38	1586.47	762.8	261.75	168.93	166.25	148.34	162.58	804.49	332.94
Hsa-Mir-92-P2a_pri	0	0.22	0	0.22	0	0.78	0	0	0.54	0	0	0.49	0.76	0.61	0.09	0	0.05	1.42	0.78	0	0	7.22	2.09	11.97	0	11.48	2.77	3.56	0.02	0	0.38	0.8	0	0	0.21	0.05	0.56	0.5	0.09	0	0	0.08	0	0	0.09
Hsa-Mir-92-P2c_pri	322.4	209.99	111.26	553.92	653.42	392.39	379.49	407.85	904.38	765.48	598.38	709.45	292.13	496.23	646.13	214.47	1030.36	845.45	247.34	252.48	270.31	354.12	454.53	251.79	225.96	658.5	944.83	304.65	474.02	307.75	117.89	491.17	212.3	299.45	299.58	105.34	471.38	583.52	303.71	1178.36	106.77	372.16	83.04	404.3	461.51
Hsa-Mir-92-P2d_pri	550.95	339.34	384.85	971.71	389.4	438.76	304.19	406.66	402.9	1028.45	775.81	383.33	468.76	184.71	649.87	149.67	410.07	847.81	238.34	333.13	571.04	588.12	507.43	734.73	468.07	498.83	766.47	506.02	604.43	433.33	210.67	395.62	297.09	1121.44	734.13	586.13	411.04	587.24	552.81	392.23	762.43	913.7	378.3	338.14	524.24
Hsa-Mir-95-P1_pri	265.03	132.06	53.19	1138.29	72.25	267.52	57.74	127.86	270.93	36.65	39.74	675.22	360.05	1154.27	468.19	308.26	471.1	412.72	493.05	424.05	81.8	324.06	208.4	224.67	746.37	118.66	249.02	111.25	127.96	153.39	1631.08	469.43	214.34	0.37	787.7	247.79	774.3	1039.93	148.42	78.95	116.27	459.65	387.57	61.78	262.66
Hsa-Mir-95-P2_pri	45.66	15.08	18.53	34.07	24.35	125.09	9.73	13.99	20.76	27.71	45.77	75.98	29.58	97.76	72.18	31.53	56.6	110.77	104.11	22.45	21	27.75	42.18	20.88	16.62	41.07	28.27	17.41	21.12	21.44	9.61	81.14	12.6	61.93	22.07	13.85	139.01	72.38	19.07	16.42	23.42	21.98	24.49	10.41	52.18
Hsa-Mir-95-P3-v1_pri	24.78	7.16	7.34	13.09	8.35	17.04	6.74	8.46	9.61	6.78	11.74	16.45	8.88	14.12	16.08	13.47	15.05	20.07	13.77	7.84	7.87	13.43	16.37	11.38	10.95	17	10.76	13.6	11.17	8.04	6.2	17.72	5.81	3.89	13.02	10.75	27.07	18.49	7.11	10.02	12.59	12.16	27.39	9.57	7.76
Hsa-Mir-95-P3-v2_pri	24.78	7.18	7.34	13.09	8.35	17.09	6.74	8.46	9.61	6.78	11.74	16.45	8.88	14.12	16.14	13.47	15.05	20.12	13.77	7.84	7.87	13.45	16.37	11.38	10.95	17	10.76	13.62	11.18	8.04	6.2	17.72	5.81	3.89	13.02	10.77	27.07	18.49	7.11	10.11	12.59	12.16	27.39	9.57	7.76
Hsa-Mir-95-P4_pri	0	0	0.04	0	0	0.29	0	0	0.08	0	0.06	2.26	0.35	53.44	0.49	0.1	1.79	3.93	0.84	0	0	0.03	0	0	0	0	0.04	0	0	0	0	3.61	0	0	0	2.47	6.99	10.45	0.18	0	0	0	0.05	0	0.6
Hsa-Mir-96-P1_pri	44.13	32.41	15.89	120.72	43.39	65.08	177.6	38.38	35.95	46.91	23.69	2.87	38.81	8.53	56.32	767.95	16.73	46.12	8.53	46.45	80.42	55.19	37.94	51.17	81.17	48.98	123.99	73.01	98.65	122.12	20.82	28.37	220.21	18.32	67.08	59.26	15.75	82.07	110.22	152.51	55.68	155.37	64.7	126.67	30.11
Hsa-Mir-96-P2_pri	140.34	65.08	34.23	244.23	106.85	146.84	458.23	81.97	67.82	330.52	155.1	13.15	91.51	13.6	247.32	2444.17	47.05	169.63	16.23	248.13	188.53	150.47	117.99	108.26	185.2	243.02	314.05	126.97	291.53	243.87	38.41	61.48	936.76	1404.59	156.36	271	32.43	99.32	268.63	664.51	85.58	352.95	436.07	447.09	103.05
Hsa-Mir-96-P3-v1_pri	80.66	21.31	9.94	133.15	62.21	27.93	145.91	32.96	17.51	125.66	132.86	3.1	26.56	5.74	110.28	1413.75	50.07	82.4	6.96	137.59	53.04	48.43	34.97	38.18	54.98	79.4	133.09	31.11	112.89	109.21	15.56	32.36	232.96	178.08	44.3	99.62	13.31	41.21	76.16	247.99	34.59	106.34	325.74	135.25	43.64
Hsa-Mir-96-P3-v2_pri	79.43	20.45	9.39	129.44	60.81	27.21	144.07	32.34	16.18	123.01	131.2	3.02	25.03	5.46	108.02	1393.66	49.08	81.19	6.87	136.64	51.46	46.76	34.17	36.93	52.87	76.46	129.98	30	110.4	105.5	15.06	31.65	231.1	177.4	42.36	97.11	12.84	39.27	74.39	244.77	33.71	102.76	324.56	134.07	42.52
Hsa-Mir-101-P1-v2_pri	5389.84	4358.86	3745.32	6919.07	2566.31	6226.04	4565.81	5468.46	7097.09	2749.66	3537.44	5442.19	6653.44	8350.49	3967.73	4134.92	5370.92	5619.23	7803.17	2991.58	4990.12	4547.35	4062.08	4845.23	5262.44	3441.6	5188.8	5585.81	4411.1	6641.78	4436.19	5984.27	3184.95	1848.08	5962.85	4445.31	8374.33	7737.69	3172.32	6369.33	4123.08	6954.74	4589.95	3752.07	3793.6
Hsa-Mir-101-P1-v1_pri	5390.93	4359.07	3743.93	6918.55	2566.46	6220.57	4563.8	5468.48	7095.08	2750.56	3538.52	5440.17	6652.69	8348.86	3967.08	4130.7	5372.24	5618.29	7798.44	2991.6	4991.43	4547	4061.4	4844.09	5263.99	3440.89	5189.39	5584.93	4411.17	6640.8	4435.17	5984.18	3185.16	1840.14	5964.54	4444.07	8371.55	7734.97	3171.07	6362.24	4124.44	6957.97	4588.78	3749.42	3794.53
Hsa-Mir-101-P2-v2_pri	5608.44	4555.3	3919.25	7180.1	2681.89	6411.08	4791.2	5708.13	7321.5	2888.17	3663.12	5602.63	6889.26	8534.45	4094.08	4249.78	5580.47	5765.79	8037.34	3113.14	5260.26	4730.48	4290.15	5026.32	5451.3	3568.27	5374.29	5858.94	4634.53	6901.64	4574.72	6175.05	3349.91	1906.06	6191.61	4811.4	8559.03	7935.53	3312.63	6676.97	4347.19	7196.61	4758.74	4052.16	3918.58
Hsa-Mir-101-P2-v1_pri	5609.76	4555.92	3918.05	7179.8	2682.27	6405.91	4789.27	5708.92	7319.72	2889.64	3664.61	5600.89	6888.95	8533.33	4093.61	4245.82	5582.62	5765.17	8033.2	3113.56	5262.63	4730.4	4289.64	5025.3	5453.58	3567.61	5375.4	5858.26	4634.96	6901.32	4573.84	6175.46	3350.56	1898.12	6193.82	4810.45	8556.47	7933.22	3311.59	6670.2	4348.84	7200.95	4757.57	4049.51	3919.76
Hsa-Mir-103-P1_pri	686.95	484.76	383.71	774.22	740.39	893.34	343.57	423.1	685.54	1192.94	631.28	793.67	1700.75	1381.14	1035.96	614.23	711.04	1210.51	679.03	449.64	412.04	692.05	454.62	942.43	480.12	667.69	2127.08	866.44	701.28	802.75	228.87	813.54	353.43	219.57	778.38	336.18	947.03	1741.08	712.45	643.73	600.31	1012.42	420.45	348.68	1000.86
Hsa-Mir-103-P2_pri	3505.93	1859.36	1054.42	2994.96	2006.79	2929.28	1417.77	1438.98	2437.92	6398.26	4876.6	4369.55	4474.5	6197.41	5882.79	2008.1	4044.78	6681.87	3011.6	2564.33	1492.98	2885.77	3568.04	2586.87	2223.66	3714.69	3585.88	2857.39	2387.43	1725.74	776.46	3638.01	1118.17	1702.91	2742.4	1241.77	4126.51	4218.43	1478.59	1562.05	1526.41	3279.74	2415.16	1930.57	5499.88
Hsa-Mir-103-P4_pri	3501.09	1856.64	1053.31	2991.09	2004.32	2926.3	1416.03	1437.29	2434.13	6392.22	4865.94	4360.14	4471.2	6189.58	5875.19	2006	4037.6	6672.67	3008.76	2559.93	1491.89	2881.75	3559.82	2584.84	2221.66	3708.26	3583.41	2852.96	2383.83	1724.54	775.54	3632.15	1116.73	1691.23	2739.46	1239.23	4122.54	4214.77	1477.85	1560.57	1523.93	3277.52	2410.26	1926.93	5493.67
Hsa-Mir-105-P2_pri	0	0	0	0	0	0.1	0	0	0.07	0	0	0.78	0.24	0.36	0.13	0	0.38	1.88	0.16	0	0	0	0	0	0	0	0	0	0	0	0	0.49	0	3.77	0	0.16	0.17	0.85	0.04	0	0	0	0	0	0.12
Hsa-Mir-105-P1_pri	0	0	0	0	0	0.1	0	0	0.07	0	0	0.78	0.24	0.36	0.13	0	0.38	1.88	0.16	0	0	0	0	0	0	0	0	0	0	0	0	0.49	0	3.77	0	0.16	0.17	0.85	0.04	0	0	0	0	0	0.12
Hsa-Mir-122_pri	245.26	60.96	546.68	94.78	160.87	160.79	79.53	126.74	42.13	2.01	26.3	10.4	127.7	108.37	23.05	188.73	3.72	52.09	71.22	1590.32	3242.15	22236.4	73.25	55035.1	363.16	61.88	503.61	155184	358.13	236.65	72.31	223.79	204.61	5.79	435.21	143.9	126.34	522	1884.83	334.81	611.79	1945.92	134.95	122.51	21354.8
Hsa-Mir-124-P2-v1_pri	1113.72	47625.8	69.01	147.84	243.5	14856.3	81.57	169.87	17580.7	11.87	1955.42	131925	188592	178832	131951	604.2	77351.3	106911	110442	287.34	26.91	135.56	5.5	297.2	60.97	4.02	400.36	232.15	138.08	143.14	146.17	73911.2	446.87	0.02	416.47	4501.53	39464.9	34934.9	4555.95	350.97	718.06	1663.9	251.71	9.43	42128.5
Hsa-Mir-124-P2-v2_pri	1115.7	47722.5	69.13	148.26	244.05	14867.5	81.57	170.08	17601.2	11.87	1957.44	132110	188864	179092	132073	606.1	77420.5	107030	110591	288.08	26.97	135.88	5.5	297.95	61.02	4.02	401.41	232.63	138.26	143.39	146.42	73980.3	447.55	0.02	417.19	4506.58	39490.5	34976.9	4568.29	351.72	719.17	1667.73	252.32	9.43	42169.7
Hsa-Mir-124-P1-v1_pri	1113.72	47625.7	69.01	147.84	243.5	14856.3	81.57	169.87	17580.7	11.87	1955.42	131925	188592	178832	131951	604.2	77351.2	106911	110441	287.34	26.91	135.56	5.5	297.2	60.97	4.02	400.36	232.15	138.08	143.14	146.17	73911.1	446.87	0.02	416.47	4501.53	39464.9	34934.8	4555.95	350.97	718.06	1663.9	251.71	9.43	42128.4
Hsa-Mir-124-P1-v2_pri	1115.7	47722.3	69.13	148.26	244.05	14867.6	81.57	170.08	17601.2	11.87	1957.44	132110	188863	179092	132073	606.1	77420.4	107030	110591	288.08	26.97	135.88	5.5	297.95	61.02	4.02	401.41	232.63	138.26	143.39	146.42	73980.2	447.55	0.02	417.19	4506.58	39490.5	34976.8	4568.29	351.72	719.17	1667.73	252.32	9.43	42169.6
Hsa-Mir-124-P3-v1_pri	1113.72	47625.7	69.01	147.84	243.5	14856.3	81.57	169.87	17580.7	11.87	1955.42	131925	188592	178832	131951	604.2	77351.2	106911	110441	287.34	26.91	135.56	5.5	297.2	60.97	4.02	400.36	232.15	138.08	143.14	146.17	73911.1	446.87	0.02	416.47	4501.53	39464.9	34934.8	4555.95	350.97	718.06	1663.9	251.71	9.43	42128.4
Hsa-Mir-124-P3-v2_pri	1115.7	47722.3	69.13	148.26	244.05	14867.6	81.57	170.08	17601.2	11.87	1957.44	132110	188863	179092	132073	606.1	77420.4	107030	110591	288.08	26.97	135.88	5.5	297.95	61.02	4.02	401.41	232.63	138.26	143.39	146.42	73980.2	447.55	0.02	417.19	4506.58	39490.5	34976.8	4568.29	351.72	719.17	1667.73	252.32	9.43	42169.6
Hsa-Mir-126-P2-v2_pri	7292.38	816.19	1756.86	2295.14	1091.28	961.94	1225.5	3112.22	3346.52	1124.91	2258.59	1769.69	1613.98	2085.65	3611.45	624.13	2461.79	2274.82	739.08	1754.09	2020.73	3903.94	2967.29	3991.89	4437.55	4098.16	3870.69	2324.79	4078.11	2911.54	2077.07	2402.39	1268.74	10279.2	4502.23	2110.18	1933.53	4930.46	1598.31	1765.93	2095.98	4364.69	4570.02	1143.33	2231.9
Hsa-Mir-126-P2-v1_pri	22537.4	2558.9	3268.24	7399.46	3822.06	3327.82	4958.72	10962.5	9677.85	5961.79	6960.27	5430.51	2783.99	5066.65	11322.7	1909.74	7326.94	5783.7	2306.45	5802.68	4411.93	13828.5	12708.1	15912.2	12798	11633.7	10312.6	9323.56	16575.2	12349	8706.59	6328.61	4062.13	4177.05	13950.3	7899.53	7772.37	18371.7	6652.87	6287.71	5578.54	10703.1	13113.5	8478.7	7745.56
Hsa-Mir-126-P2-v3_pri	22522.1	2556.64	3263.74	7395.13	3819.75	3325.74	4954.4	10950.5	9669.2	5960.28	6956.89	5426.96	2780.84	5060.9	11318.5	1908.6	7320.68	5780.28	2304.86	5798.7	4408.46	13819.4	12703.1	15900.1	12789	11626.7	10303.8	9318.02	16565.4	12339.8	8700.71	6323.06	4059.14	4171.5	13939.2	7894.82	7764.95	18353.6	6649.5	6281.99	5574.54	10694.2	13102.8	8475.51	7742.2
Hsa-Mir-127_pri	254.57	543.21	181.52	169.58	168.56	531.02	450.98	325.75	448.59	64.21	426.81	1383.37	1837.68	3148.01	966.86	4206.85	941.76	1967.62	1289.81	177.85	382.67	271.04	224.23	244.91	399.52	212.67	391.05	204.71	248.99	192.28	374.57	1853.35	491.67	9634.36	299.82	424.17	1248.1	2441.32	398.01	766.29	829.24	164.98	308.52	409.26	578.52
Hsa-Mir-128-P2_pri	45.62	156.78	19.06	65.29	32.52	361.57	29.07	25.04	197.39	26.9	49	1696.69	660.51	2072.36	1405.33	237.33	672.22	964.07	1762.79	54.44	18.35	47.39	44.36	39.75	73.76	31.89	49.65	35.02	26.21	41.47	135.17	927.17	28.2	93.33	63.34	51.71	1115.09	280.88	67.64	29.49	49.52	59.46	53.08	31.55	534.63
Hsa-Mir-128-P1_pri	40	131.27	17.45	53.56	28.68	315.67	23.42	22.58	169.49	22.15	41	1477.23	533.39	1812.25	1159.67	211.36	594.43	839.36	1559.94	42.18	16.84	39.43	35.73	33.73	61.35	26.46	43.26	28.22	22.95	38.34	102.47	837.82	24.42	82.14	48.65	47.09	988.15	244.27	59.74	24.26	44.41	51.03	43.54	26.46	438.83
Hsa-Mir-129-P1_pri	5.6	151.77	1.95	3.71	14.2	156.68	8.4	13.22	151.33	0.85	13.79	2245.25	1779.59	3244.39	1475.16	973.82	1115.02	1406.26	1492.67	8.88	2.7	5.27	3.26	8.21	2.34	4.17	11.4	4.7	8.38	6.44	4.99	1128.32	126.62	0.02	4.79	158.31	763.29	1073.81	61.8	24.49	498.76	10.64	6.94	3.79	663.14
Hsa-Mir-129-P2_pri	3.74	68.26	1.5	1.5	6.48	38.28	2.53	4.9	90.16	0.63	8.33	401.41	417.62	578.57	445.62	196.22	285.9	352.78	359.14	4.31	1.11	2.2	0.81	3.65	1.52	0.54	13.46	2.26	1.95	1.54	1.14	175.38	25.6	0.02	2.39	108.81	177.54	240.29	18.49	9.53	387.41	5.03	2.75	1.44	166.77
Hsa-Mir-130-P1c_pri	4493.02	3388.24	3375.65	2501.9	3032.59	2543.38	3840.44	4187.84	10759.3	2589.82	4848.06	2196.73	2785.2	1202.36	3197.79	1013.48	3290.08	1912.11	1013.37	2972.03	3818.84	4993.1	5019.92	4726.61	6439.53	3623.62	7559.4	3946.12	4935.43	3716.4	1266.72	3543.7	3738.45	1123.93	5611.97	3220.76	1747.93	3147.86	3478.41	4023.32	6848.07	8102.62	3003.49	4529.48	3233.77
Hsa-Mir-130-P2a_pri	24.17	9.14	2.26	21.44	15.85	22.8	4.46	4.09	5.57	10.1	21.68	37.24	10.82	18.84	60.76	11.23	26.05	58.11	19.83	6.86	3.44	21.16	46.83	9.49	8.02	35.74	3.96	14.27	14.81	6.5	3.44	14.54	17.43	55.6	9.6	4.61	24.72	10.47	5.89	2.67	3.07	23.65	16.43	6.09	15.18
Hsa-Mir-130-P2b_pri	94.1	55.26	32.26	99.49	53.64	117.12	29.35	33.72	55.88	44.92	73.79	106.97	178.18	104.25	169.63	141.45	91.29	257.35	107.53	31.25	34.63	87.36	170.28	59.43	48.62	108.29	39.56	52.79	54.2	39.79	17.48	98.5	26.26	563.5	74.91	31.99	147.14	89.85	37.42	12.2	39.13	109.24	75.01	32.8	84.77
Hsa-Mir-130-P3b_pri	377.85	212.03	84.17	498.73	343.82	333.5	147.36	127.88	282.55	711.11	756.74	499.25	511.94	228.16	764.06	231.76	419.63	756.03	372.03	327.21	116.4	360.82	655.58	192.83	208.87	623.06	158.52	322.43	311.77	197.15	97.02	265.87	157.47	164.08	324.32	110.46	455.79	335.55	141.31	79.5	142.14	290.27	358.1	184.04	478.56
Hsa-Mir-130-P4a_pri	17.47	9.48	1.86	13.21	15.42	10.24	7.34	6.54	4.09	45.79	86.13	34.96	5.34	11.02	54.7	4.21	33.97	43.54	9.03	10.02	2.3	18.05	26.73	10.96	4.24	43.48	4.26	23.16	15.6	5.16	3.44	10.56	127.35	35.3	6.8	4.02	10.14	8.04	9.5	9.82	4.52	8.61	10.67	8.85	56.7
Hsa-Mir-132-P1_pri	24.93	5.52	5.26	5.3	13.4	15.52	6.68	18.33	10.11	1.97	6.5	33.89	25.14	64.15	36.62	343.21	25.17	19.59	24.28	4.74	10.95	10.3	15	13.55	3.69	5.57	28.89	5.41	9.92	7.05	5.84	35.29	18.02	19.1	10.04	7.37	30.17	21.99	15.64	20.14	23.32	14.71	6.72	7.33	6.34
Hsa-Mir-132-P2_pri	0	0	0	0	0	0	0	0	0	0	0	0	0	0	0	0.1	0	0	0	0	0	0	0	0	0	0	0	0	0	0	0	0	0	1.02	0	0	0	0	0	0	0	0	0	0	0
Hsa-Mir-133-P3-v1_pri	464.99	1688.69	3390.02	77324.9	5307.23	1981.93	1555.23	2109.86	1397.77	388.97	113.96	228.3	386.39	197.13	473.82	228.3	495.05	262.09	230.57	22878.7	2967.89	69022.2	57266.8	65736.3	87362.5	66067.4	16297.9	18093.5	451.3	3161.81	296772	11207.8	3463.9	94.99	53378.2	1228.17	923.85	434.92	3227.05	851.34	695.69	13316.5	13260	1232.4	1206.73
Hsa-Mir-133-P3-v2_pri	465.81	1691.66	3397.56	77438.6	5349.87	1991.82	1558.87	2116.2	1402.85	389.54	114.04	228.45	387.11	197.77	474.08	229.53	495.62	262.97	231.13	22931.2	2973.39	69091.4	57290.8	65792.2	87502.9	66125.3	16322.3	18113.1	452.17	3165.36	297021	11228.2	3471.91	94.99	53451.1	1230.19	924.85	435.47	3234.51	853.98	696.57	13348	13272.3	1233.14	1209.58
Hsa-Mir-133-P1-v1_pri	464.99	1688.69	3390.02	77324.9	5307.23	1981.93	1555.23	2109.86	1397.77	388.97	113.96	228.3	386.39	197.13	473.82	228.3	495.05	262.09	230.57	22878.7	2967.89	69022.2	57266.8	65736.3	87362.5	66067.4	16297.9	18093.5	451.3	3161.81	296772	11207.8	3463.9	94.99	53378.2	1228.17	923.85	434.92	3227.05	851.34	695.69	13316.5	13260	1232.4	1206.73
Hsa-Mir-133-P1-v2_pri	465.81	1691.66	3397.56	77438.6	5349.87	1991.82	1558.87	2116.2	1402.85	389.54	114.04	228.45	387.11	197.77	474.08	229.53	495.62	262.97	231.13	22931.2	2973.39	69091.4	57290.8	65792.2	87502.9	66125.3	16322.3	18113.1	452.17	3165.36	297021	11228.2	3471.91	94.99	53451.1	1230.19	924.85	435.47	3234.51	853.98	696.57	13348	13272.3	1233.14	1209.58
Hsa-Mir-133-P2-v1_pri	76.26	346.93	1044.64	16727.8	1631.66	443.24	277.81	489.88	206.97	83.62	18.57	39.28	95.84	43.98	76.16	96.72	93.28	65.76	68.69	3316.01	748.47	9777.79	9621.62	9292.25	10465.9	10232.8	2181.85	2714.59	81.63	434.43	49136	2158.32	617.13	1.72	8897.63	167	228.7	80.45	667.81	128.69	105.47	1708.36	1871.96	152.62	197.72
Hsa-Mir-133-P2-v2_pri	76.26	346.93	1044.64	16727.8	1631.66	443.24	277.81	489.88	206.97	83.62	18.57	39.28	95.84	43.98	76.16	96.72	93.28	65.76	68.69	3316.01	748.47	9777.79	9621.62	9292.25	10465.9	10232.8	2181.85	2714.59	81.63	434.43	49136	2158.32	617.13	1.72	8897.63	167	228.7	80.45	667.81	128.69	105.47	1708.36	1871.96	152.62	197.72
Hsa-Mir-134_pri	21.68	18.27	7.29	12.32	6.15	16.58	15	7.71	26.48	26.68	35.39	66.15	47.99	88.88	35.39	112.91	53.02	327.85	42.28	9.61	18.04	20.39	13.66	17.94	19.59	34.72	22.31	10.61	12.54	8.96	7.73	68.76	37.83	24.14	20.05	28.76	59.36	85.13	13.03	23.59	73.84	9.33	24.96	13.99	129.86
Hsa-Mir-135-P1_pri	19.89	66.92	27.45	38.66	130.43	1064.83	879.95	62.51	464.26	8.81	93.28	2037.38	602.67	1738.11	481.49	12455.4	1327.43	2566.44	735.86	79.11	53.45	297.14	490.51	443.46	36.47	71.75	1219.18	100.34	338.56	101.84	28.65	2396.86	665.8	5.4	82.4	714.3	929.59	2464.84	287.61	831.81	1405.94	28087.2	533.54	301.43	458.63
Hsa-Mir-135-P2_pri	19.89	66.92	27.45	38.66	130.46	1065.22	880.54	62.51	464.49	8.81	93.37	2038.31	602.86	1738.93	481.64	12462.5	1328.1	2567.68	736.08	79.11	53.45	297.3	490.65	443.64	36.47	71.75	1219.61	100.36	338.68	101.84	28.65	2398.01	666.11	5.4	82.4	714.61	930.02	2465.9	287.69	831.93	1406.34	28101.5	533.71	301.55	458.85
Hsa-Mir-135-P4_pri	82.87	212.93	18.54	18.93	20.86	75.74	463.21	46.6	7.12	1.01	14.84	21.46	1014.2	53.48	5.1	313.49	11.55	151.91	381.95	167.57	31.08	57.33	34.66	51.1	123.57	7.52	336.22	36.5	248.55	79.82	15.21	24.12	126.54	51.01	212.03	69.32	33.65	145.58	57.12	1142.86	840.88	1841.71	617.47	677.56	8.76
Hsa-Mir-136-v1_pri	25.93	53.07	30.23	21.2	20.55	48.75	71.14	37.21	33.69	5.1	16.33	99.87	118.41	256.18	57.08	527.47	112.66	181.83	78.88	17.52	51.22	31.71	25.11	37.13	37.27	17.35	59.84	22.12	16.42	24.49	36.06	114.75	75.76	2912.43	32.03	42.4	137.99	155.61	43.22	85.86	90.67	27.31	53.11	37.82	48.9
Hsa-Mir-136-v2_pri	366.08	696.55	322.1	314.8	216.56	1021.95	955.51	476.39	398.17	41.2	344.4	2188.09	1720.91	4540.89	1729.28	5617.68	1701.01	2923.5	1614.64	318.53	795.15	314.2	279.08	333.88	414.57	169.17	479.91	333.94	337.41	298.12	538.14	2070.03	757.42	702.4	367.51	717.48	1812.28	2109.37	537.25	2040.28	1704.55	206.01	1285.73	830.54	921.69
Hsa-Mir-137-P1-v1_pri	14.34	8.79	3.9	4.57	48.95	262.63	27.42	45.95	313.37	5.55	4.43	2036.72	491.98	4252.3	938.74	1035	2241.99	2549.61	1050.63	20.84	5.18	6	4.11	9.66	4.17	1.07	6.76	3.9	4.69	3.48	4.56	2441.63	20.04	1.1	7.58	163.07	771.51	321.68	112.78	41.84	14.23	15.63	10.05	15.19	1139.51
Hsa-Mir-137-P1-v2_pri	14.31	8.76	3.88	4.57	48.74	262.06	27.42	45.87	312.66	5.55	4.43	2031.94	490.46	4242.36	937.2	1033.17	2238.75	2540.42	1048.76	20.8	5.18	6	4.11	9.66	4.17	1.07	6.73	3.9	4.69	3.48	4.56	2437.99	20.04	1.1	7.58	162.62	770.64	321.23	112.5	41.84	14.23	15.58	10.05	15.19	1136.9
Hsa-Mir-138-P1_pri	42.32	104.59	14.48	26.26	79.82	1043.84	431.93	118.83	853.84	5.23	144.49	4427.29	1330.77	16495.8	2832.82	130.44	4224.72	6378.67	2038.46	54.76	50.56	41.4	64.69	52.52	24.31	9.52	409.79	29.32	353.42	140.34	36.63	4600.69	72.94	28.22	49.39	393.08	3661.3	2327.98	157.11	269.44	101.65	5389.66	150.06	80.88	1754.19
Hsa-Mir-138-P2_pri	22.59	53.82	7.7	14.54	42.88	560.63	181.46	63.52	398.75	3.11	53.92	2108.48	756.07	9001.1	1491.38	60.48	1881.23	3436.68	975.98	29.75	31.9	21.05	32.82	27.16	11.55	4.98	228.93	14.38	218.26	93.1	21.49	2032.25	33.25	26.41	25.44	165.77	1893.29	1294.17	92.53	152.22	52.31	3313.79	60.74	33.63	988.63
Hsa-Mir-139_pri	3276.5	292.24	1073.83	763.34	632.65	1369.36	559.34	1291.63	928.24	680.26	538.36	4128.67	1537.64	10153	3839.5	358.65	3802.58	4850.06	2420.14	736.06	925.15	1233.69	1447.15	1328.17	1297.68	663.52	1213.82	1186.39	617.38	808.9	608.89	4795.1	616.55	27.38	1784.06	970.71	5082.69	6728.58	1075.15	396.15	492.7	1604.91	1333.11	1132.46	2737.81
Hsa-Mir-140-P1-v1_pri	1521.54	5184.82	527.3	2293.65	567.06	1033.58	659.61	1152.73	2481.45	2616.92	2071.88	832.93	2247.16	936.88	791.34	149.87	1108.92	1487.06	859.39	522.69	724.87	1004.26	1050.05	941.82	1202.01	828.73	1326.47	665.86	2016.03	1733.61	367.24	1543.55	522.13	432	1453.69	642.33	1377.61	1112.84	609.31	647.08	1202.32	1577.48	664.74	2280.42	1179.95
Hsa-Mir-140-P1-v2_pri	1519.04	5178.35	526.57	2291.26	565.27	1029.64	658.85	1150.79	2478.55	2613.97	2069.2	831.73	2245.1	934.73	790.33	149.57	1107.67	1484.47	857.49	521.7	724.07	1003.03	1049.53	940.49	1200.21	828.29	1321.56	665.14	2014.76	1731.15	366.88	1540.35	520.95	431.9	1451.72	641.77	1374.22	1110.39	608.31	645.94	1199.23	1573.01	664.39	2279.41	1178.8
Hsa-Mir-142-P1-v1_pri	3208.13	1392.94	615.27	7794.2	4088.1	424.01	690.28	1864.15	310.91	1516.79	8618.45	9440.12	414.88	153.5	4783.45	91.97	3437.76	7221.91	118.44	889.47	2113.8	2466.31	7180.73	547.74	625.59	3978.13	2225.77	7553.33	2688.62	10269	1007.84	361.62	293.35	1748.16	1180.85	471.93	1580.57	10146.1	1398.91	819.12	1405.66	1302.81	1085.15	744.68	760.67
Hsa-Mir-142-P1-v2_pri	6138.75	2468.11	483.65	17615.9	8019.48	484.36	1172.86	3227.36	411.3	4860.96	14027.5	20346.8	711.2	275.17	11169.2	227.18	6925.76	14417	312.83	1800.7	2615.05	4753.41	12614.5	963.1	1270.77	9281.89	2453.41	12573.1	5270.11	13980.7	1909.09	731.73	571.4	123.01	2874.05	921.83	2152.59	10328.9	838.97	779.75	1313.61	1277.16	3189.33	1352.31	2413.88
Hsa-Mir-142-P1-v3_pri	6137.97	2467.49	482.59	17613.9	8018.58	484.36	1172.67	3226.56	411.3	4860.17	14025.2	20344	710.96	275.13	11168.3	227.18	6924.75	14415.8	312.76	1800.47	2613.51	4752.86	12613.6	962.86	1270.49	9281.41	2452.56	12571.9	5268.57	13975.5	1908.65	731.68	571.29	122.97	2873.57	921.72	2150.96	10325.2	838.68	779.48	1313.04	1276.89	3188.86	1352.19	2413.7
Hsa-Mir-142-P1-v4_pri	3212.59	1395.92	618.24	7802.72	4093.68	425.01	691.75	1867.28	313.45	1526.45	8637.94	9453.04	423.14	154.16	4789.81	92.54	3442.94	7231.2	118.96	891.49	2123.28	2471.01	7187.99	550.61	628.56	3986.72	2235.79	7567.05	2696.26	10301.8	1011.64	362.69	294.39	1752.31	1186.69	472.62	1589.4	10178	1402.9	820.74	1410.31	1309.37	1086.22	746.21	763.13
Hsa-Mir-143_pri	67153.6	210923	358692	14877.2	232086	87554.9	73189.4	203362	105928	127944	10704.8	4027.7	22934.9	6190.25	3590.35	2684.23	22863	5484.84	9491.73	175262	229531	28780	33390.5	21379	45345.4	18302.8	33864.3	11886.1	72107.7	75366	10374.8	78751.3	171227	126496	30043.1	36219.9	9381.4	13767.4	227397	88463.9	77400.8	51211.7	22897	93017.7	113104
Hsa-Mir-144-v2_pri	2802.54	2940.89	1620.09	24161.2	1692.15	2642.72	1740.36	1509.34	4543.51	3868.03	1820.47	462.23	6585.13	1248.37	2629.28	1268.23	1423	1982.52	765.18	2124.7	5494.73	4596.71	3039.72	5296.11	5936.15	2948.84	5673.27	8569.52	7817.63	10760.9	2110.31	1926.9	2184.96	1322.9	9124.42	1778.49	1442.27	11574	4530.03	2529.41	2095.45	8520.42	1723.42	1701.95	2057.58
Hsa-Mir-144-v1_pri	2802.54	2940.89	1620.09	24161.2	1692.15	2642.72	1740.36	1509.34	4543.51	3868.03	1820.47	462.23	6585.13	1248.37	2629.28	1268.23	1423	1982.52	765.18	2124.7	5494.73	4596.71	3039.72	5296.11	5936.15	2948.84	5673.27	8569.52	7817.63	10760.9	2110.31	1926.9	2184.96	1322.9	9124.42	1778.49	1442.27	11574	4530.03	2529.41	2095.45	8520.42	1723.42	1701.95	2057.58
Hsa-Mir-145_pri	10784.7	30346.2	46132.3	4884.48	39868.6	36640.1	26562.7	38558	24827	13589.9	1779.77	999.89	8067.05	1856.72	932.29	1226.07	4805.51	1543.15	1929.97	30336.9	27986.9	4498.96	3616.8	5589.96	5211.21	1958.03	18726.5	3474.19	10521.2	21563.8	2720.67	12586.5	31407.4	592.78	5818.5	6175.57	2348.13	5669.56	43541.5	37113.1	13833.9	15609.3	4788.26	28275.5	20399.6
Hsa-Mir-146-P1_pri	1197.84	332.91	255.31	509.27	1618.39	277.46	818.48	734.45	215.11	1759.31	1414.41	1191.71	192.15	236.22	782.38	228.2	932.05	1009.92	197.32	788.65	670.43	886.91	1543.08	677.73	693.84	872.19	538.52	1358.27	2526.96	718.2	702.96	230.58	364.08	340.56	2034.47	302.53	248.66	391.79	236.26	873.54	377.28	583.01	891.86	371.85	834.11
Hsa-Mir-146-P4_pri	641.27	269.45	462.45	1146.75	788	508.28	1766.69	926.68	379.9	2498.37	1599.66	502.13	177.26	271.33	792.22	83.25	796.11	549.79	115.95	1171.84	1626.42	433.5	538.4	440.67	440.94	279.31	2364.11	695.22	839.24	2762.98	509.81	483.31	347.8	69.11	691.22	865.72	560.3	1846.36	343.78	4001.99	802.04	988.56	631.44	1207.72	2348.88
Hsa-Mir-147-v1_pri	2.51	0.47	0.25	2.59	39.53	3.1	0.71	5.1	0.66	0.5	1.03	1.27	1.26	1.48	0.88	0.16	1.37	1.69	2.13	3.44	0.66	2.36	2.33	1.04	4.82	0.46	2.65	1.16	1.97	4.99	1.53	1.16	1.58	4.39	3.87	4.9	3.14	1.3	3.79	3.63	2.92	1.76	17.11	1.03	0.74
Hsa-Mir-147-v2_pri	2.51	0.47	0.25	2.59	39.57	3.1	0.71	5.1	0.66	0.5	1.03	1.27	1.3	1.48	0.88	0.16	1.37	1.69	2.13	3.44	0.66	2.36	2.33	1.04	4.82	0.46	2.65	1.16	1.97	4.99	1.53	1.16	1.58	4.39	3.87	4.9	3.14	1.3	3.79	3.63	2.92	1.76	17.11	1.03	0.74
Hsa-Mir-148-P1_pri	473.11	167.48	309.65	1348.18	1296.38	1285.93	9936.16	1218.13	434.18	190.39	679.82	191.62	89.36	246.47	411.86	1964.17	368.38	528.87	140.62	364.33	589.35	844.74	583.05	1346.03	508.62	416.34	880.06	2532.27	1192.67	907.37	455.73	200.85	10560	6479.22	1086.37	616.8	409.32	825.66	4622.36	10895.6	970.12	961.84	363.67	4198.34	649.62
Hsa-Mir-148-P4_pri	104.69	61.37	66.8	115.55	82.65	224.64	135.54	86.92	79.48	53.42	78.76	102.01	78.05	137.6	119.32	259.55	90.57	134.15	121.54	45.85	85.27	101.27	101.57	122.98	83.3	72.96	235.84	124.48	100.72	109.57	35.4	106.65	79.44	469.62	103.79	62.09	190.27	178.3	114.45	141.33	54.34	246.55	58.62	152.78	76.54
Hsa-Mir-148-P3_pri	207.63	108.7	98.55	117	77.57	212.42	149.91	110.75	310.96	59.88	120.59	54.51	101.57	45.4	57.95	45.68	89.34	138.91	37.85	69.84	90.61	160.48	104.83	217.7	167.82	79.22	163.55	105.42	74.69	87.38	73.98	138.95	67.74	43.57	149.03	123.84	42.55	44.04	126.02	116.98	89.08	346.26	131.77	167.27	143.11
Hsa-Mir-149_pri	182.25	628.61	93.81	58.11	158.77	866.28	237.21	186.74	830.33	30.77	101.05	2514.55	2268.04	2863.2	2044.36	651.78	1706.58	2161.06	2104.15	588.2	60.09	184.23	238.05	185.87	157.87	151.84	215.29	87.42	167.23	91.69	58.86	2346.43	230.46	474.72	155.57	1797.33	1437.53	1222.23	238.67	288.61	702.4	133.69	1099.1	512.2	754.56
Hsa-Mir-150_pri	8776.81	4499.22	879.15	5591.27	17950.9	339.39	965.46	4537.47	352.66	51202.4	27622.8	26121.8	592.92	390.12	10565.5	62.97	11922.2	10912.5	252.75	12797	5681.09	6541.42	16634.2	963.71	980.01	15589.6	3613.77	9679.58	6458.94	28844.6	2329.46	577.46	555	27.89	1808.51	659.97	1892.1	8605.76	1007.14	1333.9	2667.82	1070.16	1613.18	2096.23	10445.4
Hsa-Mir-153-P2_pri	79.81	192.01	24.41	34.41	65.79	691.78	105.24	81.51	398.62	6.21	31.95	2469.02	950.19	6100.4	2480.22	1662.64	1874.98	2903	1436.12	29.98	65.98	52.03	76.23	47.37	51.63	34.11	26.48	32.88	42.55	63.51	31.82	1836.07	253.56	5.05	77.37	341.59	2202.97	904.1	290.69	64.91	313.97	64.74	39.89	137.04	1340.71
Hsa-Mir-153-P1_pri	79.81	192.01	24.41	34.41	65.79	691.78	105.24	81.51	398.62	6.21	31.95	2469.02	950.19	6100.4	2480.22	1662.64	1874.98	2903	1436.12	29.98	65.98	52.03	76.23	47.37	51.63	34.11	26.48	32.88	42.55	63.51	31.82	1836.07	253.56	5.05	77.37	341.59	2202.97	904.1	290.69	64.91	313.97	64.74	39.89	137.04	1340.71
Hsa-Mir-154-P1_pri	53.82	57.25	48.74	19.14	22.55	49.3	61.6	49.8	67.75	10.82	64.36	172.07	165.57	253.38	92.81	547.24	140.79	262.57	91.78	30.99	100.43	53.27	22.48	53.55	103.6	19.02	95.01	30.61	35.54	33.85	30.27	132.64	116.41	21.73	56.68	57.33	101.98	165.44	58.61	79.29	201.83	30.26	53.74	39.62	94.91
Hsa-Mir-154-P2-v1_pri	8.7	13.14	6.95	10.06	4.22	13.41	29.7	9.62	14.77	1.75	7.26	49.19	43.07	76.76	48.82	41.25	38.16	47.61	27.16	7.41	11.6	8.09	4.87	8.56	10.15	6.96	4.68	8	5.84	7.53	34.25	26.6	13.03	12.19	15.67	11.38	18.94	28.67	9.71	20.05	18.35	3.86	27.68	20.85	45.13
Hsa-Mir-154-P2-v2_pri	8.7	13.14	6.95	10.06	4.22	13.41	29.7	9.62	14.77	1.75	7.26	49.19	43.02	76.69	48.82	41.25	38.16	47.61	27.16	7.41	11.6	8.08	4.87	8.56	10.15	6.96	4.68	8	5.84	7.53	34.25	26.6	13.03	12.19	15.67	11.38	18.94	28.67	9.71	20.05	18.35	3.86	27.68	20.85	45.13
Hsa-Mir-154-P3a-v1_pri	24.15	85.46	9.97	5.41	15.07	191.69	22.53	18.9	145.78	17.39	44.37	762.79	555.49	1446.61	368.88	1269.85	418.22	706.13	587.26	22.21	14.69	21.31	13.55	19.43	11.06	48.27	40.06	11.82	10.54	6.59	9.82	923.29	52.75	52	16.06	99.43	815.76	628.37	35.62	31.18	53.21	18.33	17.9	12.61	210.29
Hsa-Mir-154-P3a-v2_pri	24.15	85.46	9.97	5.41	15.07	191.69	22.53	18.9	145.78	17.39	44.37	762.79	555.49	1446.61	368.88	1269.85	418.22	706.13	587.26	22.21	14.69	21.31	13.55	19.43	11.06	48.27	40.06	11.82	10.54	6.59	9.82	923.29	52.75	52	16.06	99.43	815.76	628.37	35.62	31.18	53.21	18.33	17.9	12.61	210.29
Hsa-Mir-154-P3b_pri	8.75	5.52	1.47	1.81	3.88	11.43	1.01	1.87	28.94	30.79	36.53	69.33	41.94	165.86	43.99	212.13	50.47	111.62	30.13	16.22	2.35	10.24	11.01	2.36	1.51	40.09	7.07	2.81	2.24	0.74	0.97	77.21	20.6	17.48	1.57	15.36	38.9	70.52	4.12	4.91	18.58	2.56	3.28	2.14	59.66
Hsa-Mir-154-P4a_pri	1.94	4.81	2.11	0.88	1.59	19.97	5.33	2.15	8.19	2.58	4.88	64.11	25.14	95.41	28.97	67.75	23.77	71.23	42.22	2.39	3.17	2.13	1.46	1.82	1.27	3.89	2.95	2.58	1.63	1.61	1.9	40.64	2.42	13.32	1.71	5.42	47.39	25.94	4.24	8.43	3.85	1.56	1.89	4.08	25.45
Hsa-Mir-154-P4b_pri	1.94	4.81	2.11	0.88	1.59	19.97	5.33	2.15	8.19	2.58	4.88	64.11	25.14	95.41	28.97	67.75	23.77	71.23	42.22	2.39	3.17	2.13	1.46	1.82	1.27	3.89	2.95	2.58	1.63	1.61	1.9	40.64	2.42	13.32	1.71	5.42	47.39	25.94	4.24	8.43	3.85	1.56	1.89	4.08	25.45
Hsa-Mir-154-P5_pri	132.57	141.56	58.01	46.11	37.91	106.95	99.94	108.02	149.54	28.87	133.35	506.82	525.47	775.37	280.61	1127.08	417.61	463.3	287.02	65.27	194.59	96.75	59.05	78.86	142.53	121.73	85.33	55.7	92.66	52.43	85.9	534.38	155.64	76.19	82.01	198.02	268.25	444.33	94.05	347.22	448.94	49.49	129.48	105.96	143.14
Hsa-Mir-154-P6_pri	253.85	339.76	283.09	150.73	158.36	447.29	756.34	271.28	352.07	31.86	199.23	1042.81	829.15	1637.69	703.79	3578.51	686.84	1193.49	702.66	149.12	413.58	291.73	227.72	334.74	266.88	299.46	448.4	295.82	190.84	234.55	331.02	789.61	543.31	59.1	317.28	355.42	734.39	731.25	388.29	834.4	809.45	198.62	491.36	552.23	567.09
Hsa-Mir-154-P7_pri	110.48	185.01	56.29	57.49	32.16	120.85	146.4	91.08	163.12	75.62	131.94	802.85	500.22	888.47	582.61	497.45	437.44	1425.76	440.68	65.5	169.29	99.93	61.75	77.44	128.34	160.78	66.64	57.48	62.82	68.86	80.89	420.63	121.05	27.24	106.81	282.05	274.06	445.63	110.16	238.06	527.56	39.47	189	90.73	803.89
Hsa-Mir-154-P8_pri	0.03	0.24	0	0	0.03	0.14	0.08	0.07	0.36	0.11	0.12	2.66	1.34	2.83	1.03	2.01	1.57	2.48	0.87	0.1	0.05	0.07	0	0	0	0.11	0.06	0.09	0.02	0	0.05	1.2	0.07	0.04	0	0.57	0.9	2.21	0.1	0	0	0	0	0.06	0.88
Hsa-Mir-154-P9_pri	29	52.03	28.34	99.33	23.19	50.68	123.99	47.89	34.07	9.27	17.9	95.7	189.73	166.59	73.97	274.95	69.63	117.13	129.86	37.58	88.02	30.1	17.57	32.34	43.05	21.11	30.36	31.36	21.85	34.09	210.43	89.56	59.13	1514.6	112.01	27.49	66.83	67.32	52.75	170.06	53.08	27.8	149.29	68.18	63.48
Hsa-Mir-154-P10_pri	17.92	35.8	16.52	9.15	8.62	25.71	21.38	16.65	22.09	11.57	47.5	111	84.91	156.66	64.9	193.6	75.84	112.8	70.4	12.79	32.4	19.57	15.03	13.33	25.89	29.63	23.89	10.11	16.18	11.17	16.81	104.73	46.36	46.93	18.16	34.03	86.54	107.53	21.85	51.95	87.32	9.16	21.97	16.36	58.93
Hsa-Mir-154-P12_pri	6.85	14.7	7.53	2.64	4.84	44.54	16.22	5.57	16.87	2.6	9.54	174.69	88.53	266.78	58.15	315.56	82.77	146.57	74.75	5.9	8.41	6.92	3.97	5.19	5.07	16.52	10.27	5.2	4.68	3.5	6.6	119.07	12.55	1551.18	7.08	27.82	85.61	73.08	13.56	24.84	19.76	4.93	11.03	7.31	38.23
Hsa-Mir-154-P13-v1_pri	158.51	217.29	83.84	128.57	51.46	198.58	304.52	188.45	186.49	25.26	88.05	719.32	610.01	1135.76	514.21	878.92	457.75	575.08	541.78	96.65	273.83	111.05	86.09	97.54	148.75	120.88	87	101.68	85.94	126.73	276.82	513.3	221.78	2689.26	139.09	192.42	408.45	414.15	146.25	620.29	428.11	51.12	362.12	273.19	275.65
Hsa-Mir-154-P13-v2_pri	158.51	217.29	83.84	128.57	51.46	198.58	304.52	188.45	186.49	25.26	88.05	719.32	610.01	1135.76	514.21	878.92	457.75	575.08	541.78	96.65	273.83	111.05	86.09	97.54	148.75	120.88	87	101.68	85.94	126.73	276.82	513.3	221.78	2689.26	139.09	192.42	408.45	414.15	146.25	620.29	428.11	51.12	362.12	273.19	275.65
Hsa-Mir-154-P14_pri	3.04	3.92	1.07	0.63	2.16	8.19	2.26	4.24	1.1	0.7	5.86	30.35	10.76	27.95	20.93	79.69	21	26.05	17.99	2.32	4.66	4.16	3.15	2	2.93	11.81	4.38	2.04	3.19	1.61	2.04	45.95	3.67	12.02	2.72	9.59	19.23	28.3	2.38	5.69	8.05	1.15	10.01	1.75	7.7
Hsa-Mir-154-P15_pri	5.25	7.3	2.23	1.86	2.55	12.34	6.96	5.38	12.84	3.13	7.72	91.82	34.83	84.65	51.76	132.59	43.9	87.16	60.01	4.3	4.83	4.79	3.66	3.09	3.67	11.2	5.54	3.14	3.19	5.53	2.69	53.68	12.23	23.49	3.27	14	32.8	45.71	5.13	15.02	15.31	2.01	5.22	8.25	31.05
Hsa-Mir-154-P16_pri	14.83	21.59	9.81	4.08	5.49	78.94	12.88	12.31	22.89	5.6	19.37	212.95	124.32	466.61	97.18	418	114.55	245.81	103.96	8.09	15.17	12.7	9.03	8.31	10.04	30.59	10.55	12.13	11.2	7.21	6.94	224.87	18.02	69.36	8.96	46.18	229.41	187.78	13.97	24.32	32.87	8.65	14.37	12.27	68.4
Hsa-Mir-154-P17_pri	86.59	141.04	41.76	28.95	42.32	304.24	136.49	75.91	200.03	38.55	123.95	914.28	684.9	1926.16	467.32	2974.11	648.15	941.11	695.13	74.53	98.99	75.81	63.23	64.1	78.42	114.79	79.84	52.96	51.87	42.47	71.1	821.06	196.54	223.48	71.3	193.92	1028.74	775.15	88.56	169.89	227.6	42.67	103.5	87.98	347.79
Hsa-Mir-154-P18_pri	15.47	10.88	14.07	5.55	6.85	20.13	27.39	14.17	19.19	5.93	19.3	32.62	21.29	34.44	24.67	213.92	21.61	24.29	17.66	12.23	15.69	16.44	6.63	21.7	14.33	17.85	36.45	21.5	11.66	11.47	7.65	26.55	36.54	10.86	14.69	18.44	26.07	51.81	20.98	41.23	70.43	10.75	24.1	19.8	28.02
Hsa-Mir-154-P19_pri	18.48	35.78	24.26	13.04	18.05	86.5	94.75	23.69	47.65	14.02	37.54	333.36	165.7	455.67	152.83	547.27	145.92	260.25	228.02	22.66	37.56	27.51	14.6	29.88	17.95	49.18	40.23	27.21	19.93	21.96	25.24	212.63	33.68	124.63	24.16	26.93	195.81	190.84	38.76	120.64	45.01	19.36	24.49	31.73	122.66
Hsa-Mir-154-P20-v1_pri	2.6	1.18	0.54	0.74	1.18	4.75	2.09	1.11	2.09	2.78	4.43	22.49	6.89	26.22	14.47	60.33	11.27	23.13	10.48	2.02	1.03	2.8	2.38	1.06	1	9.31	1.76	1.62	1.75	0.68	0.95	18.57	2.25	11.88	1.03	2.75	10.62	9.5	1.81	3.28	3.06	0.72	6.2	1.32	9.85
Hsa-Mir-154-P20-v2_pri	2.6	1.18	0.54	0.74	1.18	4.75	2.09	1.11	2.09	2.78	4.43	22.49	6.89	26.22	14.47	60.33	11.27	23.13	10.48	2.02	1.03	2.8	2.38	1.06	1	9.31	1.76	1.62	1.75	0.68	0.95	18.57	2.25	11.88	1.03	2.75	10.62	9.5	1.81	3.28	3.06	0.72	6.2	1.32	9.85
Hsa-Mir-154-P21_pri	2.95	8.77	3.06	1.55	1.8	20.51	8.8	3.05	8.16	0.61	4.85	86.12	47.21	142.49	35.1	168.02	41.24	65.33	39.98	1.91	6.02	4.22	2.49	4.19	3.19	6.02	5.83	4.73	2.26	2.41	3.16	51.95	8.84	83.27	3.29	9.1	60.06	42.99	5.42	14.47	11.16	2.43	5.91	5.33	19.23
Hsa-Mir-154-P22_pri	3.5	3.97	1.76	1.64	1.87	10.2	8.45	2.35	6.43	3.17	7.4	36.84	16.19	65.48	19.66	84.66	20.61	49.78	28.07	3.88	3.59	3.9	2.63	3.28	2.1	8.61	3.68	4.49	2.6	2.37	3.25	33.64	4.41	65.58	2.97	3.25	28.95	21.45	4.38	12.58	4.57	2.05	3.65	5.37	30.63
Hsa-Mir-154-P23_pri	17.51	11.68	7.01	4.93	5.61	15.52	20.73	14.99	10.72	6.69	24.23	40.95	35.28	43.75	25.46	157.44	25.35	32.35	30.64	10.6	10.18	14.77	11.7	12.83	12.08	25.55	12.83	14.35	11.12	11.44	17.17	34.24	28.29	787.48	14.14	14.14	25.27	25.77	12.76	24.73	30.66	5.93	19.71	13.81	34.81
Hsa-Mir-154-P24_pri	9.3	10.09	12.05	6.83	5.6	20.99	25.43	9.15	16.18	1.51	8.37	60.36	45.16	90.55	29.79	138.93	32.7	56.14	41.25	5.02	15.31	7.72	4.9	9.51	6.95	7.24	13.16	9.31	6.79	9.27	16.99	38.7	15.4	10.42	12.87	11.24	42.64	42.78	12.56	27.95	20.03	6.13	17.17	12.39	27.76
Hsa-Mir-154-P25_pri	7.61	14.53	7.05	2.17	4.31	36.52	23.15	8.11	12.99	1.07	3.24	130.82	65.57	161.92	56.36	140.57	55.69	78.88	97.48	4.21	15.72	5.59	2.11	7.23	5.46	5.28	11.8	7.24	5.47	6.21	6.11	76.48	12.01	23.83	5.65	16.7	105.9	60.55	10.82	26.3	21.81	5.29	19.34	12.31	29.02
Hsa-Mir-154-P26_pri	2.34	2.41	0.53	0.54	0.55	3.75	1.58	0.9	3.66	2.08	3.45	15.15	10.93	29.36	8.97	38.25	12.29	37.28	11.12	1.11	1.12	1.89	1.98	1.22	1.32	3.65	1.62	1.83	1.28	0.83	0.79	20.13	3.04	40.38	1.29	4.57	16.33	13.01	1.27	1.31	6.21	0.99	3.24	2.06	10.14
Hsa-Mir-154-P27_pri	5.48	8.74	2.7	1.43	3.19	15.14	7.72	4.02	8.82	0.66	5.59	63.78	47.62	88.17	46.14	183.11	40.48	39.23	50.43	3.06	6.71	4.95	2.67	3.84	4.35	10.57	5.78	4.03	3.9	1.96	2.55	46.17	10.62	278.45	5.02	14.65	41.94	43.69	6.8	9.15	29.2	2.69	7.03	3.46	11.82
Hsa-Mir-154-P28a_pri	19.79	8.85	5.58	3.6	5.06	9.89	9.75	8.6	9.45	13.8	38.08	48.52	16.8	38.85	32.4	122.19	26.78	39.24	17.45	16.01	7.72	19.36	20.96	6.58	10.04	60.31	7.72	14.75	11.06	6.64	6.5	44.13	9.44	24.04	9.11	10.19	22.98	33.05	5.45	20.48	23.52	4.1	16.52	7.78	51.14
Hsa-Mir-154-P28b_pri	2.29	4.09	1.14	0.62	0.9	4.08	3.78	2.25	3.58	0.24	1.9	20.62	15.08	36.65	11.57	44.52	16.73	23.78	11.86	1.26	2.47	1.84	2.07	1.44	2.32	1.41	1.67	1.72	1.54	1.75	2.09	17.16	2.83	22.43	1.76	6.47	9.82	11.79	2.83	4.16	7.41	0.82	3.82	3.4	6.34
Hsa-Mir-154-P29_pri	0	0	0	0	0	0	0	0	0	0	0	0	0	0	0	0	0	0	0	0	0	0.01	0	0	0	0	0	0	0	0	0	0	0	0	0	0	0	0	0	0.12	0	0	0	0	0
Hsa-Mir-154-P30_pri	0.1	0.27	0.08	0	0.14	1.12	0.24	0.06	0.59	0.22	0.36	2.75	2.2	8.32	2.09	6.78	2.69	7.24	1.93	0.06	0.05	0.13	0.07	0.07	0.05	0.3	0.19	0.08	0.06	0	0.06	5.54	0.09	19.14	0.03	0.5	2.68	2.5	0.35	0.09	0.15	0.13	0.39	0.18	1.43
Hsa-Mir-154-P36_pri	38.7	26.41	9.92	6.78	14.55	23.06	15.52	18.13	36.72	30.83	91.63	85.24	71.92	133.4	83.64	467.93	68.06	132.9	63.58	22.71	21.51	35.63	33.2	16.04	25.83	97.88	23.71	16.5	29.02	10.64	17.3	111.62	25.4	583.25	26.58	54.36	84.27	115.98	21.86	38.27	80.79	9.86	38.86	17.86	196.87
Hsa-Mir-155_pri	682.59	442.79	111.12	857.26	814.11	102.8	274.68	486.11	381.22	833.75	1296.66	1010.21	96.73	73.3	562.81	19.1	788.03	693.68	56.24	609.6	642.57	634.14	1777.84	212.4	232.71	832.73	484.88	325.7	723.34	3144.61	343.95	118.29	103.57	22.06	461.02	187.36	271.95	1446.85	174.21	302.76	392.96	176.39	533.05	435.23	686.79
Hsa-Mir-181-P1a_pri	10680.1	7585.18	1611.29	9617.64	5998.05	62073.8	2303.12	5343.02	9399.56	16149.9	14527.1	34520.3	18064.1	53894.4	23931.2	2410.5	21030.8	32779.1	92269.6	4951.27	3271.36	9635.61	22601.1	5720.39	4920.88	10039.4	10027	5292.32	15713	4819.16	2350.88	27824.4	3795.95	57915.3	5231.05	8319.38	98719.7	41221.7	3116.14	5442.47	7478.8	9440.6	5989.7	4110.21	12505.8
Hsa-Mir-181-P1b_pri	10680.1	7585.18	1611.29	9617.58	5998.05	62073.8	2303.12	5343.02	9399.56	16149.9	14527	34520.3	18064.1	53894.4	23931.2	2410.5	21030.8	32779.1	92269.7	4951.27	3271.36	9635.53	22601.1	5720.39	4920.88	10039.4	10027	5292.32	15713	4819.16	2350.88	27824.4	3795.95	57915.3	5231.01	8319.38	98719.8	41221.7	3116.14	5442.47	7478.8	9440.6	5989.7	4110.21	12505.8
Hsa-Mir-181-P1c_pri	230.53	497.37	166.4	159.92	227.12	504.06	200.75	278.32	508.55	142.67	181.36	1129.82	1174.85	815.22	945.44	917.38	737.82	1161.46	844.39	169.78	226.05	269.49	462.03	224.23	192.64	253.44	253.94	146.53	245.41	133.3	57.76	791.23	303.31	621.56	168.55	288.47	600.48	640.18	237.38	444.03	190.28	705.24	253.99	164.84	582.92
Hsa-Mir-181-P2a_pri	2289.6	1541.58	239.49	1648.13	1144.46	11894.9	471.9	541.28	1700.18	3374.28	2531.39	8650.7	2838.37	9738.38	4476.93	396.06	4017.22	7065.01	22403.9	1064.91	524.54	1705.04	3036.47	1128.17	1065.7	2385.2	1723.56	860.88	2317.9	1642.08	388.1	6257.37	807.12	735.18	930.66	1317.89	28698.7	10890.4	523.52	721.66	1819.03	1796.28	1347.13	665.97	3080.15
Hsa-Mir-181-P2b_pri	2382.85	1584.31	247.03	1698.87	1202.65	12155.5	492.39	559.47	1759.82	3472.47	2667	8917.94	2924.22	9978.63	4625.86	411.5	4166.58	7254.3	22799.3	1128.22	536.46	1780.85	3204.3	1164.19	1097.26	2508.71	1764.73	898.86	2403.42	1667.56	408.8	6453.77	836.72	762.49	964.82	1356.14	29168.6	11124.8	533.21	744.21	1863.04	1836.59	1409.14	687.99	3194.6
Hsa-Mir-181-P2c_pri	64.92	113.14	39.12	54.97	40.39	115.75	52.12	24.19	161.28	73.48	88.13	443.45	261.81	183.61	281.25	147.47	206.3	304.21	218.36	42.86	41.78	84.83	141.33	53.49	58.35	128.79	54.2	37.98	69.16	28.06	18.28	268.44	87	25.65	38.07	68.82	146.53	228.07	39.27	70.14	49.87	100.38	64.32	55.24	247.68
Hsa-Mir-184_pri	3.96	8.97	2.93	15.7	2.43	74.25	1.6	4.1	29.6	0.96	1.56	39.04	15.09	17.02	34.96	42.54	12.26	30.42	28.29	1.02	1.67	6.63	20.1	2.67	5.01	1.52	13.85	0.38	81.07	4.21	3	22.38	9.41	48.2	2.81	5.57	41.6	30.16	1.13	1.34	13.12	4.03	0.74	0.74	22.99
Hsa-Mir-185_pri	963.59	610.46	334.1	2485	539.9	1127.84	379.68	400.3	882.3	2507.99	1868.33	1340.03	1261.79	1137.96	2439.1	547.08	936.32	2222.26	1134.14	880.66	604.78	1225.45	1216.69	1101.86	1128.94	1672.24	1138.08	1049.68	1406.05	809.55	330.12	965.24	447.59	38.44	1348.59	394.54	2074.89	2148.39	539.56	568.48	384.22	1726.26	479.65	350.98	1601.02
Hsa-Mir-186_pri	196.62	94.09	75.86	174.22	157.54	136.63	110.48	94.2	115.67	106.46	168.66	131.88	77.88	73.38	228.65	94.93	116.28	189.75	81.44	96.32	97.04	116.51	155.37	97.4	83.08	161.1	140.21	116.36	130.81	130.77	71	93.45	78.26	3082.74	119.55	85.92	111.44	154.49	117.12	116.57	104.36	151.9	93.79	142.62	143.61
Hsa-Mir-187_pri	2.88	6.45	157.01	4.24	36.99	91.44	46.93	165.5	7.06	3.19	9.29	27.32	21.92	41.68	19.76	1.8	14.62	26.46	30.06	116.28	80.43	83.96	346.58	31	6.37	1.96	83.55	6.67	38.81	5.75	1.08	20.77	77.91	1.51	3.43	11.84	39.89	16.07	26.04	171.14	443.79	13.43	12.48	126.97	11.2
Hsa-Mir-188-P1_pri	99.15	31.3	17.52	100.21	28.25	36.21	33.48	29.16	39.14	43.98	45.29	46.51	63.95	24.28	21.08	44.59	38.74	73.64	29.51	34.32	24.76	65.97	61.05	61.63	96.24	39.83	235.77	32.02	44.76	42.9	83.83	36.93	28.62	7.12	100.51	34.66	36.52	39.49	34.98	25.8	113.39	93.86	113.03	28.01	40.49
Hsa-Mir-188-P2_pri	913.18	501.37	463.51	693.19	446.43	560.16	449.62	561.78	695.93	563.83	847.81	967.52	585.65	375.12	478.69	397.68	949.7	766.54	516.86	523.92	601.86	927.3	958.32	898.59	1088.78	738.55	2836.5	471.63	779.61	553.08	806.57	772.32	504.37	518.44	842.47	871.02	651.42	638.11	552.4	642.11	2152.13	911.1	789.57	440.6	606.23
Hsa-Mir-188-P3_pri	498.28	236.28	224.34	482.67	284.86	356.7	269.36	353.69	321.17	203.75	453.16	300.05	360.88	274.19	193.48	254.91	525.34	406.59	290.18	283.42	513.73	414.78	384.22	458.15	540.33	173.65	2095.61	299.66	510.55	362.15	397	439.19	326.81	449.16	600.75	530.96	424.29	535.21	391.55	383.48	1403.03	613.66	600.62	256.19	317.19
Hsa-Mir-190-P1_pri	430.64	188.86	101.94	251.25	138.81	352.86	328.35	113.39	509.32	202.46	119.22	214.99	657.09	256.23	238.94	119.02	263.59	207.62	403.65	103.27	119.09	223.76	200.07	189.28	282.4	254.39	574.61	123.65	260.65	203.6	133.02	287.73	137.49	23.57	514.12	197.65	385.35	343.93	162.73	245.64	122.24	406.88	159.96	252.01	139.25
Hsa-Mir-190-P3_pri	14.55	5.08	1.4	15.65	5.62	2.83	4.02	2.25	5.28	16.07	18.5	14.79	2.09	7.45	10.09	37.31	9.56	13.41	3.06	19.56	3.43	18.45	49.06	7.67	9.6	19.05	6.59	7.75	17.11	7.9	25.88	3.76	56.46	2.93	14.19	14.22	3.99	6.34	4.03	24.23	44.11	5.82	16.63	129.71	17.35
Hsa-Mir-191_pri	13717.1	6092.11	2754.54	9149.34	10111.5	4363.99	4968.77	4677.26	6779.06	23070.4	28041.6	13064.9	4875.21	7626.33	24699	5065.17	14761.1	21081.2	6462.37	13174.6	3594.56	9982.4	17311.9	5297.66	5521.01	18697.2	5677.65	11703.2	8993.9	6606.64	2265.07	6192.86	4631.56	14984.7	6312.75	5590.98	7810.72	6504.76	3104.46	5672.31	6254.07	7512.2	5267.29	6928.39	19226
Hsa-Mir-192-P2_pri	352.19	343.04	265.86	321.51	14075.5	1138.63	938.8	8753.23	489.31	421.6	424.04	464.75	764.31	317.4	455.8	167.1	279.41	438.67	965.55	524.23	3905.33	4018.54	378.45	9517.95	239.13	363.47	6706.37	13884.2	346.44	815	192.93	256.97	5955.45	2636.18	276.82	258.48	453.53	397.19	6096.72	946.24	685.97	2163.86	249.41	170.6	3938.96
Hsa-Mir-192-P1_pri	32.32	3.09	2.98	4.94	1123.21	35.07	5.49	1155.98	2.01	1.47	2.17	1.27	1.33	0.83	0.87	5.74	1.42	3.34	31.46	3.3	122.62	8.88	1.71	17.12	5.43	1.52	15.19	22.52	3.26	15.94	11.75	3.13	19.82	4.76	9.95	1.95	0.92	2.34	397.24	108.12	36.62	12.65	0.69	3.66	5.31
Hsa-Mir-193-P1b_pri	979.79	167.31	166.54	218.75	104.17	93.44	117.68	203.85	118.34	204.73	131.77	30.39	122.88	24.4	39.07	24.59	130.89	69.37	55.17	110.43	200.46	181.79	91.69	139.23	414.18	71.55	131.62	179.14	159.04	275.94	96.78	153.15	186.26	16.69	545.71	182.07	52.75	53.78	134.79	166.03	86.26	257.66	128.16	153.44	111.96
Hsa-Mir-193-P1a_pri	1515.36	339.24	329.94	1022.45	256.76	358.41	478.53	313.55	157.17	162.85	140.72	113.85	143.43	291.81	66.73	53.17	225.83	247.6	311.84	419.52	246.03	431.42	157.07	532.26	653.54	211.08	304.81	497.81	159.62	738.65	1224.63	452.5	495.74	302.14	1000.1	708.48	330.75	133	209.41	632.9	207.06	579.87	801.36	380.57	236.67
Hsa-Mir-193-P2b_pri	3042.41	481.48	636.71	1186.57	402.43	561.97	909.94	580.28	534.63	453.22	359.8	427	298.53	925.44	305.21	131.22	452.03	521.91	544.06	595.64	541.04	866.35	337.14	1138.71	818.61	915.11	362.47	1243.71	356.21	1086.04	1839.65	737.12	1250.57	97.96	2071.98	772.88	622.51	252.52	313.93	1235.72	334.09	1046.54	1253.03	908.41	457.03
Hsa-Mir-193-P2a_pri	3042.41	481.48	636.71	1186.57	402.43	561.97	909.94	580.28	534.63	453.22	359.8	427	298.53	925.44	305.21	131.22	452.03	521.91	544.06	595.64	541.04	866.35	337.14	1138.71	818.61	915.11	362.47	1243.71	356.21	1086.04	1839.65	737.12	1250.57	97.96	2071.98	772.86	622.51	252.52	313.93	1235.72	334.09	1046.54	1253.03	908.41	457.03
Hsa-Mir-194-P2_pri	103.65	97.92	150.48	148.16	4624.14	799.12	406.36	2537.27	272.44	144.29	135.46	133.28	198.28	110.3	153.88	65.41	88.83	165.61	339.37	158.02	1153.93	1032.81	101.26	2415.86	89.16	123.03	2659.18	5527.75	108.98	241.36	65.01	77.4	1038.19	103.14	108.71	65.84	111.44	149.27	1817.45	287.92	107.08	743.86	69.64	97.61	417.11
Hsa-Mir-194-P1_pri	92.73	81.32	130.93	115.97	3954.43	663.83	326.47	2316.51	229.49	123.21	111.59	115.48	164.67	92.73	131.06	56.51	78.31	137.25	291.75	132.83	993.27	863.22	86.88	2013.36	79.18	108.01	2268.22	4532.49	95.91	216.56	57.99	66.11	896.86	93.55	94.85	54.95	95.52	127.66	1595.77	243.75	94.05	572.55	58.77	84.17	348.16
Hsa-Mir-196-P3_pri	55.53	289.56	18.18	110.31	205.71	3.07	1.55	44.79	1.45	154.67	7.47	3.18	423.18	1.1	1.77	2.46	212.5	0.94	1.04	8.37	13.21	58.34	1.82	135.96	11.63	2.85	1089.61	3.22	10.93	72	137.37	144.87	8.83	8.07	27.37	597.8	3.94	9.41	5.67	5.52	40.26	90	1.62	2.39	459.16
Hsa-Mir-196-P4_pri	72.97	395.79	27.64	140.3	256.04	3.86	2.28	58.99	1.78	251.18	9.72	3.97	511.75	1.28	2.22	3.09	309.9	1.06	1.39	11.21	20.07	81.97	2.58	191.7	15.91	3.26	1409.04	4.5	15.15	115.54	179.32	194.38	10.76	18.78	32.91	870.77	5.78	12.3	7.03	7.12	54.21	130.85	2.06	3.85	582.21
Hsa-Mir-196-P1_pri	591.93	142.61	256.94	211.44	890.43	50.81	3.8	50.47	6.48	270.66	138	42.82	176.6	5.17	63.72	3.76	214.95	77.9	1.45	28.96	172.7	78.88	37.42	74.08	122.07	80.22	703.9	45.9	47.18	21.57	60.85	128.79	6.08	97.07	48.2	473.86	5.88	22.94	11.4	6.25	37.13	127.95	5.24	21.24	192.19
Hsa-Mir-197_pri	173.62	79.65	33.36	115.43	210.51	128.15	130.18	55.88	82.67	619.99	429.04	258.89	78.95	179.21	428.72	74.3	243.5	438.62	154.61	158.87	43.55	171.67	280.2	113.97	72.76	317.07	68.11	216.42	107.92	97.73	56.33	133.46	66.18	213.19	109.4	59.18	151.52	116.15	60.48	78.77	59.52	54.99	51.08	64.15	465.67
Hsa-Mir-199-P3-v1_pri	21521	19292.2	18766.4	13423.1	11566.1	9670.96	13188	28731.5	9206.54	7906.83	17527.7	1545.67	3100.13	512.87	3763.87	2004.71	11688	1717.61	881.74	11258.5	29677.6	17895.4	19310.3	13609.4	32210.2	6806.55	24008.5	11277.8	18861	23994.2	7122.46	9946.67	11458	4286.73	22573.1	41879.4	5381.58	16212.7	17016.9	17259	34273.8	16320	19092.9	23837.1	12893.3
Hsa-Mir-199-P3-v2_pri	21509.1	19277.1	18756.3	13412.8	11551.1	9666.09	13182.3	28716.3	9200.75	7902.08	17517.3	1545.12	3095.92	512.42	3762.87	2003.01	11680.7	1716.78	880.78	11250.5	29661.5	17885.6	19306.9	13600.8	32187.5	6804.18	23987.1	11273.2	18853.8	23984	7119.34	9939.04	11449	4285.84	22562.9	41865.3	5372.58	16202.8	17007.6	17250.3	34254.8	16299.4	19085.3	23829.9	12884.2
Hsa-Mir-199-P3-v3_pri	21521	19292.2	18766.4	13423.1	11566.1	9670.96	13188	28731.5	9206.54	7906.83	17527.7	1545.67	3100.13	512.87	3763.87	2004.71	11688	1717.61	881.74	11258.5	29677.6	17895.4	19310.3	13609.4	32210.2	6806.55	24008.5	11277.8	18861	23994.2	7122.46	9946.67	11458	4286.73	22573.1	41879.4	5381.58	16212.7	17016.9	17259	34273.8	16320	19092.9	23837.1	12893.3
Hsa-Mir-199-P1-v1_pri	21524.5	19293.2	18768	13424.6	11567	9671.45	13189.6	28734.5	9207.07	7907.57	17530.2	1545.86	3100.45	512.87	3764.59	2004.77	11689.3	1718.22	881.8	11259.5	29679.5	17897.2	19313	13610.6	32212.5	6807.59	24010.1	11279.2	18863.4	23996.5	7123.2	9947.57	11459	4291.38	22576.7	41884	5381.75	16213.4	17017.8	17260.2	34276.4	16321.1	19094.5	23841.5	12894.5
Hsa-Mir-199-P1-v2_pri	21512.6	19278	18757.9	13414.3	11552	9666.58	13183.8	28719.3	9201.28	7902.82	17519.8	1545.31	3096.24	512.42	3763.59	2003.08	11682	1717.4	880.84	11251.6	29663.5	17887.4	19309.5	13602.1	32189.8	6805.22	23988.7	11274.6	18856.1	23986.3	7120.08	9939.94	11450	4290.5	22566.5	41869.9	5372.75	16203.6	17008.5	17251.5	34257.4	16300.4	19086.9	23834.3	12885.5
Hsa-Mir-199-P1-v3_pri	21524.5	19293.2	18768	13424.6	11567	9671.45	13189.6	28734.5	9207.07	7907.57	17530.2	1545.86	3100.45	512.87	3764.59	2004.77	11689.3	1718.22	881.8	11259.5	29679.5	17897.2	19313	13610.6	32212.5	6807.59	24010.1	11279.2	18863.4	23996.5	7123.2	9947.57	11459	4291.38	22576.7	41884	5381.75	16213.4	17017.8	17260.2	34276.4	16321.1	19094.5	23841.5	12894.5
Hsa-Mir-199-P2-v1_pri	21521	19292.2	18766.4	13423.1	11566.1	9670.96	13188	28731.5	9206.54	7906.83	17527.7	1545.67	3100.13	512.87	3763.87	2004.71	11688	1717.61	881.74	11258.5	29677.6	17895.4	19310.3	13609.4	32210.2	6806.55	24008.5	11277.8	18861	23994.2	7122.46	9946.67	11458	4286.73	22573.1	41879.4	5381.58	16212.7	17016.9	17259	34273.8	16320	19092.9	23837.1	12893.3
Hsa-Mir-199-P2-v2_pri	21509.1	19277.1	18756.3	13412.8	11551.1	9666.09	13182.3	28716.3	9200.75	7902.08	17517.3	1545.12	3095.92	512.42	3762.87	2003.01	11680.7	1716.78	880.78	11250.5	29661.5	17885.6	19306.9	13600.8	32187.5	6804.18	23987.1	11273.2	18853.8	23984	7119.34	9939.04	11449	4285.84	22562.9	41865.3	5372.58	16202.8	17007.6	17250.3	34254.8	16299.4	19085.3	23829.9	12884.2
Hsa-Mir-199-P2-v3_pri	21521	19292.2	18766.4	13423.1	11566.1	9670.96	13188	28731.5	9206.54	7906.83	17527.7	1545.67	3100.13	512.87	3763.87	2004.71	11688	1717.61	881.74	11258.5	29677.6	17895.4	19310.3	13609.4	32210.2	6806.55	24008.5	11277.8	18861	23994.2	7122.46	9946.67	11458	4286.73	22573.1	41879.4	5381.58	16212.7	17016.9	17259	34273.8	16320	19092.9	23837.1	12893.3
Hsa-Mir-202_pri	14.42	3.54	11.35	8.07	20.67	38.25	18.72	4.2	1.17	2.8	8.11	1.78	10.43	10.06	1.09	18.9	8.54	0.09	7.03	4.1	10.15	9.53	4.09	15.72	8.69	1.2	23.88	18.85	8.22	7.35	4.96	13.7	2440.01	1.15	17.65	32.23	14.54	1.26	7.49	34.14	20572	11.01	11.48	2.14	2.2
Hsa-Mir-203-v1_pri	127.93	2.53	25.92	71.09	105.32	45.31	140.21	13.99	10.17	1.75	5.29	44.46	30.26	14.12	15.92	59.42	20.45	9.53	21.33	5149.71	27.25	19.96	13.46	32.88	13.06	4.5	62.31	42.44	218.36	131.82	4.08	14.95	27.26	131.1	21	6828.69	9.84	11.13	99.88	189.04	37.78	108.98	18403.3	229.19	26.71
Hsa-Mir-203-v2_pri	127.96	2.53	25.92	71.09	105.32	45.31	140.21	13.99	10.17	1.75	5.29	44.46	30.26	14.12	15.92	59.42	20.45	9.53	21.33	5149.73	27.25	19.96	13.46	32.88	13.06	4.5	62.31	42.44	218.36	131.82	4.08	14.95	27.26	131.1	21	6828.79	9.84	11.13	99.88	189.04	37.78	108.98	18403.5	229.19	26.71
Hsa-Mir-204-P2_pri	437.27	1636.82	325.14	106.78	79.29	1326.69	129.26	215.44	6376.94	151.77	696.07	1895.71	6307.9	2641.96	1643.48	2088.19	3295.62	6063.75	3886.54	118.67	240.63	513.73	468.95	870.98	281.91	26.65	7405.67	212.33	344.88	187.81	73.55	4347.77	393.09	109.18	238.22	836.82	2877.25	5888.2	520.91	133.74	4459.12	1611.69	245.61	259.98	548.87
Hsa-Mir-204-P1_pri	13.88	1.44	0.27	2.37	0.45	49.8	0.14	1.23	76.1	0.37	1.35	24.44	5.49	48.67	10.87	0.85	8.64	94.7	8.24	0.46	0.16	1.17	0.43	0.71	2.7	0.76	1.28	1.13	0.9	2.13	0.74	55.17	0.7	4.71	3.44	148.42	3.03	6.94	1.64	0.38	3.49	1.38	4.98	0.51	7.48
Hsa-Mir-205-P4_pri	45.84	10.3	140.8	74.36	18.22	21.53	4221.05	29.33	9.3	2.01	5.57	11.88	75.2	36.47	5.72	66.22	6.31	4.19	18.54	8574.87	245.12	25.38	16.85	34.5	20.37	19.96	73.01	100.98	431.47	39.07	17.72	41.96	81.81	1206.31	47.16	33045.5	36.48	18.32	37.24	4189.41	180.32	235.06	65895.1	9326.28	5.65
Hsa-Mir-208-P2_pri	3.77	1.38	0.24	198.89	1.17	1.35	0.35	2.74	2.95	0.07	0.26	0.19	0.39	1.82	0.2	41.41	0.63	2.05	0.32	63.1	4.87	2487.67	8221.66	1460.97	112.02	1356	132.93	112.14	2.12	14.93	713.19	31.22	4.53	0	218.42	5.25	0.78	1.07	24.56	0.52	0.73	31.19	56.32	3.33	5.81
Hsa-Mir-208-P1_pri	32.96	6.47	1.23	700.94	4.47	8.75	6.41	9.29	10.27	2.6	1.75	6.34	8.28	16.4	2.61	31.54	10.19	14.52	6.94	649.98	15.24	10425.9	3210.37	16746	600.01	17506.6	2966.43	2722.23	11.02	47.76	2404.36	135.24	13.3	0	1055.24	44.14	13.93	8.64	164.87	2.15	8.3	190.96	131.74	8.4	7.42
Hsa-Mir-210_pri	69.14	54.95	37.63	99.96	103.6	93.04	42.06	36.55	161.01	50.69	33.26	43.63	79.64	48.28	42.9	50.75	35.48	89.59	47.73	138.67	56.1	130.46	185.96	151.38	66.95	99.81	120.94	79.18	81.52	123.3	36.56	59.08	43.62	35.59	70.69	166.72	55.59	50.06	62.03	60.49	106.15	81.12	516.01	80.81	53.7
Hsa-Mir-214-v1_pri	1354.54	978.88	749.51	804.02	622.94	704.77	832.07	1084.57	562.38	290	879.66	43.04	429.54	26.67	13.75	147.76	294	17.64	36.71	513	924.78	899.15	815.69	689.82	1809.96	246.98	785.49	804.19	876.46	1429.53	345.91	462.1	733.66	33.56	1064.27	1374.89	183.44	386.8	710.84	969.22	1778.47	1000.01	904.22	1715.23	1000.08
Hsa-Mir-214-v2_pri	1348.47	976.54	746.75	800.09	609.79	699.17	828.05	1079.52	560.12	289.65	877.53	42.84	424.86	26.32	13.75	147.12	293.47	17.31	35.96	510.1	922.3	895.95	815.15	685.04	1805.23	246.7	766.46	800.58	874.46	1421.67	345.01	458.44	726.5	33.51	1060.57	1370.15	172.95	381.94	706.21	962.65	1771.96	982.72	901.71	1713.87	996.7
Hsa-Mir-216-P2a_pri	1.92	0.4	0.13	2.17	0.22	4.54	0.16	2.34	0.16	0.09	0.17	0.59	0.31	2.66	0.56	3.73	0.48	5.3	0.77	0.52	3.5	1.58	1.5	2.57	0.09	0.89	5.11	25.56	0.54	0.5	0.75	6.05	1345.47	0.02	0.32	0.57	1.07	4.44	22.72	0	17.49	0.93	0.66	1.89	0.9
Hsa-Mir-216-P2b_pri	13.37	107.75	1.71	14.24	2.57	29.57	9.16	36.38	6.33	62.3	2.21	6.63	6.89	14.57	3.34	30.43	4.66	21.61	3.92	4.58	43.3	28.46	90.11	19.45	3.44	9.76	44.47	132.22	14.07	8.71	6.02	34.32	8554.72	0.54	6.56	5.74	8.05	24.49	189.22	4.33	204.07	14.42	4.24	14.43	119.74
Hsa-Mir-217-v1_pri	10.29	29.9	0.7	7.24	1.55	14.8	2.83	14.36	1.63	16.03	0.63	1.98	2.07	7.25	1.28	14.92	1.23	11.58	2.26	1.59	19.19	8.24	21.85	7.61	1.07	2.7	25.16	53.37	4.36	4.24	2.87	14.89	5534.28	0.05	2.83	2.22	3.31	10.89	104.79	1.8	195.02	5.35	2.13	4.71	31.44
Hsa-Mir-217-v2_pri	10.38	29.95	0.7	7.24	1.55	14.88	2.83	14.36	1.63	16.12	0.63	1.98	2.07	7.25	1.28	15.05	1.23	11.58	2.32	1.59	19.19	8.25	21.85	7.61	1.07	2.7	25.2	53.48	4.36	4.24	2.87	14.91	5550.28	0.05	2.83	2.22	3.31	10.93	105.43	1.8	197.82	5.35	2.13	4.71	31.44
Hsa-Mir-218-P2_pri	373.44	898.32	330.71	172.23	292.14	378.73	407.15	702.42	504.92	57.6	323.54	1357.83	2252.76	2565.02	758.92	251.7	1611.93	695.17	1383.98	341.1	569.65	440.54	635.97	209.83	941.21	69.46	477.97	131.73	1069.2	470.62	179.89	1735.39	295.49	99.38	897.45	442.39	1059.51	1717.31	676.12	381.1	232.65	635.09	280.4	769.09	458.53
Hsa-Mir-218-P4_pri	371.46	897.05	329.48	171.39	290.46	377.66	405.27	698.74	503.47	57.3	318.71	1356.56	2252.52	2563.75	757.83	250.95	1607.32	694.81	1383.5	339.38	567.84	438.32	633.17	208.84	936.27	69.12	476.39	131.08	1057.9	467.17	178.54	1732.92	293.45	99.1	893.56	438.94	1058.23	1712.5	672.71	378.89	230.29	633.73	278.44	759.44	456.91
Hsa-Mir-219-P3_pri	0.1	0.09	0.04	0.15	0.08	0.12	0.08	0	0.05	0.13	0.42	0.06	0	0.05	0.15	0.03	0.21	0.14	0.16	0.4	0.15	0.24	0	0.22	0.2	0.13	0.24	0.16	0.35	0.15	0	0.15	0.17	0.25	0	0.21	0.1	0.08	0	0	0.63	0.14	0.27	0.19	0.16
Hsa-Mir-219-P2_pri	39.09	45.43	3.5	6.49	11.42	10766.5	8.8	4.46	114.8	0.39	4.17	1607.48	398.12	7564.92	1626.26	18.53	999.91	4397.76	12824.9	16.11	2	11.37	1.15	25.75	2.93	0.17	20.51	12.64	4.03	9.41	5.5	2643.51	20.72	0.04	13.21	164.78	16382.7	3569.59	231.53	22.08	30.61	52.58	11.97	2.08	458.3
Hsa-Mir-219-P2-as_pri	0.96	0.7	0.43	0.83	0.73	1.1	0.27	0.7	0.61	2.12	1.83	0.78	0.66	1.07	1.34	0.17	1.07	2.31	1.43	0.55	0.47	0.89	0.87	0.76	0.47	1.39	0.62	0.6	0.61	0.34	0.59	0.97	0.37	0.18	0.68	0.41	1.84	1.14	0.18	0.58	0.76	0.83	0.66	0.72	1.1
Hsa-Mir-221-P2a_pri	20.39	9.99	12.81	14.51	14.4	8.94	16.85	15.2	7.02	25.17	28.93	28.03	6.04	34.19	36.01	1.65	27.13	30.66	11.13	21.12	12.33	17.22	21.54	14.45	8.95	29.07	15.1	13.66	22.94	27.27	4.51	19	5.73	112.91	12.2	31.93	10.93	21.11	6.41	16.07	7.17	16.01	30.53	23.81	26.13
Hsa-Mir-221-P1a_pri	481.14	294.37	430.16	301.03	343.53	155.94	276.18	305.65	213.5	530.92	711.98	766.93	191.85	1078.54	952.73	34.37	840.97	748.81	203.2	492.01	377.6	348.81	328.2	198.72	378.63	694.96	309.52	168.82	587.74	299.29	151.08	785.4	132.1	1590.83	409.41	791.32	300.18	291.37	218.73	237.36	146.91	273.88	931.14	416.22	997.95
Hsa-Mir-223_pri	18260.3	2776.62	463.09	38900	8314	810.89	666.07	563.23	642.02	52647.6	111663	21704.5	747.95	471.92	38619.8	226.19	11569.4	70590.4	260.34	12791.8	405.83	10648.3	23578.9	1278.43	1507.17	30422.8	997.64	37577.4	6790.03	750.5	517.7	1023.01	466.04	290.83	4723.5	523.7	1591.17	2167.73	591.15	543.09	273.57	2154.79	2200.12	638.45	22480.2
Hsa-Mir-224_pri	1484.47	41.53	42.49	144.2	50.74	33.53	29.94	152.93	66.68	107.4	46.27	17.06	28.14	5.37	21.86	6.23	49.18	22.39	6.29	156.91	55.67	116.62	102.71	77.95	222.82	78.29	32.03	193.12	87.98	147.69	85.27	104.26	115.34	914.95	359.46	278.44	9.19	10.09	45.63	71.3	28.93	196.95	1039.76	73.04	72.48
Hsa-Mir-296_pri	27.01	4.37	20.35	20.37	18.23	40.6	34.18	23.33	56.46	6.25	12.43	19.83	6.7	16.03	9.15	35.77	12.31	15.14	21.78	16.18	23.14	25.79	10.51	38.59	28.26	9.44	35.38	21.65	20.06	43.78	18.81	20.39	27.83	3.22	23.26	13.69	28.28	28.67	15.57	24.64	27.55	28.57	8.07	16.24	6.97
Hsa-Mir-320-P1_pri	2735.05	2444.46	1683.11	2015.1	3044.07	2612.42	2069.95	2248.07	2743.08	2295.76	3209.26	1711.53	2691.06	1633.78	1672.38	1290.56	2237.97	2182.33	3098.06	2689.08	1585.94	1782.37	1378.44	1518.09	2577.37	1812.73	3762.17	1608.25	3427.94	2426.92	885.75	2300.55	2834.64	984.08	2597.99	1682.22	2789.39	2921.96	1606.73	3729.68	2827.96	2668.87	1813.26	1905.98	2684.41
Hsa-Mir-320-P2a_pri	475.99	275.21	208.52	476.62	1011.96	650.86	209.55	463.99	296.12	164.1	236.23	109.26	214.41	215.25	102.2	179.05	109.27	271.95	436.12	406.02	192.25	163.72	54.31	223.36	212.17	83.77	1602.7	162.34	505.77	407.33	114.2	310.68	477.77	21.82	348.56	350.4	720.86	601.72	335.67	912.91	633.13	715.09	110.88	147.08	183.94
Hsa-Mir-320-P2b_pri	476.93	276.04	209.38	477.01	1012.85	651.27	210.48	464.61	296.88	165.41	238.33	109.88	215.87	215.49	102.88	179.24	110.08	272.97	436.83	407.13	192.84	164.66	55.44	223.87	212.73	85.62	1603.07	162.89	506.67	408.1	114.41	311.1	478.38	22.26	349.1	351.06	721.06	602.29	335.93	913.75	635.49	715.61	111.63	148.65	185.28
Hsa-Mir-320-P3_pri	368.69	180.12	143.32	403.65	813.75	565.95	145.64	348.63	199.25	67.94	127.3	67.8	117.38	164.52	57.41	126.05	57.02	198.51	329.92	309.18	119.43	113.5	26.51	177.52	126.63	44.98	1337.39	116.87	351.7	311.01	78.25	235.03	346.33	1.28	240.01	243.8	564.58	482.28	259.39	687.52	486.9	601.29	70.03	81.87	115.59
Hsa-Mir-320-P4_pri	369.15	180.53	143.68	403.94	814.53	566.48	146.68	349	200.14	68.75	128.13	68	118.14	164.73	57.73	126.41	57.6	198.75	330.6	309.67	120	114.04	27.11	177.97	127.12	45.63	1337.91	117.28	352.21	311.67	78.41	235.37	346.87	1.31	240.49	244.55	565.19	482.62	259.75	688.54	487.78	601.61	70.42	83.04	116.05
Hsa-Mir-324_pri	104.18	49.27	32.67	113.14	49.94	105.61	50.84	42.31	70.09	177.18	68.71	143.9	180.17	253.33	165.58	264.05	113.55	320.24	117	53.94	31.14	61.44	94.65	56.86	35.37	68.01	87.91	54.65	59.17	51.07	24.57	113.23	31.08	26.74	76.46	41.67	163.18	100.6	44.4	45.94	39.11	148.34	113.82	80.01	165.59
Hsa-Mir-325_pri	0	0
Hsa-Mir-326_pri	2.4	0.52	0.41	0.65	1.02	1.82	1.01	0.78	1.1	3.19	1.75	3.31	1.04	3.17	2.66	0.03	1.47	4.17	1.78	1.16	0.36	0.67	0.68	0.48	0.63	0.8	1.28	1.12	1.8	1.2	0.28	0.88	0.2	1.35	0.89	0.52	1.52	2.19	1.78	1.19	0.42	0.86	0.15	0.82	1.77
Hsa-Mir-328_pri	37.48	22.54	11.73	18.19	20.11	51.84	13.91	12.39	51.33	53.66	48.85	116.67	62.8	170.26	91.96	74.55	100.49	110.95	84.03	22.22	12.03	22.64	25.74	16.88	22.98	31.68	30.61	15.77	23.91	15.9	18.01	106.93	17.02	10.89	28.35	19.58	85.24	62.59	14.44	17.23	24.55	27.77	10.47	23.77	68.68
Hsa-Mir-330-v1_pri	21.4	20.54	6.89	16.23	14.18	271.68	13.37	8.53	28.49	49.6	38.9	212.7	76.9	247.08	157.82	21.74	103.64	365.11	328.1	19.07	8.92	15.29	23.76	8.06	7.74	32	12.08	11.83	12.29	16.03	3.97	166.19	8.6	5.73	12.74	16.11	405.32	171.96	14.22	8.69	6.28	18.59	14.05	8.95	152.23
Hsa-Mir-330-v2_pri	21	19.76	6.69	15.8	14.05	256.61	13.18	8.16	27.85	48.61	38.35	205.22	73.64	235.33	151.84	21.3	100.4	351.87	309.52	18.87	8.61	15.04	23.47	7.85	7.64	31.79	11.71	11.62	12.06	15.2	3.86	159.89	8.54	5.02	12.49	15.62	387.28	164.14	13.69	8.37	6.01	18.19	13.68	8.81	148.06
Hsa-Mir-331_pri	62.45	42.21	39.23	59.37	39.15	85.78	58.26	39.44	88.12	68.14	69.52	144.9	66.06	129.62	118.08	62.32	80.2	140.63	118.36	55	37.29	56.98	59.34	68.75	35.44	54.55	58.42	56.85	69.31	73.38	56.54	100.43	41.28	79.46	50.02	36.3	93.88	74.99	47.9	33.56	36.39	80.54	64.71	73.82	97.22
Hsa-Mir-335_pri	4552.12	195.69	586.12	860.95	360.71	792.67	1183.16	833.88	1042.72	133.07	1096.91	1139.44	436.02	794.12	960.61	1320.06	862.46	602.86	421.31	191.61	350.49	722.66	267.7	455.42	1925.75	252.83	1501.84	864.77	808.97	1130.87	606.1	1088.96	1338.51	1788.59	2445.36	524.35	1009.44	2572.25	932.53	1894.65	595.65	1625	147.07	604.5	647.9
Hsa-Mir-337-v1_pri	40.11	19.76	26.81	22.9	28.15	41.26	103.8	53.95	33.62	16.69	43.94	63.2	20.58	41.03	37.49	187.02	48.71	43.4	33.33	35.71	60.06	41.51	29.85	43.98	37.37	54.53	60.32	45.92	38.46	67.18	60.98	43.17	44.98	12.06	52.94	40.88	30.77	93.01	73.38	94.34	150.08	18.86	61.61	50.44	55.8
Hsa-Mir-337-v2_pri	40.11	19.76	26.81	22.9	28.15	41.26	103.8	53.95	33.62	16.69	43.94	63.2	20.58	41.03	37.49	187.02	48.71	43.4	33.33	35.71	60.06	41.51	29.85	43.98	37.37	54.53	60.32	45.92	38.46	67.18	60.98	43.17	44.98	12.06	52.94	40.88	30.77	93.01	73.38	94.34	150.08	18.86	61.61	50.44	55.8
Hsa-Mir-337-as_pri	0	0	0	0	0	0	0	0	0	0	0	0	0	0	0	0	0	0.05	0	0	0.04	0	0	0	0	0	0	0	0	0	0	0.03	0	0.13	0	0.12	0.05	0.85	0.03	0	0	0	0	0	0
Hsa-Mir-338-P2_pri	315.17	338.6	179.87	256.4	274.19	15201.8	507.31	347.79	582.76	139.48	327.4	4451.99	1580.31	12514.6	2652.55	655.57	10917.7	5865.48	19732.3	267.96	180.03	191.97	294.42	176.38	150.32	162.97	134.58	218.12	619.05	210.61	50.03	6710.93	715.09	16.52	182.52	662.13	23359	7275.93	606.44	360.29	175.32	373.89	801.72	269.75	1241.2
Hsa-Mir-338-P2-as_pri	3.27	7.99	3.34	3.2	3.49	18.65	12.91	2.38	15.43	6.01	7.61	21.29	14.64	112.32	13.66	145.22	15.42	60.63	25.4	19.55	5.83	8.89	3.6	16.17	2.9	5.3	19.5	9.29	39.62	9.67	1.39	68.33	9.37	10.27	5.31	6.21	41.2	15.27	10.3	3.02	5.45	17.86	48.16	37.47	16.09
Hsa-Mir-339_pri	58.16	23.61	18.63	71.18	23.52	47.07	19.24	38.46	34.92	28.06	32.42	27.57	48.94	24.8	24.68	52.84	46.75	43.37	25.55	14.93	36.01	20.56	23.61	21.59	19.84	14.37	52.6	25.12	41.22	86.58	12.59	35.47	41.33	16.31	37.99	21.89	42.57	49.88	31.21	32.69	36.95	52.07	42.1	23.95	31.26
Hsa-Mir-340_pri	833.37	292.49	222.91	466.36	404.96	2734.92	802.4	314.73	687.98	188.13	692.97	2435.52	797.11	1778.59	1417.8	560.92	1230.79	1479.8	4150.45	344.1	302.69	490.41	653.42	411.89	309.86	734.79	389.3	845.17	488.44	437.02	225.59	1951.29	336.1	300.5	393.07	272.94	3283.42	1904.46	370.69	1006.53	263.41	326.55	343.07	455.98	501.54
Hsa-Mir-342_pri	1302.55	1398.03	585.39	876.69	2529.79	1158.58	728.95	865.88	1005.95	1417.48	2795.9	4011.43	1211.52	2225.54	2206.46	1067.28	2475.62	2666.64	1551.31	1413.46	834.9	1361.53	2782.97	652.08	555.14	2485.58	1315.75	1811.93	2295.79	1774.15	836.54	1358.02	505.43	108.43	835.16	744.1	2490.69	2635.04	824.7	919.94	852.77	777.92	641.22	1036.66	1799.85
Hsa-Mir-345_pri	27.65	4.87	4.82	49.95	7.01	18.58	11.49	6.61	17.82	29.89	25.44	19.68	31.35	12.79	12.25	8.21	15.55	48.36	15.4	7.94	7.41	15.1	10.78	17.05	18.57	9.81	20.63	15.33	14.45	18.67	8.61	18.38	5.45	41.76	27.19	5.34	17.68	12.89	8.08	15.17	13.6	151.01	17.85	20.04	19.83
Hsa-Mir-346_pri	0.07	0.12	0	0	0	2.33	0	0	0.21	0	0	1.1	0.32	2.6	0.74	0.05	0.78	2.7	1.34	0	0	0.03	0	0	0	0	0	0	0.01	0	0	0.94	0.04	0.6	0.03	0.14	1.91	0.66	0.08	0	0.05	0.19	0	0	0.47
Hsa-Mir-361-v1_pri	547.12	269.7	233.88	460.52	341.75	615.05	363.02	304.71	732.19	440.58	468.15	582.69	342.44	613.64	467.14	465.64	472.44	768.8	471.05	369.7	253.05	397	435.01	357.43	421.12	413.65	526.27	406.54	305.82	368.26	210.09	516.57	364.27	154.81	423.8	312.76	689.9	537.35	330.22	283.79	484.1	407.32	377.4	374.17	525.72
Hsa-Mir-361-v2_pri	82.57	49.74	49.74	74.2	57.34	134.36	59.32	85.4	93.84	65.36	106.66	133.31	55.72	135.37	79.96	117.45	98.33	140.58	71.3	42.15	78.16	64.03	64.19	68.94	53.5	65.33	99.96	84.28	75.05	134.35	51.12	111.05	52.48	89.64	58.19	45.68	123.99	174.95	62.6	74.82	64.72	97.99	67.18	70.18	84.29
Hsa-Mir-362-P1_pri	84.79	34.8	24.61	99.23	45.13	37.68	44.18	52.22	42.49	45.77	83.68	72.07	58.76	38.18	48.67	30.34	72.56	126.15	41.68	51.75	40.45	70.56	75.11	59.64	87.07	68.07	201.69	55.37	76.74	46.25	114.76	69.04	45.21	32.07	74.14	36.83	39.19	40.82	25.86	45.07	104.19	71.32	100.41	34.12	50.21
Hsa-Mir-362-P2-v2_pri	81.72	27.47	30.28	118.57	42.32	49.87	66.71	41.81	56.56	111.59	55.68	36.86	101.75	24.32	26.76	38.27	49.38	80.74	27.72	32.65	51.29	54.3	39.08	64.88	61.24	37.03	265.68	46.31	66	65.69	37.84	45.16	48.44	382.51	105.35	35.31	37.13	66.66	49.91	62.35	105.6	141.72	90.79	46.69	50.68
Hsa-Mir-362-P2-v1_pri	78.78	26.67	29.64	113.66	39.68	47.39	63.01	40.26	55.04	109.1	54.26	35.02	97.26	23.55	25.79	35.32	48.13	79	26.94	31.86	49.04	52.56	38.21	62.57	59.1	36.18	256.61	44.32	62.62	62.06	37.07	43.59	46.44	382.46	102	33.93	35.77	62.69	46.25	57.47	101.8	135.9	88.46	44.68	49.23
Hsa-Mir-362-P3_pri	43.15	8.91	7.78	61.55	15.74	19.91	18.48	12.85	18.52	74.37	28.19	23.05	34.73	15.41	25.98	14.56	24.16	54.01	15.89	21.98	11.03	25.15	29.98	25.3	17.77	28.5	87.46	21.11	24.08	23.66	28.19	19.29	13.64	260.85	40.21	10.79	23.59	30.45	13	17.96	29.08	46.77	39.96	19.72	28.77
Hsa-Mir-362-P4_pri	116.2	43.86	52.97	158.58	58.95	62.04	83.88	63.5	70.74	122.79	87.76	54.5	134.43	34.24	39.84	45.14	73.11	106.87	38.26	49.67	84.26	78.5	66.57	88.04	85.69	59.53	291.97	67.53	107.6	94.09	67.58	69.53	72.37	60.92	144.81	54.58	49.15	78.22	67.77	87.49	189.01	166.01	115.49	67.77	71.96
Hsa-Mir-362-P5_pri	129.51	46.46	36.94	107.88	54.81	71.05	70.54	61.92	73.28	100.35	119.51	87.28	107.91	55.8	54.33	60.92	103.23	134.56	73.27	63.83	59.73	104.7	102.98	97.6	140.59	72.83	281.97	65.91	86.22	67.73	59.52	80.98	63.21	7.31	121.91	61.09	66.37	79.06	55.77	59.8	219.13	135.86	107.07	55.69	73.98
Hsa-Mir-370_pri	0.65	1.19	0.41	0.43	0.39	2.57	1.71	0.57	2.32	2.3	3.9	20.84	6.76	17.64	9.73	21.01	6.48	20.36	8.29	0.81	0.38	1.25	0.76	0.56	1.21	2.33	0.81	0.88	0.91	0.65	0.47	9.32	1.39	35.41	0.74	2.24	6.56	10.04	0.59	2.41	2.26	0.49	1	0.54	9.26
Hsa-Mir-374-P1_pri	872.84	300.47	329.78	389.4	692.33	791.82	933.18	624.5	944.99	267.54	732.24	1338.12	328.73	445.04	1021.84	390.35	882.41	854	890.21	442.98	717.13	612.78	693.88	472.04	657.62	792.2	440.58	739.72	650.48	884.6	332.74	738.32	323.76	182.61	811.64	544.82	611.78	701.26	679.74	573.39	652.53	553.97	860.38	499.4	454.55
Hsa-Mir-374-P2_pri	1565.64	687.6	893.76	1156.88	1061.78	2417.93	1618.3	1010.55	1428.38	2948.51	1658.25	1425.6	1878.85	1590.6	1648.27	841.38	1537.98	2878.01	1620.75	846.43	1352.69	1026.49	1042.21	997.28	930.43	1212.48	919.19	995.29	846.14	1132.01	622.57	2044.87	743.62	49.29	1323.9	637.25	1664.12	1462.01	1138.09	789.31	1129.9	1458.45	1163.38	767.36	1759
Hsa-Mir-375_pri	61.05	15.64	5.98	43.15	836.3	772.43	3520.27	1020.22	3.08	1.12	11.29	12.3	65.17	55.72	7.58	29202.9	6.67	38.35	248.5	612.22	166.17	80.58	23.65	160.77	26.79	29.18	106.46	292.03	847.25	46.1	29.93	274.75	23986.8	24.98	98.88	165.64	325.6	63.83	4257.9	5449.19	386.38	55.24	930.03	2708.55	46.82
Hsa-Mir-376-P1_pri	24.39	14.25	16.38	17.65	7.55	25.7	21.17	16.04	10.9	6.04	45.1	72.94	45.96	143.55	35.64	306.56	48.56	96.89	51.56	13.17	41.55	21.64	17.36	19.95	23.26	27.72	13.31	19.15	19.48	12.19	46.49	84.49	24.85	9.75	37.87	26.44	78.69	47.55	13.42	24.12	53.38	11.42	33.18	11.03	60.36
Hsa-Mir-376-P3_pri	24.39	14.25	16.38	17.65	7.55	25.7	21.17	16.04	10.9	6.04	45.1	72.94	45.96	143.55	35.64	306.56	48.56	96.89	51.56	13.17	41.55	21.65	17.36	19.95	23.26	27.72	13.31	19.15	19.48	12.19	46.49	84.49	24.85	9.75	37.87	26.44	78.69	47.55	13.42	24.12	53.38	11.42	33.18	11.03	60.36
Hsa-Mir-376-P2_pri	95.65	104.98	69.17	29.43	33.42	75.09	83.61	115.74	58.72	14.56	125.4	220.24	269.37	270.12	112.88	657.4	155.72	161.9	163.48	55.89	128.28	106.55	80.41	98.54	129.35	124.88	109.56	95.13	91.51	66.62	59.89	203.74	113.26	18.66	104.01	84.96	196.24	197.47	54.55	169.77	287.7	55.94	88.37	57.13	103.54
Hsa-Mir-376-P4_pri	357.21	583.1	429.53	373.1	160.79	300.37	924.92	481.42	264.74	120.36	463	533.48	1421.42	917.64	495.64	2287.94	702.49	425.09	885.05	248.17	646.45	356.7	277.62	366.02	409.28	356.32	305.87	341.15	260.52	264.16	662.64	648.11	687.28	105.61	494.54	317.63	627.84	829.72	305.66	1141.38	783.97	257.09	592.4	402	446.78
Hsa-Mir-376-P5_pri	0	0	0	0	0	0	0	0	0	0	0	0	0	0	0	0.03	0	0	0	0	0	0	0	0	0	0	0	0	0	0	0	0	0	0	0	0	0	0	0	0	0	0	0	0	0
Hsa-Mir-378_pri	14429.2	585.84	2749.98	19884.5	5465.72	2777.87	1393.83	3809.23	1821.7	2015.67	1137.4	1369.42	1527.79	565.33	714.09	164.9	1234.53	1671.61	560.21	5622.58	1964.67	16994	8098.94	27587	10551.7	11111.5	4862.3	5661.45	1173.31	3117.19	26586.7	2584.66	1715.87	934.04	25355.5	1330.51	486.05	419.08	3207.48	2361.47	473.27	3183.69	9832.41	749.58	1425.8
Hsa-Mir-383-v1_pri	2.88	53.94	14.23	3.15	7.6	22.7	4.16	7.02	48.87	0.15	3.58	220.18	219.56	487.14	189.18	74.48	111.29	194.21	187.3	2.12	3.83	3.5	0.88	2.38	9.46	0.11	2.63	8.03	1.24	2.43	3.66	113.17	12.28	0	8.74	61.45	103.8	154.75	16.88	7.09	106.14	3.37	1.17	3.79	26.09
Hsa-Mir-383-v2_pri	2.88	53.81	14.16	3.15	7.55	22.7	4.16	7.02	48.87	0.15	3.58	219.73	219.14	486.31	188.85	74.37	111.12	193.46	187.08	2.12	3.83	3.5	0.88	2.38	9.46	0.11	2.63	8.03	1.24	2.43	3.66	112.97	12.28	0	8.71	61.36	103.67	154.46	16.85	7.09	105.9	3.37	1.17	3.79	26.02
Hsa-Mir-423_pri	478.95	330.89	169.71	286.07	735.12	191.68	291.72	174.53	256.3	1260.73	1439.17	685.59	163.46	124.09	1257.39	167.05	607.78	892.65	197.79	730.98	197.45	462.43	828	155.4	146.42	1202.44	394.16	412.76	502.34	428.15	135.03	200.28	196.27	568.6	273.97	148.15	224.23	394.81	163.8	413.58	249.64	279.32	204.2	208.12	876.63
Hsa-Mir-425_pri	667.64	226.98	73.89	1231.72	518.63	293.55	191.86	154.06	177.06	1939.24	1352.24	941.79	371.38	400.36	1570.67	254.7	690.31	1722.07	287.84	607.84	150.21	503.6	1035.72	208.28	150.29	1067.01	224.32	726.16	419.45	332.87	87.05	269.76	161.87	330.12	312.08	148.05	365	341.31	160.64	176.49	160.06	319.72	441.34	293.96	886.1
Hsa-Mir-430-P3_pri	0.16	0.89	0	0.48	0	3.03	0.11	0.1	0.79	0	0.11	3.46	5.92	2.6	1.29	0.16	0.78	6.04	5.82	0.12	0	50.05	15.84	87.16	0.14	70.33	19.47	13.98	0.02	0	1.11	5.07	0.08	0	0.46	0.6	2.73	3.03	0.24	0	0.78	0.1	0.07	0.06	0.48
Hsa-Mir-430-P1_pri	0.37	2.57	0	0.59	0.06	4.12	0.22	0.2	2.72	0	0.29	8.19	16.86	7.69	2.46	0.33	1.21	8.86	15.53	0.33	0.04	98.21	46.29	147.25	0.41	177.86	45.55	33.95	0.36	0.27	2.42	11.02	0.19	0	0.42	1.28	5.97	6.95	0.32	0.29	2.37	0.26	0.27	0.27	1.03
Hsa-Mir-430-P2_pri	0	0.12	0	0	0	0.34	0	0	0.12	0	0	0.49	0.93	0.37	0.08	0	0.06	1.32	0.95	0	0	7.95	2.97	14.12	0	9.67	2.67	3.13	0	0	0.15	0.53	0	0	0	0.1	0.46	0.42	0.04	0	0	0	0	0	0.04
Hsa-Mir-430-P4_pri	0.2	1.03	0	0.45	0	3.41	0	0.09	1.5	0	0.2	2.62	8.18	3.58	1.22	0.16	0.91	4.76	6.58	0.39	0.08	63.12	15.45	119.27	0.49	71.31	24.85	24.35	0.07	0	1.82	4.43	0.13	0	0.67	0.58	3.43	3.96	0.68	0	0.93	0.38	0.24	0	0.43
Hsa-Mir-430-P5_pri	0.06	0	0	0	0	0	0	0	0.05	0	0	0.06	0	0	0	0	0.04	0	0.03	0	0	0.03	0.13	0	0	0	0	0	0	0	0	0	0	101.81	0	0	0	0	0	0	0.3	0	0	0	0
Hsa-Mir-430-P6_pri	0.36	0	0.02	0	0	0.04	0	0	0	0	0	0.16	0	0	0	0	0.42	0.48	0.05	0	0	0.66	2.79	0.07	0	0	0.03	0.18	0.03	0	0.02	0.04	0.16	125.96	0.06	0.21	0.12	0.08	0	0	5.75	0	0	0	0.04
Hsa-Mir-430-P7_pri	1.49	0	0.04	0	0.03	0	0	0.04	0.25	0	0	1.22	0.24	0.07	0.02	0.06	0.88	0.58	0.2	0.03	0.21	1.45	4.88	0.67	0.08	0.76	0.48	0.76	0.15	0.37	0.14	0.68	0.38	106.47	0.2	0.55	0.51	0.66	0.06	0	15.41	0.13	0.44	0.8	0.46
Hsa-Mir-430-P8a_pri	5.67	0	0.02	0	0	0.11	0.14	0.06	0	0	0.06	0.04	0	0.07	0.02	0	0.09	0.05	0.1	0.07	0	0.48	0.4	0.78	0.09	0	0.07	0.17	0.15	1.17	0.4	0.1	0.42	2837.13	0.52	0.23	0.14	0.07	0	0.49	11.08	0.08	2.52	0	0
Hsa-Mir-430-P8b_pri	5.67	0	0.02	0	0	0.11	0.14	0.06	0	0	0.06	0.04	0	0.07	0.02	0	0.09	0.05	0.1	0.07	0	0.48	0.4	0.78	0.09	0	0.07	0.17	0.15	1.17	0.4	0.1	0.42	2837.13	0.52	0.23	0.14	0.07	0	0.49	11.08	0.08	2.52	0	0
Hsa-Mir-430-P9a_pri	0.33	0	0	0	0	0	0.08	0	0	0	0	0.06	0	0	0	0	0	0	0.04	0	0	0.06	0	0.04	0	0	0	0.02	0	0.1	0.02	0	0.08	7878.95	0	0.02	0	0	0	0	2.99	0	0.98	0	0
Hsa-Mir-430-P9b_pri	0.33	0	0	0	0	0	0.08	0	0	0	0	0.06	0	0	0	0	0	0	0.04	0	0	0.06	0	0.04	0	0	0	0.02	0	0.1	0.02	0	0.08	7878.95	0	0.02	0	0	0	0	2.99	0	0.98	0	0
Hsa-Mir-430-P31a_pri	1.19	0	0	0	0	0.6	0.24	0.04	5.84	0	0	4.88	0.45	3.42	0.91	0	1.79	0.86	1.57	0.04	0.08	0.28	0.25	0.42	0	0.09	0.03	0.11	0.98	0.37	0.37	1.04	0	15397.5	0.26	0.15	0.22	0.33	0.14	0.32	3.6	0.1	3.41	0	0.68
Hsa-Mir-430-P31b_pri	1.19	0	0	0	0	0.6	0.24	0.04	5.84	0	0	4.88	0.45	3.42	0.91	0	1.79	0.86	1.57	0.04	0.08	0.28	0.25	0.42	0	0.09	0.03	0.11	0.98	0.37	0.37	1.04	0	15397.5	0.26	0.15	0.22	0.33	0.14	0.32	3.6	0.1	3.41	0	0.68
Hsa-Mir-430-P33_pri	8.69	0.08	0.05	0.27	0.03	0.14	0.43	0.13	20.86	0	0.07	2.46	0.23	2.6	0.7	0	0.1	0.75	0.32	0.13	0.04	0.47	0.63	0.33	0.28	0.22	0.12	0.18	0.88	2.12	0.4	0.82	0.87	16395.5	0.6	0.72	0.95	0.29	0	1.16	31.57	0.25	9.98	0	0.04
Hsa-Mir-430-P34_pri	8.11	0.08	0.05	0.27	0.03	0.14	0.43	0.13	14.02	0	0.07	1.39	0.17	0.92	0.45	0	0.04	0.33	0.28	0.13	0.04	0.45	0.63	0.33	0.28	0.22	0.12	0.15	0.84	1.81	0.36	0.56	0.69	3755.33	0.6	0.63	0.8	0.18	0	0.99	17.17	0.25	7.9	0	0
Hsa-Mir-430-P35a_pri	12.25	0.02	0.08	0.42	0	0.56	1.82	0.3	12.89	0	0.21	2.75	0.19	2.6	0.68	0.23	0.23	1.18	0.48	0.43	0	0.89	0.74	0.9	1.1	0.28	0.22	0.52	0.53	5.39	2.39	1.06	1.1	6022.46	1.07	1.41	0.58	0.46	0.12	3.49	67.13	0.28	16.14	0.74	0.19
Hsa-Mir-430-P35b_pri	12.25	0.02	0.08	0.42	0	0.56	1.82	0.3	12.89	0	0.21	2.75	0.19	2.6	0.68	0.23	0.23	1.18	0.48	0.43	0	0.89	0.74	0.9	1.1	0.28	0.22	0.52	0.53	5.39	2.39	1.06	1.1	6022.46	1.07	1.41	0.58	0.46	0.12	3.49	67.13	0.28	16.14	0.74	0.19
Hsa-Mir-430-P35c_pri	2.39	0	0	0.04	0	0.12	0.19	0	8.49	0	0.09	0.87	0.1	1.11	0.26	0.03	0.09	0.33	0.09	0	0	0.15	0.29	0.03	0.13	0	0.04	0.08	0.14	1.35	0.21	0.27	0.2	1042.97	0.17	0.27	0.31	0.14	0	0.23	15.25	0	5.94	0.06	0.02
Hsa-Mir-430-P38_pri	0.62	0	0	0	0	0	0	0	3.76	0	0	0.35	0	0.23	0.06	0	0.04	0	0.03	0	0	0.07	0.07	0	0	0	0	0	0.09	0.33	0.06	0.02	0	1155.85	0.08	0	0	0	0	0	3.85	0	0.46	0	0
Hsa-Mir-430-P39_pri	0.62	0	0	0	0	0	0	0	3.76	0	0	0.35	0	0.23	0.06	0	0.04	0	0.03	0	0	0.07	0.07	0	0	0	0	0	0.09	0.33	0.06	0.02	0	1155.85	0.08	0	0	0	0	0	3.85	0	0.46	0	0
Hsa-Mir-430-P10_pri	2.2	0	0	0.16	0	0.07	0.24	0.1	2.95	0	0.05	0.51	0	0.12	0.07	0	0.05	0.21	0.08	0.04	0	0.19	0.22	0.22	0.08	0	0.05	0.13	0.04	0.98	0.36	0.06	0.07	5602.53	0.36	0.13	0.1	0.03	0	0.26	6.93	0.18	2.03	0.16	0.02
Hsa-Mir-430-P11_pri	1.25	0	0	0.03	0	0.08	0.08	0	3.17	0	0	0.2	0	0.11	0	0	0	0.1	0.16	0	0	0.19	0.27	0.14	0.06	0	0.05	0.17	0.05	0.3	0.15	0.14	0.12	3634.7	0.1	0.18	0.34	0.06	0	0.41	4.77	0.04	2.84	0.06	0
Hsa-Mir-430-P12_pri	0.31	0	0.02	0.05	0	0	0	0	0.23	0	0	0	0	0	0	0	0	0	0.03	0	0	0.05	0.05	0.03	0	0	0	0.03	0	0.21	0.09	0	0.05	246.89	0	0.1	0	0.06	0	0	1.61	0	0.42	0	0
Hsa-Mir-430-P13_pri	2.88	0.03	0	0.19	0.03	0.05	0.11	0.04	10.95	0	0.07	1.23	0.09	0.93	0.16	0	0.06	0.21	0.17	0.06	0	0.21	0.4	0.08	0	0.07	0	0.09	0.23	0.96	0.44	0.32	0.58	1482.49	0.22	0.18	0.24	0.03	0	0.41	20.43	0.06	2.87	0	0.08
Hsa-Mir-430-P14_pri	0.54	0	0	0	0	0	0	0	0	0	0	0	0	0	0	0	0	0	0	0	0	0.14	0	0.2	0	0	0	0	0	0.33	0.05	0	0	1179.68	0.07	0.05	0.05	0	0	0	1.05	0	0.73	0	0
Hsa-Mir-430-P15_pri	3.86	0.03	0	0.19	0.03	0.16	0.11	0.04	13.41	0	0.07	2.71	0.24	1.9	0.39	0	0.31	0.31	0.64	0.06	0	0.25	0.47	0.08	0	0.07	0	0.12	0.77	1.39	0.64	0.47	0.54	1608.89	0.25	0.19	0.29	0.18	0	0.78	23.95	0.06	3.19	0	0.15
Hsa-Mir-430-P16_pri	2.4	0.04	0	0.38	0	1.22	0.54	0.04	9.05	0	0.12	9.96	1.2	5.16	1.9	0	4.19	2.21	2.66	0.17	0.07	0.23	0.29	0.14	0.22	0.11	0.06	0.14	1.69	1.84	0.44	2.68	0.25	1033.99	0.46	0.3	0.43	0.59	0.1	1.31	14.71	0.16	8.07	0.08	1.42
Hsa-Mir-430-P17_pri	2.88	0.03	0	0.19	0.03	0.05	0.11	0.04	10.95	0	0.07	1.23	0.09	0.93	0.16	0	0.06	0.21	0.17	0.06	0	0.21	0.4	0.08	0	0.07	0	0.09	0.23	0.96	0.44	0.32	0.58	1482.49	0.22	0.18	0.24	0.03	0	0.41	20.43	0.06	2.87	0	0.08
Hsa-Mir-430-P18_pri	2.88	0.03	0	0.19	0.03	0.05	0.11	0.04	10.95	0	0.07	1.23	0.09	0.93	0.16	0	0.06	0.21	0.17	0.06	0	0.21	0.4	0.08	0	0.07	0	0.09	0.23	0.96	0.44	0.32	0.58	1482.49	0.22	0.18	0.24	0.03	0	0.41	20.43	0.06	2.87	0	0.08
Hsa-Mir-430-P19_pri	1.11	0.02	0	0.03	0	0	0.33	0.07	3.26	0	0	0.64	0	0.35	0.16	0	0.05	0.17	0.15	0.03	0.05	0.17	0.29	0.15	0.06	0.09	0.06	0.09	0.02	0.98	0.29	0.2	0.15	1065.7	0.26	0.22	0.19	0.09	0	0.44	11.82	0.05	1.49	0.25	0.03
Hsa-Mir-430-P20_pri	0.61	0	0	0	0	0	0	0	0	0	0	0	0	0	0	0	0	0	0	0	0	0.08	0	0.1	0.05	0	0	0.02	0.01	0.19	0.07	0	0.05	37.31	0	0.02	0	0	0	0	0.91	0	0.47	0	0
Hsa-Mir-430-P21_pri	0.03	0	0	0	0	0	0	0	0	0	0	0	0	0	0	0	0	0	0	0	0	0.01	0	0	0	0	0	0.02	0	0	0.02	0	0.09	1284.79	0	0	0	0	0	0	2.23	0	0.17	0	0
Hsa-Mir-430-P22_pri	1.19	0	0	0	0	0.11	0.08	0.06	0.43	0	0	0.16	0	0.05	0	0	0	0.14	0.07	0	0	0.15	0.14	0.08	0.06	0.09	0.03	0.07	0.04	0.98	0.09	0.05	0.32	70.64	0.14	0.13	0.07	0	0	0.35	16.06	0.1	2.01	0	0
Hsa-Mir-430-P23_pri	1.19	0	0	0	0	0.11	0.08	0.06	0.43	0	0	0.16	0	0.05	0	0	0	0.14	0.07	0	0	0.15	0.14	0.08	0.06	0.09	0.03	0.07	0.04	0.98	0.09	0.05	0.32	70.64	0.14	0.13	0.07	0	0	0.35	16.06	0.1	2.01	0	0
Hsa-Mir-430-P24_pri	0.52	0.02	0	0	0	0	0.11	0	0.49	0	0	0.1	0	0	0	0	0	0	0	0	0	0.05	0	0.04	0	0	0	0	0.03	0.25	0.08	0.03	0.04	384.43	0	0.02	0.05	0	0	0	1.84	0	0.64	0	0
Hsa-Mir-430-P25_pri	0.13	0	0	0	0	0	0	0	0	0	0	0	0	0	0	0	0	0	0	0	0	0.03	0	0.03	0	0	0	0	0	0	0.06	0	0	6.85	0	0	0	0	0	0	0.37	0	0.15	0	0
Hsa-Mir-430-P26_pri	1.3	0	0.02	0.1	0	0.1	0.22	0	0	0	0	0.19	0	0.09	0.1	0	0.05	0	0.22	0.04	0	0.15	0.11	0.12	0.13	0	0.07	0.07	0.08	0.95	0.22	0.06	0.36	211.02	0.28	0.11	0.15	0.03	0	0.23	24.28	0.08	1.38	0.06	0
Hsa-Mir-430-P27a_pri	2.66	0	0	0.1	0	0.04	0.35	0.09	7.3	0	0	0.58	0	0.29	0.09	0	0	0.14	0.04	0.04	0	0.33	0.38	0.32	0.25	0.13	0.07	0.22	0.05	0.87	0.4	0.1	0.15	384.91	0.5	0.14	0.09	0.06	0	0.35	6.18	0.14	2.72	0.23	0.02
Hsa-Mir-430-P27b_pri	4.3	0	0	0.1	0	0.04	0.35	0.09	9.42	0	0	1.01	0	0.6	0.14	0	0	0.43	0.08	0.07	0	0.45	0.59	0.32	0.25	0.13	0.1	0.33	0.05	1.13	0.69	0.2	0.15	1006.13	0.73	0.19	0.19	0.06	0.03	0.64	16.79	0.18	3.65	0.23	0.02
Hsa-Mir-430-P29a_pri	0.42	0.02	0	0	0	0.72	0.11	0	2.51	0	0	1.95	0.19	2.12	0.32	0	0.91	0.99	0.49	0.04	0	0.05	0	0.03	0	0	0	0.02	0.34	0.04	0.06	0.42	0	52.03	0.08	0.04	0.14	0.13	0.03	0	2.36	0.05	1.62	0	0.53
Hsa-Mir-430-P29b_pri	0.42	0.02	0	0	0	0.72	0.11	0	2.51	0	0	1.95	0.19	2.12	0.32	0	0.91	0.99	0.49	0.04	0	0.05	0	0.03	0	0	0	0.02	0.34	0.04	0.06	0.42	0	52.03	0.08	0.04	0.14	0.13	0.03	0	2.36	0.05	1.62	0	0.53
Hsa-Mir-430-P41_pri	1.35	0	0	0.09	0	0.65	0.35	0	8.72	0	0.04	6.28	0.67	3.9	1.23	0.03	2.56	2.29	3.21	0	0	0.13	0.16	0.06	0	0.07	0	0.08	0.69	0.84	0.31	1.93	0.15	739.3	0.12	0.31	0.44	0.3	0.08	1.1	6.39	0.1	1	0.06	1.21
Hsa-Mir-430-P42_pri	0.07	0	0	0	0	0	0	0	0	0	0	0	0	0	0	0	0	0	0	0	0	0.03	0	0.04	0	0	0	0	0	0	0	0	0	426.81	0	0	0	0	0	0	0.15	0	0.07	0	0
Hsa-Mir-430-P43_pri	2.43	0	0.02	0.03	0	0.11	0.24	0.04	4.47	0	0.04	0.27	0	0.32	0.09	0.05	0	0.15	0.06	0	0.05	0.25	0.38	0.19	0.19	0	0.16	0.12	0.07	0.65	0.41	0.1	0.23	511.42	0.23	0.23	0.07	0.06	0	0.7	7.49	0.16	2.38	0	0.02
Hsa-Mir-430-P44_pri	0.57	0	0.02	0.03	0	0	0.08	0	0	0	0	0	0	0	0	0	0	0.05	0.05	0	0	0.09	0.09	0.07	0.05	0	0	0	0	0.25	0.18	0.03	0	1658.82	0.04	0.08	0.05	0.03	0	0.26	1.78	0	0.57	0.06	0
Hsa-Mir-430-P45_pri	0.31	0	0.02	0.05	0	0	0	0	0.23	0	0	0	0	0	0	0	0	0	0.03	0	0	0.05	0.05	0.03	0	0	0	0.03	0	0.21	0.09	0	0.05	246.89	0	0.1	0	0.06	0	0	1.61	0	0.42	0	0
Hsa-Mir-430-P46_pri	0.31	0	0.02	0.05	0	0	0	0	0.23	0	0	0	0	0	0	0	0	0	0.03	0	0	0.05	0.05	0.03	0	0	0	0.03	0	0.21	0.09	0	0.05	246.89	0	0.1	0	0.06	0	0	1.61	0	0.42	0	0
Hsa-Mir-430-P47_pri	0.52	0.02	0	0	0	0	0.19	0	0	0	0	0	0	0	0	0	0	0	0	0	0	0.13	0.13	0.15	0.05	0	0.03	0	0.03	0.22	0.18	0	0	1664.05	0	0.07	0	0	0	0.23	1.33	0	1.03	0	0
Hsa-Mir-430-P48_pri	1.57	0.02	0.02	0.1	0	0.3	0	0	6.78	0	0	0.97	0.17	1.44	0.09	0	0.38	0.41	0.31	0	0	0.06	0.07	0	0.05	0	0	0.05	0.12	0.43	0.04	0.43	0.36	611.87	0.04	0.08	0.14	0.11	0.03	0	8.49	0.04	3.48	0	0.11
Hsa-Mir-430-P49_pri	2.27	0.03	0.04	0.24	0.04	1.93	0.22	0.04	12.88	0	0.15	7.35	0.81	7.69	1.69	0	2.85	1.78	3.01	0.08	0.05	0.32	0.45	0.27	0.05	0.07	0.04	0.26	1.14	0.44	0.43	2.06	0.17	1400.6	0.29	0.41	0.41	0.59	0.08	0.61	13.25	0.14	3.93	0.18	1.43
Hsa-Mir-430-P50_pri	2.27	0.03	0.04	0.24	0.04	1.93	0.22	0.04	12.88	0	0.15	7.35	0.81	7.69	1.69	0	2.85	1.78	3.01	0.08	0.05	0.32	0.45	0.27	0.05	0.07	0.04	0.26	1.14	0.44	0.43	2.06	0.17	1400.6	0.29	0.41	0.41	0.59	0.08	0.61	13.25	0.14	3.93	0.18	1.43
Hsa-Mir-431_pri	1.29	0.34	0.23	0.19	0.25	0.34	0.24	0.3	0.08	4.68	3.24	6.56	0.35	1.62	2.62	13.43	1.67	4.21	0.66	1.26	0.34	1.44	1.12	0.26	0.35	5.5	0.4	0.94	1.6	0.22	0.43	1.32	0.33	569.71	0.52	0.38	1.4	3.21	0.33	0.61	0.5	0.13	0.88	0.29	7.8
Hsa-Mir-432_pri	24.53	35.53	13.4	12.46	12.05	45.68	39.21	19.64	56.09	28.58	70.54	253.5	115.11	367.75	137.78	602.6	186.66	373.99	153.89	22.92	36.03	30.09	21.5	19.43	30.9	63.88	39.76	14.89	26.88	14.64	18.26	201.38	59.16	125.45	26.85	117.6	182.52	252.79	31.44	59.48	157.95	10.76	23.73	15.04	140.15
Hsa-Mir-433_pri	1.73	3.12	1	0.55	1.02	14.15	4.76	1.04	8.62	1.07	2.78	71.97	24.75	86.46	35.14	57.39	35.29	76.88	45.79	2.44	2.84	1.64	1.06	1.09	1.48	3.17	2.27	1.06	1.34	0.7	1.03	45.47	3.49	64.46	1.21	5.4	44.82	35.55	3.39	5.11	3.59	1.08	1.27	1.71	21.22
Hsa-Mir-448_pri	0	0	0	0	0	0.1	0	0	0	0	0	0.38	0.1	26.98	0.07	0	0.9	3.2	0.27	0	0	0.01	0	0	0	0	0	0	0	0	0	1.78	0	0	0	0.51	7.74	3.97	0.07	0	0	0	0	0	0.48
Hsa-Mir-450-P2_pri	40.57	8.21	28.15	70.62	23.37	8.39	10.81	25.13	8.74	11.9	69.12	19.68	4.12	8.04	37.14	527.23	32.89	68.14	4.99	10.59	22.8	39.04	31.56	35.08	37.6	58.2	67.73	80.86	26.59	10.93	53.51	27.46	23.14	358.72	21.46	8.97	37.01	90.45	17.58	13.31	359.61	70.19	9.59	10.64	15.39
Hsa-Mir-450-P1_pri	40.55	8.22	28.1	70.58	23.42	8.35	10.81	25.13	8.74	11.9	69.23	19.68	4.12	8.04	37.19	527.38	32.86	68	4.99	10.56	22.8	39	31.53	35.01	37.49	58.22	67.81	80.87	26.64	10.93	53.39	27.45	23.14	358.96	21.44	8.97	37.08	90.43	17.55	13.31	359.2	70.26	9.64	10.64	15.41
Hsa-Mir-450-P3_pri	8.31	1.38	4.5	22.86	5.2	2.83	3.8	4.2	1.4	6.21	17.03	6.53	0.89	1.51	7.99	135.88	7.01	17.09	1.76	3.65	4.43	9.61	7.8	10.97	4.91	13.59	21.72	20.63	4.5	3.48	9.15	5.11	7.81	652.55	7.36	2.72	4.74	18.24	3.52	2.93	69.55	17.32	3.31	3.4	4.89
Hsa-Mir-451_pri	27943.6	26764.3	17049.2	104172	24325.7	21228.4	18015.5	11552.6	27991.8	89525.9	22617.7	4023.3	104837	10142.8	50013.2	11772.6	25684.9	27817.4	7819.55	21338.7	32995.2	40327.1	20924.5	45063.5	47969.4	41821.8	59822.6	61373.9	107169	66061.3	22050.3	30198.8	22237.3	8252.04	94807.9	14380.5	16329.4	64400.8	34175.4	13280.9	18829.4	112708	14151.5	10316.2	31341.7
Hsa-Mir-452-v1_pri	978.73	43.14	53.02	161.22	33.06	43.54	37.44	184.74	90.16	25.96	58.85	7.15	24.7	5.94	4.49	8.49	50.21	7.78	6.08	79.83	54.98	180.39	59.07	162.77	327.42	165.78	72.57	128.4	91.46	208.24	67.66	114.03	83.93	201.7	418.14	146.4	13.04	29.9	47.8	93.68	34.16	256.62	337.28	66.76	42.08
Hsa-Mir-452-v2_pri	973.39	42.81	52.13	158.2	30.63	42.09	36.85	181.67	89.3	25.76	58.28	7.15	24.52	5.82	4.46	8.22	49.79	7.83	5.97	79.35	54.1	179	58.6	160.11	326.28	164.8	70.17	126.3	90.51	203.51	66.7	112.35	82.21	199.56	415.09	143.63	13.06	28.98	46.81	91.12	33.4	252.5	336.72	65.59	41.56
Hsa-Mir-455_pri	22.87	27.2	9.31	11.73	12.66	18.99	16.68	23.82	39.06	5.53	6.78	7.28	32.58	8.57	4.63	2.74	21.51	20.99	16.61	13.08	12.32	28.88	14.17	51.7	14.38	9.89	49.77	58.36	24.48	20.73	9.72	22.16	26.94	168.32	17.34	33.92	11.92	17.87	18.31	16.85	16.76	49.95	71.96	25.27	16.06
Hsa-Mir-459_pri	0.44	0.06	0	0.33	1.77	1.17	0	24.97	0.05	0	0	0	0	0	0	0	0	0	1.69	0.04	2.36	0.52	0.07	1.14	0	0.13	0.67	1.89	0.01	0	0.28	0.05	340.77	0	0	0.08	0	0.03	7.02	0.41	7.42	0.08	0	0.47	0.49
Hsa-Mir-483_pri	60.15	11.66	40.13	49.93	11.63	17.43	10.95	98.89	830.72	2.27	36.63	28.68	18.35	6.58	5.9	16.56	25.41	3.73	6.35	18.27	33.95	94.17	49.8	159.66	68.93	23.7	50.1	205.04	34	90.74	49.54	45.29	26	88.96	56.14	9.31	14.22	15.17	16.19	23.83	68.7	46.01	9	12.57	42.17
Hsa-Mir-486_pri	21.9	10.69	8.9	104.35	23.13	9.9	7.2	3.89	24.83	437.98	28.57	3.56	234.24	4.09	42.62	4.41	9.59	27.05	4.79	75.44	13.44	32.77	13.43	32.26	44.04	40.5	27.46	27.92	43.73	28.33	34.23	14.24	6.34	15211.3	90.26	4.67	6.5	31.66	13.65	6.6	6.69	59.08	10.66	5.25	56.93
Hsa-Mir-488_pri	3.22	15.88	1.04	0.7	1.67	89.13	3.7	3.45	41.95	0	2.55	205.68	93.85	258.81	102.57	101.44	125.7	173.72	146.45	1.96	3.91	3.22	1.77	2.56	6.03	1.78	3.29	2.54	3.63	1.78	1.2	176.06	3.24	0.48	3.91	22.06	119.83	72.04	10.05	8.37	5.61	3.66	1	23.89	37.18
Hsa-Mir-489-v1_pri	5.38	2.14	1.07	9.08	1.01	4.79	3.94	3.11	3.68	1.99	9.88	3.83	2.02	1.67	1.25	18.53	4.89	5.88	1.27	4.71	2.46	9.2	5.95	12.26	12.04	0.54	86.78	3.16	6.85	7.11	11.62	6.7	1.5	17.41	7.62	9.69	2.4	11.21	1.7	3.43	3.06	9.39	3.19	14.96	1.78
Hsa-Mir-489-v2_pri	5.38	2.14	1.07	9.08	1.01	4.79	3.94	3.11	3.68	1.99	9.84	3.83	2.02	1.67	1.25	18.53	4.89	5.88	1.27	4.71	2.46	9.15	5.95	12.17	12.04	0.54	85.87	3.16	6.85	7.11	11.61	6.68	1.5	17.41	7.59	9.69	2.4	11.21	1.7	3.43	3.06	9.39	3.19	14.96	1.76
Hsa-Mir-490_pri	1.32	1.53	399.84	0.47	165.77	156.03	168.25	83.18	8.49	6.34	1.51	28.67	17.59	27.81	30.08	1.67	18.73	363.4	14.07	50.1	162.25	118.28	121.09	221.92	1.02	26.59	19.42	16.87	2.31	0.62	0.12	11.31	43.01	0.41	0.46	12	1.77	31.71	222.2	142.84	2.62	2.06	0.15	3.5	9.43
Hsa-Mir-491_pri	12.65	9.35	5.56	15.6	8.75	19.43	14.73	6.5	22.67	9.4	14.5	111.99	34.66	153.78	83.81	37.43	75.33	151.38	33.5	7.88	6.28	21.4	16.29	25.13	16.82	23.83	10.1	10.21	10.75	7.16	14.09	51.95	13.71	0.55	16.99	20.74	27.57	38.31	11.41	20.43	14.9	22.17	9.29	11.71	79.41
Hsa-Mir-493_pri	17.83	21.07	19.67	18.12	11.27	7.79	66.03	20.24	9.46	23.29	103.71	23.02	5.05	7.45	25.63	98.55	31.91	20.8	4.24	31.27	46.75	35.08	37.37	27.45	21.22	69.48	36.5	26.85	29.53	10.56	66.18	17.37	45.41	405.65	25.01	17.48	13.33	39.54	25.23	77.03	137.41	11.67	61.66	45.67	123.98
Hsa-Mir-498_pri	1.51	0	0	0.06	0	0	0	0	0	0	0	0	0	0.04	0	0	0	0	0	0.03	0	0.1	0.05	0.05	0.05	0	0	0.02	0	0.33	0.11	0.02	0.08	220.98	0.25	0.1	0.05	0	0	0.55	8.45	0.04	0.83	0.06	0
Hsa-Mir-499_pri	23.86	10.11	9.67	1086.35	14.48	81.02	19.97	22.14	30.08	4.4	10.91	55.61	22.33	69.62	30.61	14.76	28.98	44.37	150.33	321.76	21.85	3532.04	2174.8	5179.98	838.15	4931.05	895.32	773.24	15.8	63.17	2499.64	129.11	20.53	1.78	637.41	27.24	97.82	40.1	42.03	27.43	25.36	92.96	68.04	37.58	15.51
Hsa-Mir-504-v1_pri	0.15	0.09	0.04	0.07	0.08	0.22	0	0.1	1.06	0.07	0	1.51	0.23	2.16	1.21	0.32	1.01	0.87	0.66	0	0.04	0.14	0.07	0.04	0.06	0	0.18	0.06	0.09	0.21	0.08	1.08	0.07	25.61	0.03	0.19	0.49	0.47	0.03	0	0.13	0.08	0	0.16	0.42
Hsa-Mir-504-v2_pri	0.15	0.09	0.04	0.07	0.08	0.22	0	0.1	1.06	0.07	0	1.55	0.23	2.16	1.21	0.32	1.01	0.87	0.66	0	0.04	0.14	0.07	0.04	0.06	0	0.18	0.06	0.09	0.21	0.1	1.1	0.07	25.61	0.03	0.19	0.49	0.47	0.03	0	0.13	0.08	0	0.16	0.42
Hsa-Mir-505-v1_pri	14.43	6.71	4.62	9	13.73	8.67	8.34	5.98	8.08	15.77	23.26	13.27	3.97	18.97	24.34	3.77	17.81	24.34	6.52	16.01	6.86	12.73	21.61	7.2	7.05	22.46	10.44	18.67	11.48	10.44	6.94	8.8	5.71	0.48	10.79	5.13	13.69	12.88	4.59	5.11	7.62	6.65	6.57	11.01	22.4
Hsa-Mir-505-v2_pri	14.43	6.71	4.62	9	13.8	8.67	8.34	5.98	8.08	15.77	23.26	13.27	3.97	18.97	24.34	3.77	17.81	24.46	6.52	16.01	6.86	12.75	21.61	7.2	7.05	22.46	10.44	18.67	11.48	10.49	6.94	8.8	5.71	0.48	10.86	5.13	13.69	12.88	4.59	5.11	7.62	6.68	6.57	11.01	22.42
Hsa-Mir-506-P1_pri	0	0	0	0	0	0	0	0	0	0	0	0	0	0.04	0	2.53	0	0	0	0	0.04	0.03	0	0.04	0	0	1.25	0	0	0	0	0	5.33	0	0.09	0.16	0	0	0	0.09	100.79	1.13	0	0	0
Hsa-Mir-506-P2_pri	8.66	3.5	0.64	1	10.02	8.73	1.14	1.7	3.38	0.98	8.15	1.74	3.93	8.44	1.1	302.15	1.98	0.94	2.69	0.7	9.64	17.44	5.19	37.28	5.34	0.17	355.83	5.23	3.59	2	1.97	13.92	1176.12	0	12.26	23.18	7.09	0.8	1.19	8.98	14824.1	179.03	5.29	0.91	0.69
Hsa-Mir-506-P3_pri	2.58	1.32	0.66	0.27	3.88	3.14	0.76	2.52	2.28	0.35	2.5	1.4	2.03	6.32	1.42	220.71	1.7	0.89	1.17	0.45	10.04	6.43	3.84	11.34	4.28	0.13	241.17	2.59	2.73	0.95	1.88	8.52	408.68	1.76	9.65	21.62	3.44	0.4	0.61	3.34	10023.3	55.6	2.01	0.41	0.44
Hsa-Mir-506-P4a1_pri	2.93	1.34	0.92	0.61	4.37	2.91	0.68	2.96	2.98	0.57	2.11	1.92	1.91	5.28	1.43	307.56	2.17	1.27	0.79	0.74	7.26	13.12	4.27	25.9	7.05	0.78	315.14	1.93	5.09	1.38	1.71	8.26	361.41	7.83	8.79	24.48	3.67	1.08	0.86	3.08	7694.55	45.58	1.84	0.45	0.88
Hsa-Mir-506-P4a2_pri	2.93	1.34	0.92	0.61	4.37	2.91	0.68	2.96	2.98	0.57	2.11	1.92	1.91	5.28	1.43	307.56	2.17	1.27	0.79	0.74	7.26	13.12	4.27	25.9	7.05	0.78	315.14	1.93	5.09	1.38	1.71	8.26	361.41	7.83	8.79	24.48	3.67	1.08	0.86	3.08	7694.55	45.58	1.84	0.45	0.88
Hsa-Mir-506-P4b_pri	2.93	1.34	0.92	0.61	4.37	2.91	0.68	2.96	2.98	0.57	2.11	1.92	1.91	5.28	1.43	307.56	2.17	1.27	0.79	0.74	7.26	13.12	4.27	25.9	7.05	0.78	315.14	1.93	5.09	1.38	1.71	8.26	361.41	7.83	8.79	24.48	3.67	1.08	0.86	3.08	7694.55	45.58	1.84	0.45	0.88
Hsa-Mir-506-P5_pri	0.41	0.23	0.04	0.03	0.86	0.86	0.08	0.1	0.3	0	0.31	0.04	0.13	0.33	0.02	14.26	0.05	0	0.15	0.03	0.41	1.06	0.41	2.11	0.39	0	22.86	0.17	0.13	0	0.12	0.8	103.18	0	0.72	1.91	0.36	0.06	0	0.87	1144.2	12.61	0.24	0	0
Hsa-Mir-506-P6a1_pri	2.12	0.86	0.15	0.15	1.87	0.91	0.08	0.67	1.09	0.09	1.59	0.45	0.68	1.76	0.21	75.42	0.38	0.12	0.46	0.12	1.43	2.19	1.46	3.61	1.62	0	51.7	1.01	0.69	0.41	0.66	2.89	186.47	0.02	3.29	5.04	1.82	1.19	0.23	1.22	3620.78	18.86	0.73	0.06	0
Hsa-Mir-506-P6a2_pri	2.12	0.86	0.15	0.15	1.87	0.91	0.08	0.67	1.09	0.09	1.59	0.45	0.68	1.76	0.21	75.42	0.38	0.12	0.46	0.12	1.43	2.19	1.46	3.61	1.62	0	51.7	1.01	0.69	0.41	0.66	2.89	186.47	0.02	3.29	5.04	1.82	1.19	0.23	1.22	3620.78	18.86	0.73	0.06	0
Hsa-Mir-506-P6b_pri	0.39	0.25	0.08	0.03	0.44	0.42	0.08	0.26	0.56	0.07	0.33	0.23	0.23	0.47	0.21	35.1	0.14	0	0.13	0	0.77	1.04	0.34	1.94	0.5	0	22.26	0.22	0.33	0.19	0.2	0.67	55.26	0	1.04	2.31	0.7	0.86	0.07	0.52	1126.38	13.15	0.24	0.19	0
Hsa-Mir-506-P6c_pri	2.03	0.76	0.24	0.15	2.44	7.21	0.41	0.75	1.29	0.22	1.86	0.9	0.94	2.03	0.62	45.98	0.67	0.68	4.07	0.16	1.52	2.92	0.65	6.07	1.21	0	51.26	0.95	0.96	0.36	0.65	6.01	249.17	0.02	3.13	6.78	5.95	5.32	0.32	1.48	4073.51	19.52	0.57	0.12	0.07
Hsa-Mir-506-P7a_pri	5.64	2.86	1.24	0.93	9.46	11.3	2.17	2.83	5.49	1.03	4.66	2.36	4.47	11.51	1.96	409.29	3.73	1.56	3.38	1.2	14.68	14.23	5.19	29.17	5.1	0.28	687.4	5.72	3.86	2.52	2.93	13.42	965.29	2.42	14.67	48.54	7.62	1.57	1.36	10.75	26489.5	254.82	6.11	1.09	0.52
Hsa-Mir-506-P7b_pri	5.64	2.86	1.24	0.93	9.46	11.3	2.17	2.83	5.49	1.03	4.66	2.36	4.47	11.51	1.96	409.29	3.73	1.56	3.38	1.2	14.68	14.23	5.19	29.17	5.1	0.28	687.4	5.72	3.86	2.52	2.93	13.42	965.29	2.42	14.67	48.54	7.62	1.57	1.36	10.75	26489.5	254.82	6.11	1.09	0.52
Hsa-Mir-506-P7c_pri	5.64	2.86	1.24	0.93	9.46	11.3	2.17	2.83	5.49	1.03	4.66	2.36	4.47	11.51	1.96	409.29	3.73	1.56	3.38	1.2	14.68	14.23	5.19	29.17	5.1	0.28	687.4	5.72	3.86	2.52	2.93	13.42	965.29	2.42	14.67	48.54	7.62	1.57	1.36	10.75	26489.5	254.82	6.11	1.09	0.52
Hsa-Mir-506-P8_pri	0.6	0.33	0.15	0.09	0.77	1.03	0.16	0.2	0.4	0.09	0.53	0.23	0.42	1.16	0.13	32.87	0.15	0	0.28	0.04	1.11	1.41	0.58	2.7	0.58	0	40.42	0.4	0.36	0.06	0.25	0.91	148.95	0	1.09	2.33	0.43	0.03	0.09	1.71	1600.43	23	0.25	0	0.02
Hsa-Mir-506-P9_pri	0.78	0.35	0.6	0.13	0.08	0.33	0	0.34	0.05	0	0	0.33	1.27	0.41	0.44	0.35	0.22	0.62	0.69	0.3	0.05	1.73	0.29	3.03	1.59	0.11	11.28	1.2	0.81	0.21	0.4	0.96	3.28	0	1.29	0.7	0.36	0.25	0.9	0.09	114.16	2.43	0	0.8	0.1
Hsa-Mir-506-P10_pri	0.1	0.06	0.06	0.03	0.03	0	0	0.04	0	0	0	0.04	0.17	0	0.03	0.09	0.1	0.1	0.08	0.06	0.07	0.65	0	1.12	0.6	0	3.17	0.36	0.15	0	0.04	0.1	0.73	0	0.27	0.02	0	0.03	0.06	0.12	20.66	0.44	0	0.19	0.02
Hsa-Mir-506-P11_pri	0	0.02	0.04	0	0	0	0	0	0.07	0	0	0	0.09	0.04	0	0	0	0	0	0	0	0.12	0	0.13	0.09	0	0.56	0.06	0.08	0	0	0.06	0.08	0	0.14	0.04	0.05	0	0	0	5.2	0.13	0	0.14	0.04
Hsa-Mir-506-P12_pri	0.09	0.04	0.06	0	0	0	0	0	0	0	0	0.06	0.13	0	0.05	0.05	0	0.07	0.12	0.04	0	0.17	0	0.21	0.19	0	0.77	0.21	0.09	0	0.02	0.11	0.04	0	0.19	0.07	0.09	0	0.05	0	4.04	0.11	0	0.08	0
Hsa-Mir-506-P13_pri	0	0	0	0	0	0	0	0	0	0	0	0	0	0	0	0	0	0	0	0	0	0.01	0	0	0	0	0.03	0	0	0	0	0	0	0	0	0	0	0	0	0	0.8	0	0	0	0
Hsa-Mir-506-P29_pri	0	0	0	0	0	0	0	0	0	0	0	0	0	0	0	0	0	0	0	0	0	0	0	0	0	0	0	0	0	0	0	0	0.07	0	0	0	0	0	0	0	1.28	0	0	0	0
Hsa-Mir-511_pri	6.71	1.34	2.46	4.45	1.31	0.15	1.49	3.3	0.89	0.42	4.28	0.12	0.72	0	0.06	0.34	1.73	0	0.12	1.14	2.65	2.13	0.99	1.48	5.01	0.37	2.26	3.97	12.09	2.98	3.8	2.09	1.47	7.29	7.63	7.28	0.82	2.21	2.91	1.77	3.47	2.78	3.82	1.91	3.57
Hsa-Mir-541_pri	0	0.02	0.02	0	0	0.12	0	0	0.1	0	0.04	0.43	0.15	0.92	0.18	2.01	0.36	0.82	0.2	0	0	0.05	0	0	0	0	0.03	0	0.04	0	0.02	0.41	0.04	0.16	0	0.08	0.65	1.14	0	0	0	0	0.05	0	0.13
Hsa-Mir-542-v1_pri	21.43	4.57	24.05	55.05	9.1	11.98	11.96	22.66	6.89	4.75	28.96	14.25	4.31	7.99	23.55	531.3	18.65	41.71	6.57	10.35	18.28	32.12	18.94	42.97	20.45	37.2	93.02	45.32	13.76	8.41	28.7	21.73	22.62	324.13	23.72	5.85	24.91	90.24	15.55	9.21	230.81	66.75	6.54	5.56	11.81
Hsa-Mir-542-v2_pri	21.43	4.57	24.06	55.05	9.1	11.98	11.96	22.66	6.89	4.75	28.96	14.25	4.31	7.99	23.55	531.94	18.65	41.71	6.57	10.35	18.28	32.14	18.94	42.97	20.45	37.2	93.04	45.35	13.76	8.41	28.7	21.73	22.62	325.6	23.72	5.85	24.91	90.24	15.55	9.21	230.91	66.75	6.54	5.56	11.81
Hsa-Mir-544_pri	2.1	5.36	1.46	0.82	1.52	6.64	5.38	2.82	4.47	0.13	1.56	29.43	25.5	76.37	14.85	293.66	21.5	44.84	15.54	1.76	3.47	2.37	2.02	2.48	2.45	1.65	3.25	1.95	1.37	1.21	1.27	28.23	10.35	0.19	1.64	6.8	18.75	24.11	4.05	8.66	8.19	2	4	2.94	8.07
Hsa-Mir-550-P1_pri	4.74	2.27	0.93	9.94	2.68	2.87	1.41	1.48	3.64	19.51	9.7	2.71	14.36	2.11	7.89	1.6	3.03	8.48	1.67	2.97	1.6	4.12	2.88	3.65	4.21	5.74	3.15	5	4.86	3.73	1.48	2.72	2.26	6.42	8.38	0.79	3.05	3.21	1.54	1.13	1.28	6.32	2.33	1.17	5.09
Hsa-Mir-550-P2b_pri	4.74	2.27	0.93	9.94	2.68	2.87	1.41	1.48	3.64	19.51	9.7	2.71	14.36	2.11	7.89	1.6	3.03	8.48	1.67	2.97	1.6	4.12	2.88	3.65	4.21	5.74	3.15	5	4.86	3.73	1.48	2.72	2.26	6.42	8.38	0.79	3.05	3.21	1.54	1.13	1.28	6.32	2.33	1.17	5.09
Hsa-Mir-550-P2a_pri	4.74	2.27	0.93	9.94	2.68	2.87	1.41	1.48	3.64	19.51	9.7	2.71	14.36	2.11	7.89	1.6	3.03	8.48	1.67	2.97	1.6	4.12	2.88	3.65	4.21	5.74	3.15	5	4.86	3.73	1.48	2.72	2.26	6.42	8.38	0.79	3.05	3.21	1.54	1.13	1.28	6.32	2.33	1.17	5.09
Hsa-Mir-551-P1_pri	2.59	0.77	1.31	15.9	1.33	1.92	0.92	0.83	0.51	9.08	7.21	3.6	0.66	1.15	4.69	0.38	1.9	10.25	1.02	1.2	0.77	3.89	3.12	0.73	10.62	2.59	0.94	6.02	5.14	0.81	0.78	0.85	0.53	0	5.38	0.61	1.06	1.01	0.76	1.13	1.73	1.69	1.44	1.65	1.46
Hsa-Mir-551-P2_pri	99.77	10.3	11.04	32.93	3.44	18.01	16.09	17.31	10.62	3.35	3.04	29.55	23.27	170.11	19.18	171.37	21.86	384.61	25.32	12.33	8.59	13.79	5.77	9.29	36.28	2.98	9.14	19.22	18.95	22.73	7.65	37.03	12.7	10.54	80.31	11.52	31.83	20.48	13.64	8.63	4.07	28.74	4.51	42.74	17.8
Hsa-Mir-552_pri	0	0.12	0.1	0.09	7.42	0.35	0	0	0.18	0.33	0.21	0.51	0.28	13.62	0.28	0	0.56	0.65	0.1	0.09	0.38	0.12	0	0.04	0.11	0.15	0	0	0.27	0.06	0.25	0.51	0.04	0	0.04	0.08	1.19	0.06	0.15	0.55	0.98	0.15	0	0	0.36
Hsa-Mir-556_pri	1.18	0.68	0.11	1.75	2.18	1.75	6.2	0.31	1.55	4	4.36	3.92	0.63	1.15	8.39	0.44	2.27	8.26	1.74	1.05	0.38	2.19	1.8	2.78	0.5	3.26	0.91	6.12	0.87	0.64	0.14	1.93	0.46	0.08	0.66	0.48	2.11	1.09	1.16	5	0.15	0.45	0.83	2.63	3.2
Hsa-Mir-561_pri	3.27	1.4	2.94	2.67	4.56	3.12	14.89	4.63	3.17	0.48	0.43	0.55	0.46	1.15	0.38	0.5	7.29	0.67	0.65	2.7	2.47	2.17	0.67	2.45	3.37	0.93	5.99	0.77	3.16	3.91	2.55	3.43	14.4	387.03	2.64	1.47	1.02	1.92	19.46	11.33	7.39	5.44	1.91	3.05	0.6
Hsa-Mir-574_pri	537.19	297.28	412.83	320.86	346.97	561.98	1626.29	380.13	630.65	510.63	427.23	244.18	172.83	270.48	306.01	608.48	563.55	280.26	446.64	386.11	277.48	427.64	558.26	441.01	346.41	350.66	274.7	552.21	483.36	360.19	238.82	362.17	502.55	205.25	513.06	278.67	566.09	225.16	409.49	858.46	355.01	488.89	379.24	938.91	514.45
Hsa-Mir-576_pri	9.82	4.22	2.43	9.09	9.37	6.03	6.3	5.34	4.86	15.37	20.23	15.4	3.13	4.14	15.57	2.18	12.24	19.98	7.42	9.12	5.12	6.98	6.49	6	5.01	11.78	7.54	16.02	8	9.54	5.04	5.83	5.75	27.17	7.43	3.22	5.83	9.66	5.19	10.87	4.78	8.22	8.19	6.09	12.2
Hsa-Mir-577_pri	1.4	0.37	0.36	0.12	5.14	76.01	7.45	2.15	2.26	0	0.5	22.4	9.59	53.13	20.08	0.09	20.35	31.9	195.09	0.49	1.17	0.61	0.79	0.71	0.05	0.2	7.03	0.24	0.82	4.24	0.21	38.69	1.38	0.62	0.14	1.48	259.84	76.79	6.12	4.62	1.98	3.31	0.73	0.86	2.59
Hsa-Mir-579_pri	2.96	1.03	0.57	3.48	2.2	3.56	3.61	1.32	1.68	1.6	3.25	3.37	1.22	2.76	3.81	1.07	2.56	4.62	4.37	1.93	1.07	2.51	3.3	2.43	1.3	2.28	1.82	3.39	1.85	3.76	2.7	1.78	1.99	0.03	2.16	1.02	5.66	3.41	1.45	2.7	2.04	2.54	3.58	1.56	2.01
Hsa-Mir-580_pri	0.59	0.14	0.05	0.87	0.22	0.18	0.08	0.14	0.2	0.87	0.54	0.38	0.22	0.17	0.78	0.06	0.42	0.99	0.14	0.16	0.05	0.39	0.52	0.13	0.27	0.54	0.1	0.22	0.23	0.21	0.59	0.11	0.21	0.98	0.55	0.1	0.14	0.27	0.04	0.17	0.05	0.23	0.47	0	0.17
Hsa-Mir-582-v1_pri	186.31	37.97	134.86	222.86	130.17	132.98	297.07	77.71	83.27	117.43	195.81	248.21	49.07	234.03	173.27	25.59	201.35	418.02	111.28	50.52	81.12	66.74	100.92	47.35	33.38	116.95	97.54	241.52	91.92	61.2	11.58	143.69	42.89	11.28	69.71	75.88	139.18	57.39	101.24	262.61	19.78	36.8	110.78	225.63	123.77
Hsa-Mir-582-v2_pri	185.92	37.9	134.67	222.61	129.95	132.71	296.97	77.71	83.19	117.43	195.81	248.08	49.01	233.82	173.24	25.59	201.22	417.47	111.05	50.48	81.01	66.71	100.92	47.27	33.38	116.95	97.44	241.52	91.73	60.61	11.58	143.66	42.89	11.28	69.71	75.83	139.13	57.36	101.04	262.55	19.78	36.68	110.78	225.43	123.71
Hsa-Mir-584_pri	15.36	13.61	1.27	17.97	23.44	139.89	3.15	2.01	11.16	128.52	139.62	73.92	12.23	67.29	250.42	1.23	63.64	101.03	264.89	80.8	2.62	30.72	50.85	14.21	6.34	79.18	4.81	14.88	10.68	6.55	1.97	78.53	4.53	616.15	7.84	4.62	257.99	83.9	5.24	4.21	20.73	7.24	6.87	2.92	126.1
Hsa-Mir-585_pri	9.01	1.43	3.11	2.7	1.46	1.12	0.54	5.98	2.8	0	2.06	0.22	1.21	1.58	0.14	0.39	1	1.25	0.52	1.94	5.16	2.53	2.13	1.04	6.58	0.26	4.29	0.74	2.68	3.36	1.17	1.91	0.89	0.6	5.32	5.88	0.46	1.32	2.56	3.14	0.86	9.88	11.94	3.25	3.19
Hsa-Mir-589_pri	12.26	5.31	5.04	7.15	4.2	6.83	3.83	5.21	6.78	10.56	13.02	7.54	5.43	7.23	10.63	2.29	9.14	13.31	7.61	3.35	8.13	7.11	6.71	7.93	4.65	8.54	8.37	4.57	8.67	5.59	3.19	7.53	5.47	22.62	6.68	5.2	12.85	11.28	4.43	9.7	32.02	7.04	3.16	3.75	7.28
Hsa-Mir-590_pri	731.95	246.24	210.77	841.56	513	815.87	638.3	408	509.95	242.45	747.71	1057.84	268.58	576.97	667.3	251.08	767.51	1177.82	776.32	328.95	382.23	545.03	744.1	465.94	368.32	741.9	381.13	800.95	436.58	619.76	382.34	577.78	426.65	28.78	427.64	367.53	1073.65	958.39	389.74	909.57	401.21	345.6	679.05	548.75	259.81
Hsa-Mir-592_pri	0.46	1.91	4.77	0.3	16.86	14.61	2.36	0.48	9.79	0.39	0.59	47.39	15.68	81.23	24.26	22.07	29.72	36.87	20.4	2.35	7.78	2.63	1.12	5.27	0.63	0.13	10.51	19.62	2.45	0.52	0.37	18.76	7.51	0.11	0.69	8.81	46.22	24.33	6.79	0.93	3.29	4.88	6.35	1.58	15.93
Hsa-Mir-598_pri	15.06	45.07	10.62	10.23	16.04	54.67	12.25	16.28	40.2	3.37	18.24	133.33	176.24	344.76	91.61	66.88	90.1	100.95	106.33	12.07	14.07	11.53	10.56	10.47	14.01	11	32.84	9.37	21.47	14.01	5.79	83.48	19.87	1.58	15.66	16.12	103.46	106.94	32.2	19.55	31.89	33.76	8.83	7.29	28.95
Hsa-Mir-599_pri	0	0.1	0	0.17	0	0.07	0.08	0.17	0.31	0	0.05	0.84	0.12	0.07	0.17	0	0	0	0.28	0.22	0.15	0.28	0.5	0.07	0.31	0	1.06	0.15	0.35	0.56	0.14	0.06	0	0	0.36	0	0.15	0.41	0.21	0	0.12	0.11	0	0.27	0.06
Hsa-Mir-605-v1_pri	0.37	0.51	0.29	0.83	1.73	0.26	1.06	0.4	0.71	2.8	2.8	0.48	0	0.11	3.58	0.09	0.78	2	0.03	1.83	0.41	0.93	1.12	0.5	0.33	1.96	0.31	0.4	0.52	0.43	2.22	0.28	0.37	0.14	0.88	0.02	0	0.13	0.16	0.64	0.07	0.58	0.34	0.12	3.91
Hsa-Mir-605-v2_pri	0.37	0.51	0.29	0.83	1.73	0.26	1.06	0.4	0.71	2.8	2.8	0.48	0	0.11	3.58	0.09	0.78	2	0.03	1.83	0.41	0.93	1.12	0.5	0.33	1.96	0.31	0.4	0.52	0.43	2.22	0.28	0.37	0.14	0.88	0.02	0	0.13	0.16	0.64	0.07	0.58	0.34	0.12	3.91
Hsa-Mir-615_pri	15.01	15.69	0.86	6.51	1.68	1.05	1.33	7.92	0	9.88	0.94	0.09	2.94	0.07	0.1	0.03	17.18	0.1	0.03	0.83	0.49	3.2	0.2	4.74	5.07	0	74.17	0.43	1.54	6.77	11.01	7.28	2.1	43.68	6.72	8.16	0.14	0.2	2.68	2.44	5.78	6.13	0.2	0.51	9.88
Hsa-Mir-616_pri	0.93	0.37	0.23	0.81	0.69	0.73	0.6	0.71	0.43	0.39	1.17	0.43	0.24	0.41	0.73	0.2	0.53	1.63	0.56	0.42	0.75	0.69	0.47	0.67	0.55	0.74	0.49	1.25	0.58	0.95	1.1	0.55	0.53	6.33	0.54	0.37	0.78	0.61	0.46	1.08	0.25	0.44	0.32	0.16	0.73
Hsa-Mir-624_pri	6.79	3.26	2.73	13.5	4.07	5.85	4.48	3.9	3.69	11.35	6.2	3.69	11.89	3.74	5.16	1.92	5.52	5.65	4.61	4.07	7.05	6.5	4.74	7.77	6.48	4.22	5.85	9.89	6.76	8.04	6.47	4.4	3.59	1.99	11.32	3.67	7.13	8.72	4.97	3.57	5.23	8.43	6.01	3.56	5.23
Hsa-Mir-628_pri	48.8	23.03	10.73	50.17	19.15	58.63	29.97	13.4	38.85	112.71	91.42	161.08	71.85	231.51	135.76	62.61	127.57	256.48	92.86	23.7	13.52	42.3	48.22	35.73	28.36	68.85	19.57	35.26	20.68	19.84	40.36	111.16	20.52	3.8	42.56	39.3	125.44	65.16	22.37	22.69	29	28.42	32.54	46.06	167.08
Hsa-Mir-629_pri	90.57	29.64	14.98	60.73	87.03	32.96	43.69	27.51	26.3	79.51	104.42	64.48	18.48	12.94	129.75	7.38	63.37	117.03	17.91	80.58	25.36	49.49	85.58	18.81	21	118.79	47.53	46.2	53.26	59.96	13.57	32.87	24.42	22.93	39.56	27.63	25.62	40.75	29.7	34.95	48.03	30.62	70.42	16.38	75.52
Hsa-Mir-642_pri	13.65	2.47	0.83	4.91	7.47	5.51	7.17	3.87	0.64	7.74	12.62	6.11	0.35	4.39	4.64	0.26	7.68	4.48	12.18	5.84	1.92	6.12	12.15	4.5	2.57	6.94	3.37	4.34	6.48	11.5	2.42	2.53	6.21	0	7.33	1.79	11.37	8.54	2.15	2.32	0.81	3.44	0.84	13.21	6.58
Hsa-Mir-651_pri	8.08	1.87	2.13	12.48	5.3	6.75	8.5	4.06	12.65	2.08	8.19	10.4	3.01	7.91	6.26	5.47	5.9	9.97	2.76	4.89	4.2	15.82	12.08	23.42	5.82	14.54	11.97	12.48	5.64	8.03	5.66	6.72	4.49	3.29	6.3	7.55	6.73	10.45	5.1	6.77	15.3	11.72	14.19	8.46	5.23
Hsa-Mir-652_pri	851.44	151.75	86.4	519.24	231.78	318.21	154.09	210.5	210.92	748.03	466.71	439.35	283.06	431.04	684.05	116.73	292.02	670	186.73	273.83	145.17	368.08	482.09	265	293.71	583.1	325.43	239.12	437.84	362.01	241.31	315.92	135.17	25.75	381.24	130.59	226.38	295.38	165.23	217.6	91.74	356.62	155.74	195.92	447.34
Hsa-Mir-653_pri	12.65	3.81	1.23	11.19	1.11	3.99	5.62	4.59	4.88	4.24	14.97	3.65	3.99	3.13	1.52	19.59	5.87	6.18	1.28	5.24	2.1	9.28	7.14	9.35	15.57	1.54	56.79	3.88	8.99	5.56	9.56	8.64	2.7	0.85	12.04	10.56	2.39	12.12	1.58	7.82	4.57	12.86	6.35	17.97	3.3
Hsa-Mir-670_pri	0.1	1.49	0.02	0	0.61	3.5	2.45	0.7	1.25	0	0.06	4.38	12.67	32.48	1.84	62.48	4.99	9	5.43	0.18	0.47	0.27	0.2	0.32	0.09	0	1.08	0.1	0.2	0.16	0.02	2.66	21.92	0	0.18	0.73	8.13	6.18	4.99	0.58	249.04	0.29	0.3	0.21	3.87
Hsa-Mir-671_pri	209.85	119.43	64.94	262.1	132.53	76.73	118.74	67.39	224.31	594.75	327.22	272.63	115.22	108.43	240.02	268.32	242.64	507.66	68.04	139.04	61.34	172.55	259.32	97.43	123.5	317.18	156.96	92.29	169.33	130.19	48.5	184.84	133.54	3.16	128.38	88.92	97.53	141.23	80.84	211.3	187.61	293.79	240.92	136.89	258.7
Hsa-Mir-675_pri	19.36	2.92	17.21	16.36	2.19	3.82	8.67	25.95	6.63	0.22	6.72	1.07	1.92	1.56	0.52	2.37	5.11	0.39	0.19	8.99	16.98	31.08	20.58	43.31	35.64	7.35	13.21	55.7	10.82	23.5	33.82	7.53	10.46	42.83	41.41	1.47	0.77	1.9	10.85	6.65	24.74	14.17	13.95	2.59	11.46
Hsa-Mir-676_pri	2.31	1.2	1.59	1.78	1.31	2.43	1.06	1.34	9.23	1.73	1.21	1.65	1.04	2.04	1.03	0.56	2.3	2.1	2.88	2.01	1.69	3.41	4.79	3.34	2.15	3.3	2.27	1	2.14	1.42	0.74	3.3	0.77	0.08	1.99	2.54	2.69	2.58	1.73	3.37	1.46	2.72	2.16	2.82	1.39
Hsa-Mir-744_pri	316.46	151.45	60.97	135.15	237.03	220.42	134.75	71.14	237.24	783.48	579.73	1118.47	236.66	493.29	1117.26	388.4	697.84	806.16	532.16	423.8	59.34	266.58	504.32	90.38	104.58	630.99	89.98	191.25	228.7	120.49	55.84	498.38	110.64	88.5	121.73	173.73	498.6	371.38	54.01	127.58	128.22	126.22	413.2	135.35	516.2
Hsa-Mir-760_pri	3.52	3.35	1.58	1.05	1.68	16.08	0.11	0.57	4.37	9.05	3.64	10.09	5.67	22.57	8.59	4.82	5.87	22.24	10.16	1.06	1.22	1.16	1.26	0.17	0.77	2.74	1.23	0.42	0.94	1.6	0.52	9.57	3.03	0	1.07	2.47	12.24	8.44	0.97	0.64	19.16	1.37	0.27	0.14	8.53
Hsa-Mir-766_pri	9.88	6.77	1.84	9.23	27.88	7.07	4.32	5.46	4.19	63.37	32.5	36.14	8.5	6.85	52.27	3.72	22.55	45.5	9.22	21.42	3.28	12.66	24.93	3.04	1.82	35.63	4.36	12.51	8.49	13.53	1.95	5.95	7.97	6.39	3.32	3.06	7.67	14.34	5.64	6.54	21.32	3.11	2.77	3.72	35.67
Hsa-Mir-769_pri	63.84	33.99	14.07	37.14	27.06	133.15	22.66	34.59	68.53	32.39	53.41	319.91	127.58	566.13	203.4	127.38	232.35	382.63	202.36	24.51	20.97	29.66	43.55	21.68	31.09	29.26	39.63	26.49	33.24	37.94	12.86	200.32	22.95	173.43	33.1	60.16	245.17	112.71	30.58	31.85	55.52	36.14	67.96	32.84	134.53
Hsa-Mir-770_pri	0.28	0.59	0.05	0.1	0	2.97	0.22	0.04	3.55	0.15	0.32	16.63	5.06	32.23	7.81	10.38	15.41	84.64	7.22	0	0.05	0.21	0.13	0.11	0.17	0.09	0.04	0.04	0.1	0.04	0.03	17.59	0.04	3.21	0.23	2.06	11.66	9.4	0.35	0	0.51	0.1	0.12	0.12	25.68
Hsa-Mir-873-v1_pri	4.28	1.75	2.36	1.81	2.35	19.67	6.74	1.54	40.38	1.99	6.04	96.7	72.99	46.87	65.48	56.51	63.6	83.09	59.62	1.48	1.45	2.51	6.43	1.06	1.02	1.89	6.08	2.92	2.84	0.67	1.09	102.46	4.86	9.08	2.01	13.04	25.11	34.8	28.38	1.19	29.66	42.62	1.33	1.21	16.73
Hsa-Mir-873-v2_pri	4.28	1.75	2.36	1.81	2.35	19.67	6.66	1.54	40.33	1.99	6.04	96.42	72.74	46.73	65.4	56.08	63.36	82.92	59.55	1.48	1.45	2.5	6.38	1.06	1.02	1.89	6.08	2.92	2.84	0.67	1.09	102.41	4.86	9.08	2.01	13.03	25.11	34.76	28.1	1.19	29.66	42.34	1.33	1.21	16.73
Hsa-Mir-874_pri	133.85	339.09	45.17	136.58	39.03	380.91	49.29	59.69	239.01	63.88	78.29	612.14	798.23	1449.61	474.11	203.49	442.78	1320.2	923.06	38.73	40.18	173.8	234.21	231.68	60.25	118.55	144.24	89.27	66.35	108.64	43.84	521.63	64.01	42.57	92.33	96.36	899.74	429.49	77.22	44.75	312.31	359.49	98.94	104.93	495.48
Hsa-Mir-875_pri	0	0.07	0	0.21	0.03	0.16	0	0.07	0.2	0	0.06	0.29	0.09	0.23	0	0.03	0	0.05	0.1	0.26	0.11	0.14	0.05	0	0.22	0	0.59	0.22	0.32	0.28	0.12	0.02	0	0	0.57	0	0	0.38	0.03	0	0.12	0.05	0.07	0.37	0.04
Hsa-Mir-876_pri	1.48	0.46	0.5	0.23	0.69	3.63	4.21	0.56	17.73	0.85	1.53	69.35	34.48	11.86	55.96	19.64	40.28	27.22	21.95	0.52	0.89	1.17	3.77	0.37	0.14	0.48	1.5	0.53	0.64	0.16	0.24	31.28	1.44	0.25	0.31	3.66	4.31	7.81	6.17	0.32	4.93	13.76	0.27	0.33	17.96
Hsa-Mir-877_pri	24.97	10.29	6.82	17.37	12.05	12.98	6.36	5.54	10.93	100.97	37.9	30.3	13.11	23.32	38.71	23.62	23.51	39.43	14.66	19.51	6.95	14.63	19.81	5.98	7.38	38.46	14.34	6.99	18.95	13.54	4.38	16.71	8.38	3.41	10.29	7.07	22.38	23.37	7.83	11.85	22.05	11.69	20.03	7.41	52.72
Hsa-Mir-885_pri	2.25	12.42	0.69	8.99	1.27	15.97	47.61	0.88	16.42	0.92	1.12	52.66	82.94	80.87	55.68	21.22	25.49	65.42	79.25	4.23	2.81	34.38	0	82.14	5.1	0.3	1.43	121.53	1.49	1.39	15.11	25.2	1.42	0	4.82	4.62	58.25	33.35	10.42	110.99	2.62	10.71	2.69	0.31	45.64
Hsa-Mir-887_pri	0.62	0.42	0.71	0.27	0.27	1.14	0.35	0.56	1.93	0.07	0.66	0.9	0.17	1.71	0.38	0	1.04	0.29	1.5	0.2	0.41	0.85	1.1	0.49	0.94	0.57	0.32	0.19	0.48	0.46	0.17	1.02	0.33	0.81	0.76	0.28	1.62	0.79	0.34	0.09	0.38	0.33	0.56	0.76	0.28
Hsa-Mir-934_pri	0	0	0.15	0.17	0	0	3.29	0	0	0	0	0	0	0	0	3.18	0	0	0	0.03	0.4	0.05	0	0.06	0	0	2.25	0.05	0.48	1.44	0.07	0.02	0.45	29.11	0.05	0.25	0.07	0	0.05	4.18	0.05	0.04	0.1	0.72	0
Hsa-Mir-935-v1_pri	0.56	0.18	0.04	0.15	0.03	1.35	0	0.04	1.71	0.15	0.04	16.01	4.24	15.96	8.94	0.49	7.88	13.79	7.24	0.04	0.05	0.22	0.31	0.03	0.19	0	0.03	0.02	0.12	0.19	0.39	8.06	0	0	0.26	0.89	4.28	2.41	0.48	0.35	0.18	0.13	0.22	0.14	9.26
Hsa-Mir-935-v2_pri	0.56	0.18	0.04	0.15	0.03	1.35	0	0.04	1.71	0.15	0.04	16.01	4.24	15.96	8.94	0.49	7.88	13.79	7.24	0.04	0.05	0.22	0.31	0.03	0.19	0	0.03	0.02	0.12	0.19	0.39	8.06	0	0	0.26	0.89	4.28	2.41	0.48	0.35	0.18	0.13	0.22	0.14	9.26
Hsa-Mir-944_pri	0.37	0.09	0.14	7.79	0.1	0.04	0.65	0.2	1.62	0.07	0.27	0.35	0	0.04	0.1	0.1	0.42	0	0	19.65	0.63	2.34	0.14	0.19	9.29	0.11	0.13	0.3	0.47	0.55	20.7	1.17	0	15.84	4.31	17.93	0.14	0.26	0.11	0.87	0.91	1.28	60.79	1.71	0.09
Hsa-Mir-1180_pri	26.31	5.23	6.46	11.72	4.51	19.18	6.36	4.2	22	5.18	5.97	31.35	14.15	62.84	13.02	50.63	22.77	29.77	24.37	5.61	5.29	6.18	4.45	6.96	8.63	2.5	25.04	3.33	7.38	10.98	2.36	28.06	6.31	8.32	9.58	4.98	20.56	13.74	9.02	7.7	15.54	15.08	3.34	14.1	11.61
Hsa-Mir-1247_pri	39.17	14.89	49.23	37.42	12.12	5.33	28.39	18.22	21.58	10.17	23.12	7.87	14.38	23.63	6.77	2.02	76.32	4.05	6.82	10.97	47.34	17.26	27.52	8.42	35.41	0.5	7.3	13.96	44.31	23.66	36.61	39.84	14.96	167.68	162.77	74.15	11.27	7.28	9.43	17.52	37	18.19	36.05	31.22	21.01
Hsa-Mir-1249_pri	52.78	21.58	6	17.92	31.4	118.24	15.05	5.98	11.46	152.23	127.36	241.5	36.75	167.75	170.65	5.26	138.01	183.4	162.73	22.13	13.62	35.06	52.94	5.34	10.22	119.34	6.61	31.46	19.67	22.53	11.45	123.43	8.39	1.94	11.92	36.84	170.58	101.99	5.83	11.45	21.07	11.16	32.95	12.97	116.65
Hsa-Mir-1251_pri	0	0.04	0	0	0.03	2.57	0	0	0.61	0	0	4.25	1.12	4.77	0.62	40.63	2.51	13.29	2.33	0	0	0.29	0.27	0.4	0	0	4.75	0	0.34	0	0	6.14	0.21	0.11	0.03	0.93	3.51	5.35	0.16	0.35	0	19.08	0.39	0.27	1.19
Hsa-Mir-1252_pri	0	0.84	0.07	0.05	0.06	0.69	0	0.04	0.71	0	0.16	4.02	4.31	5.14	2.08	0.53	2.32	2.14	3.41	0	0.14	0.12	0.25	0.05	0.05	0	0.1	0.02	0.07	0.06	0	2.26	0	0.03	0.05	0.2	1.21	0.71	0.16	0.09	0	0.06	0.17	0	0.87
Hsa-Mir-1266_pri	0.21	0	0	0	0.03	0.33	0.14	0	0.1	0	0	0	0.12	0.04	0	0.03	0	0	0	0	0	0.1	0.09	0.13	0	0	0	0.02	0.12	0.5	0	0.07	0.19	0	0.09	0.02	0	0.03	0	0	0.32	0.37	0	0.14	0
Hsa-Mir-1269_pri	0	0	0.03	0	0	0	0	0	0.05	0	0	0.09	0.13	0.08	0.02	0.42	0.17	0.26	0.03	0	0.69	0.15	0	0.3	0	0	1.84	0.02	0.03	0	0	0.14	0	23.96	0	0	0	0.12	0	0	0.25	0.08	0	0	0.03
Hsa-Mir-1270_pri	2.62	2.05	2.93	3.37	1.33	6.38	0.84	1.85	6.69	2.1	4.2	5.35	2.41	7.8	5.37	1.8	4.25	8.06	10.39	2.83	2.66	2.98	3.26	2.76	3.36	1.59	10.76	2	4.41	1.64	1	6.44	2.9	0.28	3.06	2.17	18.33	8.7	1.65	1.86	19.53	6.29	1.01	1.26	3.57
Hsa-Mir-1271_pri	5.85	3.09	3.02	7.58	3.79	18.45	6.41	5.34	8.61	3.43	3.32	10.16	4.94	11.01	5.75	3.5	10.19	10.52	28.54	6.32	2.73	8.85	13.34	7.88	6.54	7.98	4.82	4.69	4.54	8.39	15.22	14.61	3.67	11.73	8.64	5.29	24.07	8.56	4.27	4.56	3.11	5	7.4	5.91	6.84
Hsa-Mir-1276_pri	0.37	0.02	0	0.04	0.1	0.2	0	0	0.12	0	0.06	0.2	0	0.43	0.13	0.05	0.12	0.26	0.26	0.15	0.12	0.16	0.11	0.06	0.05	0.35	0	0	0.05	0.07	0	0.22	0	0.06	0.03	0.08	0.32	0.04	0	0	0.17	0	0.79	0	0.17
Hsa-Mir-1277_pri	136.49	80.7	53.53	133.98	104.37	293.63	182.03	86.77	167.02	44.76	141.15	338.33	92.47	286.75	381.77	109.47	160.28	289.86	280.62	89.99	78.16	127.32	219.56	103.94	63.43	159.34	102.77	193.9	100.54	123.04	52.25	149.1	66.24	8.29	97.33	108.25	380.12	219.73	100.25	97.69	85.53	111.87	312.01	155.46	91.34
Hsa-Mir-1278_pri	0.34	0.14	0.04	0.61	0.23	0.52	0.19	0.21	0.38	0.46	0.65	0.43	0.05	0.29	0.74	0.05	0.33	0.55	0.46	0.13	0.22	0.37	0.41	0.27	0.08	0.11	0.2	0.49	0.27	0.46	0.3	0.25	0.23	0.18	0.21	0.1	0.27	0.48	0.11	0.58	0.1	0.26	0.46	0.31	0.22
Hsa-Mir-1286_pri	0	0.16	0	0	0	0.14	0	0	0.13	0	0.05	0.48	1.33	0.35	0.4	0	0.38	0.33	0.53	0	0	0.01	0	0	0	0	0.03	0	0.04	0	0	0.53	0.04	0.02	0	0.03	0.09	0.1	0.13	0	0	0.05	0	0	0.12
Hsa-Mir-1287_pri	32.87	15.6	15.87	6.93	11.05	37.03	7.53	13.79	30.8	9.36	15.22	12.05	6.04	27.42	13.53	6.4	19.05	14.63	31.65	10.28	13	30.58	27.09	42.47	15.71	26.11	17.39	12.61	14.36	10.31	7	24.78	8	4.12	17.21	24.71	48.04	20.41	10.98	14.82	41.19	13.64	10.2	13.97	12.1
Hsa-Mir-1294_pri	2.63	1.2	0.73	4.74	2.49	1.29	1.28	0.81	1.73	5.25	6.82	2.76	1.91	0.68	4.42	0.17	3.09	3.06	2.25	3.02	1.28	2.34	2.47	0.99	2.28	4.76	1.55	2.15	4.39	1.91	0.45	1.35	0.77	1.23	2.26	1.2	1.74	2.48	1.95	1.25	3.32	2.04	0.71	1.05	5.52
Hsa-Mir-1295_pri	0.5	0.05	0.06	1.82	0.06	0.18	0.79	0.41	1.8	0.07	0.04	0.25	0.05	0.09	0	0	0.07	0.48	0.15	0.34	0.43	0.29	0.4	0.15	0.16	0.07	0.44	0.12	0.27	3.78	0.12	0.21	0.15	0.12	0.53	0.58	0.55	0.41	0.1	0.49	0.08	0.19	1.45	1.3	0.3
Hsa-Mir-1296_pri	1.33	3.44	0.93	1.59	1.27	6.96	2.61	0.9	5.03	1.01	0.81	12.03	15.07	10.52	9.6	2.46	6.41	13.41	13.97	1.46	0.96	1.47	0.92	1.85	1.1	0.8	2.05	1.1	0.73	0.96	1.52	5.81	0.86	24.11	1.55	1.12	7.86	6.61	1.64	1.57	0.98	1.47	1.84	1.21	8.48
Hsa-Mir-1298_pri	0.44	0.03	0.16	0.12	0	3.75	0.24	0	0.87	0.09	2.54	1.52	1.65	71.4	0.45	0.85	2.2	18.48	3.86	0	0	0.07	0.11	0	0	0	0.05	0.07	0.17	0.06	0.06	5.18	0.05	0.06	0.08	2.36	27.21	9.98	1.07	0	0.35	0.24	0.15	0.23	1.44
Hsa-Mir-1301_pri	21.6	11.07	4.49	15.13	18.78	28.61	7.06	6.85	18.25	65.23	49.39	59.09	22.23	83.7	61.8	62.92	39.82	63.83	38.3	21.33	6.08	16.27	21.25	8.93	9.01	37.09	18.68	12.19	18.54	17.05	6.61	40.78	9.17	14.16	12.75	7.46	50.55	53.59	9.02	9.41	27.85	15.09	6.65	8.25	58.84
Hsa-Mir-1306_pri	11.17	4.65	3.15	8.04	8.68	9.54	5.11	2.68	6.27	61.25	19.59	19.58	9.53	10.78	27.2	7	12.38	27.42	17.18	10.44	3.51	10.73	15.38	5.9	6.01	22.57	3.74	6.73	5.57	5.16	6.2	11.87	4.33	2.8	5.7	3.46	11.75	8.27	3.16	6.28	6.33	5.5	5.61	3.81	22.06
Hsa-Mir-1307_pri	1197.5	455.91	348.19	892.21	548.97	1167.44	562.6	466.09	1004.99	277.33	652.66	1197.76	843.26	1773.36	933.88	1369.1	836.5	1700.48	1218.68	590.82	252.92	855.39	887.79	1081.69	550.1	695.04	1785.66	958.07	641.07	484.29	220.18	974.57	443	262.61	577.49	404.5	1950.12	1858.57	691.53	540.06	605.2	1266.32	1129.91	423.01	682.23
Hsa-Mir-1323_pri	1.33	0	0	0.05	0	0.07	0.62	0.04	0.07	0	0	0.04	0	0.11	0	0	0	0	0.03	0.13	0	0.14	0.11	0.04	0.09	0.07	0.04	0.05	0.03	0.55	0.28	0	0.28	5675.08	0.16	0.15	0.07	0.03	0.03	0.67	8.14	0.09	1.67	0.19	0
Hsa-Mir-1343_pri	0.11	0.02	0	0	0.04	0.24	0.11	0.04	0.15	0.28	0.04	0.41	0.1	0.45	0.35	0.14	0.27	0.87	0.32	0.31	0	0.12	0.05	0.03	0	0.07	0.03	0.04	0.02	0	0	0.19	0	0.45	0.03	0.02	0.14	0.14	0.03	0	0	0.11	0	0.06	0.18
Hsa-Mir-1908_pri	20.08	9.15	0.74	3.48	20.99	11.45	1.2	0.83	3.89	80.26	39.7	26.53	5.45	10.97	65.09	10.11	20.05	33.5	23.29	29.49	0.84	19.37	20.19	1.56	0.99	86.62	2.01	5.84	9.03	3.16	0.63	16.26	1.18	0.16	2.52	4.62	11.78	14.67	0.87	1.89	13.17	0.78	0.9	1.44	70.04
Hsa-Mir-1910_pri	0.77	0.08	0	0.54	0.06	0.18	0	0.06	0.12	0.46	0.56	0.56	0	0.41	0.41	0	0.27	0.67	0.12	0.26	0	0.35	0.72	0.13	0.06	0.5	0.09	0.27	0.13	0.65	0.02	0.12	0	0.12	0.1	0.09	0.12	0.16	0.1	0.12	0.15	0.18	0.46	0.06	0.34
Hsa-Mir-1911_pri	0	0
Hsa-Mir-1912_pri	0	0.02	0.07	0	0	0.5	0	0	0.31	0.07	0.34	1.94	0.32	63.33	0.21	0.47	2.11	9.02	0.71	0	0	0.03	0	0	0	0	0.03	0	0.03	0	0.02	4.36	0.05	0	0	2.63	15.97	18.79	0.38	0	0	0.08	0	0	1.13
Hsa-Mir-1913_pri	0.07	0	0	0.04	0	0	0	0	0.07	0.22	0.17	0.12	0	0.19	0.06	0.1	0	0.65	0.05	0	0	0.03	0.05	0	0.05	0	0	0	0.03	0	0.02	0.02	0	0	0.1	0.09	0	0.03	0	0	0	0	0	0	0.09
Hsa-Mir-1914_pri	0	0	0	0	0	0	0	0	0	0	0	0	0	0	0.13	0	0	0	0	0.05	0.04	0.02	0	0	0	0	0	0.02	0	0	0	0	0	0	0	0	0	0	0	0	0	0	0	0	0.04
Hsa-Mir-2114_pri	2.65	2.76	1.78	2.8	2.72	20.06	4.13	2.75	27.37	1.14	7.16	4.78	1.67	12.37	1.81	6.01	3.52	19.35	4.07	1.42	12.81	4.96	3.73	3.35	11.44	0.93	11.68	2.63	3.1	7.08	1.77	66.2	32.33	0.83	3.74	2.95	8.88	6.09	6.5	2.24	38.45	8.77	3.02	5.43	5.19
Hsa-Mir-2115_pri	1.17	0.15	0.02	4.58	0.58	0	0	0	0.45	6.76	7.43	0.69	0.05	0.23	3.66	0	0.86	6.62	0.16	1.02	0	0.81	0.78	0	0.22	3.26	0	2.08	0.3	0	0.08	0.12	0.16	1.51	0.23	0.03	0.56	0.54	0.06	0.2	0	0.1	0	0.29	1.42
Hsa-Mir-2116_pri	0.62	0.49	0.33	0.18	0.31	1.47	0.22	0.2	0.53	0.42	0.7	0.48	0.09	0.52	0.33	0	0.86	0.38	1.23	0.25	0.74	0.51	0.56	0.4	0.35	0.07	0.88	0.29	0.4	0.52	0.21	1.05	0.28	0.33	0.57	0.35	2.39	0.98	0.28	0.38	0.43	0.42	0.47	0.23	0.43
Hsa-Mir-2276_pri	0	0.02	0	0	0	0.33	0	0	0	0	0	0.2	0	0.41	0.21	0	0.15	0.38	0.76	0	0	0.05	0	0.05	0	0	0.04	0.02	0	0	0	0.25	0.04	0	0	0.07	1.5	0.39	0	0	0	0	0	0.06	0.12
Hsa-Mir-2355_pri	1.38	0.8	0.86	1.56	1.13	2.34	0.54	0.83	1.14	1.73	2.63	1.68	0.81	1.79	4.45	0.28	1.46	3.4	2.41	0.74	0.43	1.85	2.36	1.68	0.94	2.13	1.11	1.81	0.93	0.76	0.3	1.76	0.2	0.83	1.17	0.52	3.87	2.14	0.52	0.23	0.43	0.99	1.11	0.41	1.86
Hsa-Mir-2467_pri	0	0.02	0	0	0	0.08	0	0	0	0	0	0.12	0	0.16	0.1	0	0.05	0.07	0.08	0	0	0.02	0	0	0	0	0	0	0	0	0	0.09	0	2.61	0	0	0	0.03	0	0	0	0.04	0	0	0.04
Hsa-Mir-3059_pri	0	0.04	0	0	0	0.46	0	0	0.21	0	0	1.87	0.24	1.8	0.92	0.12	0.98	2.1	1.05	0	0	0.03	0.05	0	0	0	0	0.06	0	0	0	0.89	0	0.02	0.03	0.1	0.7	0.74	0	0	0.05	0	0	0	1.16
Hsa-Mir-3085_pri	0	0	0	0	0	0	0	0	0	0	0	0	0	0	0	0	0	0.09	0	0	0	0	0	0	0	0	0	0	0	0	0	0	0	0	0	0	0	0	0	0	0	0	0	0	0
Hsa-Mir-3126_pri	0	0.19	0.09	0.04	0	0.1	0.11	0.04	0.13	0	0.16	0.04	0.05	0	0.05	0.05	0.19	0.12	0.03	0.1	0.12	0.17	0.18	0.05	0.36	0	0.04	0.05	0.15	0.21	0	0.14	0	0.05	0.1	0.38	0.07	0.21	0.14	0.17	0.17	0.1	0.34	0.06	0.13
Hsa-Mir-3127_pri	0.23	0.37	0.22	0.47	0.57	0.63	0.33	0.09	0.33	0.92	1.01	0.88	0.57	0.85	0.89	0.9	0.46	0.99	0.7	0.75	0.05	0.5	0.72	0.35	0.06	0.67	0.37	0.45	0.46	0.39	0.65	0.32	0.12	0.1	0.51	0.15	1.09	0.79	0.19	0.52	0.25	0.29	0.2	0.16	0.97
Hsa-Mir-3136_pri	0.7	0.28	0.12	1.18	0.52	0.27	0	0.16	0.08	1.36	2.12	0.78	0.36	0.19	1.26	0	0.63	1.03	0.38	0.37	0.16	0.65	1.03	0.32	0.35	0.7	0.27	0.62	0.45	0.87	0.37	0.15	0.26	0.02	0.8	0.26	0.85	0.59	0.18	0.12	0.05	0.38	0.34	0.1	0.59
Hsa-Mir-3138_pri	0.3	0.26	0.06	0.26	0.36	0.05	0	0	0.12	2.76	2.31	0.78	0	0	1.97	0	0.26	1.25	0.09	0.55	0	0.44	0.85	0.03	0.16	0.89	0	0.11	0.24	0	0.2	0.02	0	0	0.07	0.08	0	0.14	0	0.09	0.12	0.08	0.37	0	1.67
Hsa-Mir-3140_pri	0.7	0.27	0.1	1.03	0.68	0.08	0.08	0	0.28	1.68	2.01	0.72	0.1	0.16	1.45	0.05	0.65	1.78	0.03	1.17	0.1	0.61	1.06	0.13	0	1.37	0.17	0.6	0.43	0.39	0.65	0.04	0.05	0.03	0.39	0.02	0.12	0.35	0.16	0	0.05	0.16	0.57	0.21	1.69
Hsa-Mir-3144-v1_pri	0	0	0	0	0	0	0	0	0	0	0.04	0	0	0	0	0	0	0	0	0.04	0	0.01	0	0	0	0	0.07	0.02	0	0.04	0	0.02	0	0.23	0	0	0	0	0	0	0	0	0.05	0	0.08
Hsa-Mir-3144-v2_pri	0	0	0	0	0	0	0	0	0	0	0.04	0	0	0	0	0	0	0	0	0.04	0	0.01	0	0	0	0	0.07	0.02	0	0.04	0	0.02	0	0.23	0	0	0	0	0	0	0	0	0.05	0	0.08
Hsa-Mir-3145_pri	0.18	0	0.08	0	0.14	0.07	0.14	0.04	0.15	0	0.05	0	0.04	0.04	0.05	0	0.06	0.05	0	0.04	0	0.4	0.22	0.49	0	0.13	0.21	0.43	0.12	0.12	0.09	0.04	0	0.98	0.12	0	0.05	0	0.03	0	0	0	0	0.06	0.14
Hsa-Mir-3146_pri	0.24	0.04	0.02	0.03	0.06	0.07	0	0	0.05	1.03	0.26	0.23	0.15	0	0.34	0	0.11	0.5	0.07	0.37	0	0.21	0.27	0.04	0.06	0.24	0.03	0.09	0.12	0	0.11	0	0	0	0.11	0.03	0	0	0	0	0	0	0.12	0	0.3
Hsa-Mir-3173_pri	5.14	1.68	0.47	2.93	3.56	6.79	1.58	1	0.84	7.72	12.44	7.02	1.4	4.5	8.73	0.46	7.01	9.92	6.13	2.88	0.58	3.45	5.48	0.92	1.18	9.44	1.53	3.37	3.02	1.32	2.49	3.43	1.62	0.26	1.98	1.11	6.84	4.07	0.69	1.34	1.41	1.26	1.33	0.7	11.99
Hsa-Mir-3174_pri	0.33	0.1	0.05	0.46	0.21	0.14	0.08	0.09	0.05	0.33	0.76	0.29	0.09	0.08	0.42	0.03	0.15	0.17	0.19	0.16	0	0.32	0.49	0.04	0.13	0.57	0.04	0.14	0.34	0.06	0	0.02	0	0	0.06	0.11	0.48	0.58	0.03	0.12	0	0.05	0.27	0.06	0.41
Hsa-Mir-3180-P1_pri	0.17	0.52	0	0.23	0.06	0.45	0.08	0.13	0.61	0.31	0.42	1.69	2.45	1.98	1.32	0.44	1.05	1.32	2.77	0.31	0.08	0.5	0.88	0.22	0.33	0.37	0.13	0	0.18	0.04	0.89	2.66	0.08	0.05	0.32	0.3	1.67	1.39	0.03	0.09	1.05	0	0.25	0.19	0.65
Hsa-Mir-3180-P2_pri	0.17	0.52	0	0.23	0.06	0.45	0.08	0.13	0.61	0.31	0.42	1.69	2.45	1.98	1.32	0.44	1.05	1.32	2.77	0.31	0.08	0.5	0.88	0.22	0.33	0.37	0.13	0	0.18	0.04	0.89	2.66	0.08	0.05	0.32	0.3	1.67	1.39	0.03	0.09	1.05	0	0.25	0.19	0.65
Hsa-Mir-3180-P3_pri	0.17	0.52	0	0.23	0.06	0.45	0.08	0.13	0.61	0.31	0.42	1.69	2.45	1.98	1.32	0.44	1.05	1.32	2.77	0.31	0.08	0.5	0.88	0.22	0.33	0.37	0.13	0	0.18	0.04	0.89	2.66	0.08	0.05	0.32	0.3	1.67	1.39	0.03	0.09	1.05	0	0.25	0.19	0.65
Hsa-Mir-3187_pri	3.72	0.74	0.28	2.49	1.12	0.49	0.14	0.27	1.62	14.96	3.28	1.04	1.34	0.67	5.32	0.77	1.33	3.16	0.44	0.75	0.26	1.67	0.9	1.05	0.67	5.07	0.95	0.27	1.07	0.86	0.3	0.63	0.32	0.02	0.92	0.18	1.16	1.42	0.25	0.2	2.16	0.98	0.96	0.06	3.53
Hsa-Mir-3194_pri	1.8	0.73	0.59	3.49	1.25	1.17	1.36	1.1	0.64	4.59	3.12	1.32	0.42	4.31	5.67	0.61	1.8	3.13	0.64	0.65	0.47	1.3	2.61	0.97	0.83	0.96	0.86	1.43	1.17	2.18	0.7	1.04	0.74	0.12	1.26	0.75	1.33	2.1	0.63	0.76	1.21	2.06	1.37	0.89	1.33
Hsa-Mir-3200_pri	2.21	4.9	0.61	3.63	1.1	30.66	1.6	1.08	6.17	2.12	0.54	33.33	24.07	112.12	21.85	24.06	21.57	74.02	43.19	0.97	0.85	3.24	2.47	4.51	1.74	2.83	3.27	1.46	1.8	1.81	1.78	33.28	1.11	0.3	4.21	4.35	84.47	29.53	4.11	1.16	2.32	5.4	1.96	1.85	21.95
Hsa-Mir-3611_pri	21.66	7.55	5.51	26.84	12.21	14.65	13.94	10.31	16.32	4.15	15.22	22.03	9	14.1	21.55	7.43	12.72	35.6	14.75	8.61	5.83	15.6	21.94	14.06	9.51	19.39	17.32	18.24	12.51	10.55	7.56	12.75	12.22	0.22	11.57	11.88	17.35	12.85	7.62	16.79	9.85	15.71	26.4	8.89	6.61
Hsa-Mir-3613_pri	456.68	93.15	51.35	359.39	233.69	176.32	185.75	114.52	127.47	100.2	364.87	366.52	95.37	134.81	289.79	109.16	345.22	689.32	209.02	166.67	85.54	176.92	188.74	139.85	155.54	280.24	208.11	405.53	376.73	184.52	104.49	168.71	137.86	17	208.88	100.46	231.2	393.56	128.75	207.49	107.2	104.26	150.42	166.2	130.75
Hsa-Mir-3617_pri	1.1	3.13	23.58	0.63	0.82	4.48	0.79	3.63	3.31	6.01	1.62	2.33	2.63	3.31	4.39	0.28	2.01	5.03	3.74	2.72	21.42	1.33	3.1	0.3	0.82	1.98	0.71	0.82	4.1	2.74	1.42	6.11	1.67	0.19	1.09	5.12	4.06	2.68	1.45	0.67	3.59	0.68	0.42	1.5	9.26
Hsa-Mir-3619_pri	0.1	0	0	0	0	0.04	0	0	0.05	0.09	0	0	0.08	0.08	0.02	0	0	0.17	0	0	0	0.03	0	0	0	0	0	0	0	0	0	0	0	0	0	0	0	0.06	0	0	0	0	0.05	0	0
Hsa-Mir-3622_pri	0.08	0.4	0.55	0.49	0.16	0.53	0.33	0.17	2	0.07	0.25	0.82	0.93	0.57	0.22	0.03	0.51	1.56	0.32	0.24	0.37	0.22	0	0.17	0.36	0	0.07	0.05	0.21	0.19	0.05	0.73	0.17	0.02	0.27	0.1	0.31	0.28	0.31	0.29	0.08	0.19	0.51	0.14	0.32
Hsa-Mir-3663_pri	0	0	0	0.03	0	1.05	0	0	0	0	0.11	0.22	0	0.75	0.09	0	0	0.12	0.43	0	0	0	0	0	0	0	0	0	0	0.39	0	12.1	0	0	0	0.43	0.61	0.16	0	0	1.28	0	0	0	0.06
Hsa-Mir-3690_pri	0.72	0.13	0.06	0.32	0.2	0.26	0.08	0.19	0.31	2.23	1.84	0.46	0	0	0.68	0.05	0.89	1.08	0.05	0.47	0.08	0.54	0.76	0.14	0.13	1.35	0.11	0.57	0.52	0.27	0.04	0.23	0.04	9.56	0.21	0.36	0.24	0	0.03	0	0.17	0.19	0.35	0.06	0.35
Hsa-Mir-3909_pri	3.79	1.46	0.84	4.15	1.75	3.32	2.47	0.97	1.76	6.17	4.23	4.14	1.2	3.46	4.36	2.09	3.21	7.87	3.03	2.94	1.48	3.37	4.04	3.01	2.1	4.39	1.68	2.29	1.57	1.39	4.99	3.14	0.87	46.41	3.39	1.26	5.22	1.86	0.69	1.45	0.93	2.03	2.85	1.65	3.56
Hsa-Mir-3924_pri	0	0	0	0	0	0	0	0	0	0	0	0	0	0	0	0	0	0	0	0	0	0	0	0	0	0	0	0	0	0	0	0	0.05	0	0	0	0	0	0	0	0	0	0	0	0
Hsa-Mir-3934_pri	0.36	0.02	0	0.26	0.4	0.18	0	0	0.31	0.13	0.11	0.1	0.04	0	0.03	0	0.14	0	0	0.22	0.05	0.37	0.11	0.54	0.14	0.13	0.07	0.05	0.39	0.59	0.04	0.06	0	0.04	0.04	0.19	0.34	0.67	0.16	0	0.48	0.44	0.78	0.31	0.05
Hsa-Mir-3942_pri	0	0.02	0	0.03	0.08	0	0	0	0.05	0.07	0.1	0	0	0	0.2	0	0	0.1	0.03	0.1	0	0.06	0	0.05	0	0	0	0.1	0	0	0.12	0	0.04	0.57	0	0	0	0	0	0.09	0.07	0	0	0	0
Hsa-Mir-3944_pri	0.28	0.02	0	0.21	0	0	0	0	0	1.01	0	0.06	0.09	0	0.06	0.03	0	0	0.05	0.03	0.05	0.13	0	0.08	0.08	0.07	0.06	0.26	0.02	0.18	0.07	0.05	0	0	0.07	0.02	0.14	0	0	0.15	0	0.19	0.69	0	0
Hsa-Mir-4424_pri	0.21	0.09	0.1	0.1	0.15	0.44	0.08	0.24	0.1	0	0.22	0.52	0.14	0.28	0.16	0	0.67	0.12	0.05	0.31	0.19	0.16	0.29	0.13	0.11	0	0.07	0.09	0.01	0.25	0.35	0.43	0.23	0.16	0.1	0.23	0.17	0.48	0.16	0.38	0.17	0.04	0.35	0.08	0.12
Hsa-Mir-4524_pri	12.32	1.03	2.79	4.83	1.77	5.51	4.84	11.81	1.93	0.48	0.34	0.55	2.11	1.08	0.42	1.2	9.79	0.86	0.72	2.73	4.95	7.89	4.65	10.47	9.9	1.98	4.17	12.2	5.58	18.87	6.15	6.83	2.48	0	14.97	8.69	1.01	1.63	2.41	6.48	1.53	6.13	5.34	7.88	3.4
Hsa-Mir-4637_pri	0.05	0.03	0	0.21	0.08	0	0.11	0	0	0.28	0	0	0.36	0	0.09	0	0.04	0.07	0	0	0	0.12	0.05	0	0.11	0.2	0.04	0.11	0.03	0.06	0.05	0	0	0	0.13	0	0	0	0	0	0	0.13	0	0	0.02
Hsa-Mir-4661_pri	0.4	0.05	0	0.33	0.13	0.08	0.16	0.04	0.12	0.07	0.26	0.36	0	0.12	0.39	0	0.4	0.21	0.06	0.21	0	0.21	0.36	0	0	0.22	0.15	0.02	0.1	0.15	1.83	0.07	0	3.38	0.15	0.08	0.17	0.13	0.03	0.12	0.1	0	0	0	0.37
Hsa-Mir-4662_pri	4.93	1.29	0.45	1.94	0.9	2.43	1.44	1.72	2.03	0.72	1.57	1.79	1.4	1.82	1.21	0.7	2.1	2	1.3	2.7	1.89	2.86	1.35	3.29	3.99	1.52	4.14	2.88	1.73	1.82	2.74	3.44	1.18	31.54	2.12	5.25	2.73	3.02	0.71	3.34	2.92	2.13	2.57	1.98	2.01
Hsa-Mir-4664_pri	0.55	0.02	0	0.17	0.04	0.14	0.14	0	0.07	0.55	0.11	0.09	0.04	0.04	0.26	0.18	0.11	0.46	0.06	0.33	0.04	0.16	0.05	0.23	0	0.2	0.2	0.27	0.08	0.19	0.02	0.07	0.12	0	0.07	0.07	0.2	0.1	0.06	0	0.08	0.49	0.98	0.08	0.23
Hsa-Mir-4677_pri	0.67	0.16	0.08	0.56	0.5	0.78	0.41	0.27	0.31	0.17	0.75	0.77	0.12	0.35	1.52	0.15	0.8	1.45	0.73	0.4	0.21	0.6	0.67	0.45	0.36	0.8	0.19	0.64	0.38	0.3	0.27	0.48	0.26	6.43	0.43	0.23	0.73	0.42	0.32	0.46	0.1	0.31	0.59	0.53	0.42
Hsa-Mir-4731_pri	0.09	0	0	0	0	0	0	0	0	0	0	0	0	0	0	0	0.12	0	0.08	0	0	0.03	0	0	0.05	0	0	0	0.03	0	0	0.02	0	0.02	0	0	0.07	0.03	0	0	0	0	0	0	0
Hsa-Mir-4766_pri	0	0	0	0.03	0.04	0	0	0	0	0	0	0	0	0	0.08	0	0	0.09	0.06	0.04	0	0.07	0	0.12	0	0	0	0	0	0	0	0	0	0	0	0.03	0	0.03	0	0	0.07	0	0	0	0.04
Hsa-Mir-5579_pri	0.16	0.03	0	0.27	0	0.05	0	0	0.15	0	0.2	0	0	0.21	0.02	0.1	0.04	0.05	0.05	0.12	0.08	0.09	0	0	0.11	0	0	0	0.03	0.04	0	0.29	0	0	0.1	0.06	0.05	0	0.07	0	0	0.24	1.03	0	0
Hsa-Mir-5581_pri	0.16	0.23	0.32	0.38	0.13	1.14	0.08	0.04	0.33	0	0.31	0.64	0.42	0.91	0.36	0.32	0.26	0.82	1.1	0.15	0.1	0.32	0.09	0.38	0.19	0.13	0.18	0.24	0.16	0.07	0.06	0.66	0.05	0	0.37	0.04	1.57	0.56	0.06	0.49	0.2	0.13	0.12	0.08	0.23
Hsa-Mir-5586_pri	1.07	2.2	0.13	0.38	1.51	3.77	0.68	0.41	1.06	4.26	6.22	8.45	5.05	10.97	11.85	2.52	5.88	10.57	6.01	1.15	0.44	1.55	2.97	0.04	0.64	3.91	0.36	1	1.55	1.1	0.49	6.44	0.26	0.05	0.88	1.04	5.37	3.89	0.34	0.55	0.45	0.39	0.52	1.23	6.09
Hsa-Mir-5683_pri	26.04	0.9	6.51	6.98	0.94	2.98	2.53	8.7	0.68	0	0.22	1.19	4.67	4.94	0.49	3.52	11.8	1.04	2.1	4.51	2.65	4.02	0.13	1.35	14.36	0.37	0.41	8.77	3.45	7.61	18.36	12.59	0.97	2.98	24.49	3.79	2.22	1.36	3.65	1.66	1.58	15.44	0.22	0.27	0.78
Hsa-Mir-5687_pri	0	0	0	0	0	0	0	0	0	0	0	0	0	0	0	0	0	0	0	0	0	0.05	0.09	0.03	0	0	0	0	0	0	0.12	0.02	0.05	0	0.04	0.02	0	0	0	0	0	0	0	0	0
Hsa-Mir-6529_pri	0.05	0	0	0	0.08	0	0	0	0	0	0.07	0.1	0	0	0.23	0	0.04	0.05	0	0	0	0.02	0	0	0	0.09	0	0.02	0	0	0	0	0	0	0	0	0	0	0	0	0	0	0	0	0.04
Hsa-Mir-6715_pri	0.07	0	0	0.09	0	0	0	0	0	0	0	0.12	0	0.16	0.12	0	0	0.26	0.06	0	0.04	0.1	0	0.16	0	0	0	0.27	0	0	0.11	0.32	0	0	0	0	0.1	0.33	0	0	0	0.08	0	0	0.09
Hsa-Mir-7151_pri	0	0	0	0	0.04	0.14	0	0	0	0	0	0.12	0	0.04	0.03	0	0.07	0.05	0.2	0	0	0.11	0.05	0.03	0	0.17	0	0	0	0.04	0.07	0.08	0	0	0	0	0.27	0.14	0.03	0	0	0	0.07	0	0
Hsa-Mir-7854_pri	0.31	0.14	0.11	0.52	0.17	0	0.14	0	0.1	1.51	1.74	0.45	0.08	0.05	1.25	0.08	0.63	1.3	0.23	0.4	0	0.31	0.43	0	0.05	0.96	0.22	0.2	0.15	0.21	0.03	0.29	0	0	0.11	0	0.09	0.38	0.06	0	0	0.09	0.56	0	0.45
Hsa-Mir-9851_pri	0.03	0	0	0	0	0	0	0	0	0	0	0	0	0	0.02	0	0	0	0	0	0	0	0	0	0	0	0	0	0	0	0	0	0	0	0	0	0	0	0	0	0	0	0	0	0
Hsa-Novel-1-v1_pri	0	0	0	0	0	0	0	0	0	0	0	0	0	0	0	0	0	0	0	0.05	0	0.01	0	0	0	0	0	0	0.02	0	0	0	0	0.16	0	0.04	0	0	0	0	0	0	0.05	0	0.03
Hsa-Novel-1-v2_pri	0	0	0	0	0	0	0	0	0	0	0	0	0	0	0	0	0	0	0	0.05	0	0.01	0	0	0	0	0	0	0.02	0	0	0	0	0.16	0	0.04	0	0	0	0	0	0	0.05	0	0.03
Hsa-Novel-2_pri	0.05	0	0	0.09	0	0	0	0	0	0	0	0	0	0	0.06	0	0	0.19	0.03	0.03	0	0.04	0	0	0	0.07	0	0.02	0.04	0.04	0.02	0	0.04	0.04	0	0.05	0.1	0	0	0	0	0	0.14	0.12	0
Hsa-Novel-3_pri	0.08	0.04	0	0	0.13	0	0.11	0.04	0	0.33	0.23	0	0	0	0.26	0	0	0.17	0	0.03	0	0.12	0.07	0.08	0	0.07	0.09	0.07	0.03	0.04	0.05	0.02	0.05	0.5	0.06	0	0.05	0	0.03	0	0	0	0.07	0	0.34

## Sheet: MirGeneDB_rhesus
miRNA	Bone_Marrow	Brain_Cerebellum	Brain_Frontal_Cortex	Brain_Pituitary_Gland	Heart	Kidney	Liver	Lung	Lymph_Node	Skeletal_Muscle	Spleen	Testes	Thymus
Mml-Let-7-P1d_pri	10222.3	45294.4	26728.1	23004	13942.8	11636.5	9146.84	21340.3	9630.13	5972.22	12292.8	11297.4	11294.4
Mml-Let-7-P1b_pri	126.64	3833.24	2502.23	2919.81	678.4	469.35	132.96	957.53	296.23	78.57	437.85	689.3	240.82
Mml-Let-7-P1c_pri	757.47	4536.25	8349.03	7906.59	2228.61	1407.03	1870.52	1186.23	1078.88	618.99	212.46	2331.39	1196.4
Mml-Let-7-P2c1_pri	927.2	2893.61	2186.34	1191.01	1551.21	780.32	705.16	1104.52	660.28	538.3	904.04	697.31	702.79
Mml-Let-7-P2b1_pri	19403.4	34418.3	23966.1	23789.8	20958.1	13239.9	14729.5	18659	16011.9	12829.9	19305.1	12812.8	13812.4
Mml-Let-7-P2a1_pri	10223.2	45294.2	26736.2	23010.5	13957.3	11637.7	9156.34	21330.4	9628.28	5987.35	12287.5	11302.5	11305.2
Mml-Let-7-P2a2_pri	10206	45359.3	26831.7	23029.1	13952.5	11655.3	9130.62	21344	9627.04	5979.66	12286.8	11297.4	11286.7
Mml-Let-7-P2b2_pri	1304.76	14946	8821.14	5132.94	3696.7	3700.25	2323.22	5405.2	1651.62	901.94	2558.14	2492.98	2498.3
Mml-Let-7-P2b3_pri	574.74	2866.06	6477.59	2110.1	995.97	888.07	461.4	1144.41	553.31	536.44	463.21	285.33	406.63
Mml-Let-7-P2a3_pri	20858.4	35768.9	25053.7	25252.3	22720	14133.9	16323.5	19645	16929.9	13979	20449.8	13585.8	15025.7
Mml-Let-7-P2c3_pri	5155.56	16644.6	11358.3	9666.47	8624.24	4622.54	5753.63	5448.67	8903.27	3393.82	6351.69	4424.76	5623.25
Mml-Let-7-P2c2_pri	1413.39	6375.05	3310.88	1925.2	1513.78	596.95	606.23	2064.3	2548.33	487.6	2247.61	1164.6	2092.57
Mml-Mir-1-P3_pri	1.18	3.42	10.33	3.97	13491	6.67	3.17	8.66	7.09	8217.25	6.99	26.93	14.91
Mml-Mir-1-P1_pri	1.18	3.52	10.33	4.23	14141.6	7.01	3.17	9.56	7.4	9401.87	7.12	26.93	16.27
Mml-Mir-1-P2_pri	0.59	18.07	0	0.13	0	0.17	0	0	0	906.72	0	0	14.68
Mml-Mir-7-P2_pri	49	339.1	724.76	11672.3	36.02	17.45	26.91	18.97	57.64	19.11	55.25	157.95	60.99
Mml-Mir-7-P1_pri	47.82	343.49	744.69	11811	35.02	16.93	25.33	18.82	56.41	18.85	53.18	151.4	58.74
Mml-Mir-7-P4_pri	47.53	334.02	719.35	11601.2	35.02	16.93	24.93	18.82	56.41	18.85	52.79	147.76	58.28
Mml-Mir-8-P2a_pri	0.89	0.2	0.49	2176.63	0.6	663.83	49.07	376.89	0.92	138.56	1.42	71.33	934.8
Mml-Mir-8-P2b_pri	10.63	2.64	1.97	2738.34	1.81	482.35	85.08	1521.3	169.23	165.36	94.84	8.73	626.66
Mml-Mir-8-P1a_pri	3.54	0.78	1.23	3892.85	0.8	1033.12	52.23	871.64	4.01	509.63	0.91	337.73	1576.82
Mml-Mir-8-P1b_pri	5.9	2.05	0.74	1510.82	1.81	376.47	20.18	807.11	7.4	132.19	11.26	1.46	335.24
Mml-Mir-8-P3a_pri	2.66	0.2	1.48	2995.86	0.4	964.02	55.4	635.02	0.62	288.26	1.42	179.79	877.65
Mml-Mir-9-P3_pri	15.35	37800.1	31062.4	1646.13	44.48	7.36	3.17	12.55	25.89	9.02	29.63	84.43	18.07
Mml-Mir-9-P2_pri	15.35	37800.1	31062.4	1646.13	44.48	7.36	3.17	12.55	25.89	9.02	29.63	84.43	18.07
Mml-Mir-9-P1_pri	15.35	37802.1	31063.2	1646.26	44.48	7.36	3.17	12.55	25.89	9.02	29.63	84.43	18.07
Mml-Mir-10-P1c-v1_pri	15576.5	147.52	50.19	38.75	16192.3	95750.8	26322.7	67714.9	47291.5	15416.3	29064.6	1230.84	23183.2
Mml-Mir-10-P1c-v2_pri	15576.5	147.52	50.19	38.75	16192.3	95750.8	26322.7	67714.9	47291.5	15416.3	29064.7	1230.84	23183.2
Mml-Mir-10-P1b-v1_pri	54047.1	650.25	239.37	154.61	3122.75	286475	693.68	5026.97	140409	77232	159497	242448	50896.6
Mml-Mir-10-P1b-v2_pri	54047.1	650.25	239.37	154.61	3122.75	286475	693.68	5026.97	140409	77232	159497	242448	50896.6
Mml-Mir-10-P2d_pri	76.16	843.59	1636	2844.28	849.26	1048.17	1597.48	712.85	692.95	178.64	144.27	1346.57	1022.9
Mml-Mir-10-P2c_pri	369.29	1128.27	1845.86	2646.55	702.15	448.31	898.66	471.89	541.29	372.4	117.74	960.8	631.18
Mml-Mir-10-P2b_pri	323.24	9077.97	5186.01	5783.27	1719.86	1099.15	309.84	2892.76	696.03	196.95	1099.16	2401.26	813.04
Mml-Mir-10-P3b_pri	1590.21	37757.7	16725.9	20993.3	7084.29	4806.07	1483.52	12080	3568.03	1067.83	5540.94	9097	5038.84
Mml-Mir-10-P3d_pri	443.97	4689.53	10308.3	8344.78	1933.18	937.34	1303.47	1165.32	1143.31	655.88	371.48	2514.08	1415.75
Mml-Mir-10-P3c_pri	445.45	4696.08	10303.4	8329.43	1925.53	937.17	1295.16	1161.74	1140.23	651.11	369.92	2495.16	1408.98
Mml-Mir-15-P1a_pri	947.28	420.87	340.73	350.63	194.4	160.61	326.07	544.05	1193.86	234.38	1629.39	286.06	764.69
Mml-Mir-15-P1b_pri	1176.94	82.26	69.38	179.61	69.83	66.54	78.35	267.24	281.43	83.08	531.4	767.18	768.76
Mml-Mir-15-P1d_pri	178	1225.77	577.64	430.78	184.95	150.18	228.72	710.31	983.02	129.8	789.01	765	361.9
Mml-Mir-15-P1c_pri	179.77	7.91	32.97	286.74	59.77	204.4	148.79	165.36	28.36	14.6	96.27	877.09	54.9
Mml-Mir-15-P2a_pri	38250.9	7711.03	6344.01	10295.2	4043.45	3786.12	7474.97	16059.2	20561.1	5449.85	29297.9	15175.5	34315.6
Mml-Mir-15-P2b_pri	38169.2	7705.55	6330.23	10285.5	4037.21	3777.57	7458.35	16030.5	20532.7	5441.89	29266.8	15152.9	34247.6
Mml-Mir-15-P2d_pri	281.32	2654.16	1415.33	612.24	357.01	271.79	362.87	1651.41	1347.37	220.57	1016.09	1254.86	576.29
Mml-Mir-15-P2c_pri	5.61	0.2	0.49	4.23	1.81	2.05	1.19	1.49	0	0	0.78	14.56	2.48
Mml-Mir-17-P1a_pri	1412.21	78.25	215.02	208.97	533.3	267.35	508.49	431.41	390.56	116.52	420.77	847.98	1344.37
Mml-Mir-17-P1c_pri	43.1	4.69	9.1	6.08	17.31	77.14	12.66	12.4	25.28	3.72	21.48	20.38	211.67
Mml-Mir-17-P2a_pri	107.45	3.52	18.45	6.88	29.99	10.09	14.64	24.05	27.74	7.96	31.44	87.35	68.22
Mml-Mir-17-P2c_pri	0.3	0.39	0.98	0	0.4	4.11	0	0	0.92	0	1.04	0.73	10.84
Mml-Mir-17-P4a_pri	1320.7	96.91	242.08	232.38	648.22	343.46	647.38	508.34	618.05	150.5	509.53	1142.77	1639.85
Mml-Mir-17-P4c_pri	22.14	4.79	6.15	3.04	5.84	92.37	0.79	1.64	22.81	1.06	20.44	4.37	299.1
Mml-Mir-17-P1d_pri	302.28	96.03	89.8	73.27	57.96	44.64	59.36	101.28	204.68	31.59	190.2	153.58	171.91
Mml-Mir-17-P4d_pri	5549.65	722.16	1098.46	831	1249.74	837.62	975.82	1222.83	1698.16	481.49	2016.14	1817.51	3868.87
Mml-Mir-19-P1a_pri	154.39	7.52	37.15	18.12	25.16	14.37	52.23	45.71	185.57	62.91	74.27	108.45	131.93
Mml-Mir-19-P2a_pri	908.9	67.12	294.23	166.65	170.66	183.88	519.96	564.36	1337.82	249.24	635.17	775.19	906.79
Mml-Mir-19-P2c_pri	918.05	67.12	294.23	167.58	171.06	184.05	521.94	566.75	1343.67	250.57	638.02	779.56	912.66
Mml-Mir-21_pri	7800.21	719.72	1304.13	3002.87	3353.38	4258.72	14183.5	7753.92	25672.5	4449.97	19845.8	6974.51	6581.1
Mml-Mir-22-P1b_pri	35184.8	20749.2	49708.2	76687.1	139540	53839.9	139690	60839.6	32035.8	201378	65729.1	40063.8	25192.6
Mml-Mir-23-P2_pri	237.63	1357.37	2307.38	668.71	1686.05	968.12	599.5	1990.95	311.95	1577.73	471.88	524.07	324.85
Mml-Mir-23-P3_pri	714.66	88.9	286.12	519.52	623.66	376.3	208.94	2091.48	567.8	819.39	1107.83	565.56	481.86
Mml-Mir-24-P3_pri	132.54	326.59	382.55	330.52	1032.6	244.77	181.24	708.81	182.18	195.36	259.81	176.15	153.62
Mml-Mir-24-P2_pri	132.54	326.59	382.55	330.52	1032.6	244.77	181.24	708.81	182.18	195.36	259.81	176.15	153.62
Mml-Mir-26-P1_pri	42473.7	154789	90101.5	83025.9	47420.6	44890.9	51762.9	119067	88938.6	57935.6	64297.9	52385.2	71636.4
Mml-Mir-26-P4_pri	42475.8	154786	90102.7	83025.7	47420.6	44891.2	51762.9	119068	88941.1	57936.7	64296.6	52389.6	71638
Mml-Mir-26-P2_pri	4246.96	5823.86	2934.47	5325.25	6650.81	4620.31	6681.96	8319.48	6866.64	2527.45	6424.54	4384	5044.93
Mml-Mir-27-P3_pri	445.15	97.11	209.11	462.12	586.43	325.33	333.58	2375.16	940.79	541.22	1695.77	404.7	428.32
Mml-Mir-27-P2_pri	4078.99	22708.9	20596.7	16435.9	38684.1	18250.3	28153.2	27530.5	9048.76	13891.7	7587.87	10996.8	6350.9
Mml-Mir-28-P1_pri	1380.03	882.67	674.82	1094.6	1315.15	1171.5	1655.26	2076.55	2087.18	651.64	3045.03	1749.09	2285.04
Mml-Mir-28-P2_pri	637.91	3246	5818.27	3865.61	2151.13	1519.07	3096.43	3362.27	1555.44	1058.01	2241.27	5093.68	1496.4
Mml-Mir-28-P3_pri	61.4	28.92	371.48	66.13	34.61	20.7	1.19	41.08	30.52	24.15	8.41	15.29	43.6
Mml-Mir-29-P1b-v1_pri	77.34	371.04	974.22	607.61	308.11	148.98	81.91	216.75	454.06	74.06	219.44	143.39	139.61
Mml-Mir-29-P1b-v2_pri	77.34	371.04	974.22	607.61	308.11	148.98	81.91	216.75	454.06	74.06	219.44	144.12	139.61
Mml-Mir-29-P1d-v1_pri	78.23	375.05	984.55	610.25	311.33	149.15	83.1	218.54	459.91	75.65	221.25	144.12	140.06
Mml-Mir-29-P1d-v2_pri	78.23	375.05	984.55	610.25	311.33	149.15	83.1	218.54	459.91	75.65	221.25	144.85	140.06
Mml-Mir-29-P2b_pri	1209.41	3555.49	5917.66	4866.43	1573.95	1079.13	1690.47	2830.92	4973.35	1656.3	3034.81	1882.29	1617.71
Mml-Mir-29-P2d_pri	367.22	1736.42	1436.24	1484.9	957.53	552.65	485.93	533.89	1061.62	549.18	845.43	600.5	334.57
Mml-Mir-30-P1b_pri	10570.3	28070.8	16893.9	40062.3	46661.9	77050.9	26453.6	63164.1	17564.9	21608.3	17904.2	12585	11867.3
Mml-Mir-30-P1d_pri	9139.21	7878.86	8063.41	8636.68	22857	7848.99	16193.3	6006.91	15310.6	7461.83	9977.03	6472.28	9916.6
Mml-Mir-30-P1a_pri	13818	17273.1	23303.8	24413	40253	22301.9	26562.1	30836	11193.6	15147.7	12350	10309.6	15299.3
Mml-Mir-30-P2b_pri	9119.14	13537.6	13304.8	13896.7	28228.5	21510.7	14217.5	13850.9	5701.44	7632.77	7143.29	5214.51	8909.96
Mml-Mir-30-P2d_pri	9115.89	13533.1	13299.4	13893.1	28216.8	21503.1	14213.1	13846.4	5699.9	7631.44	7141.48	5213.05	8905.67
Mml-Mir-30-P2a_pri	1299.44	3274.62	3122.43	2795.21	4014.07	3549.05	4245.97	5083.73	2449.07	2514.44	2812.13	1953.62	1652.5
Mml-Mir-31_pri	7.97	592.22	478.01	616.87	29.18	170.02	33.64	25.69	67.2	20.44	11.26	136.84	44.73
Mml-Mir-32_pri	53.43	7.33	15.5	50.39	15.09	29.08	83.49	73.79	273.42	19.11	205.6	73.52	37.5
Mml-Mir-33-P3_pri	2.07	11.43	7.38	3.7	0.4	1.37	2.37	3.14	8.94	0.27	3.36	1.46	0.68
Mml-Mir-33-P1_pri	2.36	0.49	1.97	0.66	0.2	0.17	2.77	0.75	2.47	0.27	0.91	0.73	0.68
Mml-Mir-34-P1_pri	75.57	204.67	171.72	71.16	53.93	64.48	86.66	107.7	102.65	6.64	27.95	304.98	41.34
Mml-Mir-34-P2a_pri	1.48	0.49	3.69	3.04	0.2	0	0.4	6.87	2.16	0.53	3.62	1741.81	11.52
Mml-Mir-34-P2b_pri	29.52	13.48	34.2	39.94	1.81	0.34	31.66	63.19	42.85	11.15	86.3	38505.4	164.23
Mml-Mir-34-P3c_pri	0.59	0.59	0.25	0.26	0.2	0	1.19	1.64	0.62	0	0.52	2621.08	3.16
Mml-Mir-34-P3b_pri	0.3	0.39	0.25	0	0	0	0	0.75	0.31	0	0.26	160.13	2.71
Mml-Mir-92-P1a_pri	26590.8	1286.44	2687.47	3855.29	3686.64	3000.67	8799.41	7914.95	6822.56	2843.57	8696.99	16127.5	19423
Mml-Mir-92-P1c_pri	18774.6	1153.87	2366.18	3243.71	3067.41	2460.34	6775.35	6477.01	5319.83	2247.68	6380.29	13855.1	13387
Mml-Mir-92-P2d_pri	5066.12	812.13	742.48	1349.33	483.4	435.83	802.1	1410.9	1745.64	514.41	1912.49	1642.09	2949.43
Mml-Mir-92-P1d_pri	362.5	5974.02	5576.93	20437.6	65.41	283.25	60.54	793.06	176.01	69.28	274.82	671.83	608.37
Mml-Mir-92-P2c_pri	165.01	42.4	65.93	63.35	53.53	482.86	7.52	18.67	233.66	19.11	197.19	79.34	923.73
Mml-Mir-92-P2a_pri	0	0
Mml-Mir-95-P1_pri	0.59	91.74	147.36	192.84	57.36	9.58	0.79	58.86	6.17	84.67	34.03	29.84	31.63
Mml-Mir-95-P2_pri	183.61	152.7	386.49	509.34	100.82	59.87	35.22	57.21	41	26.81	52.4	42.22	52.64
Mml-Mir-95-P3-v1_pri	0.89	0.1	0.49	0.66	0	0.34	0.79	0.75	0.31	0.27	1.04	0	0.23
Mml-Mir-95-P3-v2_pri	0.89	0.1	0.49	0.66	0	0.34	0.79	0.75	0.31	0.27	1.04	0	0.23
Mml-Mir-95-P4_pri	0	0	3.2	12.7	0	0	0	0	0	0	0	0	0
Mml-Mir-96-P1_pri	1.18	0.59	0.74	38.36	0.6	9.92	0.4	13.59	2.47	2.92	2.59	0.73	10.17
Mml-Mir-96-P2_pri	773.7	110.59	32.23	7005.36	7.24	1519.58	246.53	3446.67	260.78	534.31	273.79	159.4	1984.59
Mml-Mir-96-P3-v1_pri	26.57	11.14	4.67	1142.74	0.6	162.84	12.27	276.35	14.8	24.69	10.22	10.92	168.07
Mml-Mir-96-P3-v2_pri	26.57	11.14	4.67	1142.74	0.6	162.84	12.27	276.35	14.8	24.69	10.22	10.92	168.07
Mml-Mir-101-P1-v2_pri	717.91	2668.43	1774.51	1593.35	1106.25	786.82	1643.39	1154.27	3956.12	1109.24	1485.64	991.37	652.64
Mml-Mir-101-P1-v1_pri	717.91	2668.43	1774.51	1593.35	1106.25	786.82	1643.39	1154.27	3956.12	1109.24	1485.64	991.37	652.64
Mml-Mir-101-P2-v2_pri	757.76	2806.86	1833.06	1644.54	1155.16	827.01	1768.03	1233.14	4232	1156.22	1562.11	1036.5	711.38
Mml-Mir-101-P2-v1_pri	757.76	2806.86	1833.06	1644.54	1155.16	827.01	1768.03	1233.14	4232	1156.22	1562.11	1036.5	711.38
Mml-Mir-103-P4_pri	3662.18	7294.94	8190.6	4747.53	2541.35	1843.2	2622.77	3364.66	2894.19	505.65	3057.33	2206.92	2747.7
Mml-Mir-103-P2_pri	3706.16	7347.11	8266.62	4792.5	2557.85	1863.73	2659.17	3406.78	2923.78	510.43	3088.38	2236.76	2781.81
Mml-Mir-103-P1_pri	181.84	1627.98	1210.64	555.5	696.92	637.15	453.09	331.18	209	62.11	244.93	326.09	194.51
Mml-Mir-105-P2_pri	0.3	10.16	44.28	173.39	0.2	0	0	0	0.62	0	0	1.46	0
Mml-Mir-105-P1_pri	0.3	10.16	44.28	173.39	0.2	0	0	0	0.62	0	0	1.46	0
Mml-Mir-122_pri	0	6.55	4.67	1.06	6.84	7.87	54933.7	12.25	3.08	126.61	2.07	25.48	40.89
Mml-Mir-124-P2-v1_pri	0.89	7269.45	7094.85	48.28	0.6	0.51	0.79	2.24	2.16	0.53	0	7.28	0.45
Mml-Mir-124-P2-v2_pri	0.89	7269.45	7094.85	48.28	0.6	0.51	0.79	2.24	2.16	0.53	0	7.28	0.45
Mml-Mir-124-P1-v1_pri	0.89	7269.06	7094.35	48.28	0.6	0.51	0.79	2.24	2.16	0.53	0	7.28	0.45
Mml-Mir-124-P1-v2_pri	0.89	7269.06	7094.35	48.28	0.6	0.51	0.79	2.24	2.16	0.53	0	7.28	0.45
Mml-Mir-124-P3-v1_pri	0.89	7269.06	7094.35	48.28	0.6	0.51	0.79	2.24	2.16	0.53	0	7.28	0.45
Mml-Mir-124-P3-v2_pri	0.89	7269.06	7094.35	48.28	0.6	0.51	0.79	2.24	2.16	0.53	0	7.28	0.45
Mml-Mir-126-P2-v2_pri	4052.13	1695.59	3727.38	3123.49	12249.5	4217.16	5573.58	20552.7	16715.9	2997.53	14058	5033.99	3233.17
Mml-Mir-126-P2-v1_pri	2200.67	765.83	1604.02	1658.82	7799.32	2929	3226.62	16869	5469.02	992.72	6499.32	1522.72	1938.73
Mml-Mir-126-P2-v3_pri	2200.67	765.83	1604.02	1658.82	7799.32	2929	3226.62	16869	5469.02	992.72	6499.32	1522.72	1938.73
Mml-Mir-127_pri	56.38	984.17	1114.94	3107.09	68.63	75.09	192.71	51.84	20.34	28.93	222.55	114.28	111.15
Mml-Mir-128-P2_pri	551.42	15357.7	20459.9	827.82	169.85	137.35	142.06	310.26	135.63	638.1	211.55	826.14	3311.11
Mml-Mir-128-P1_pri	375.49	11820	18847.8	713.55	128.4	110.67	96.16	203.76	108.81	415.93	167.82	619.42	2361.17
Mml-Mir-129-P2_pri	0.89	589.59	762.16	599.54	0.2	2.05	1.19	1.34	0.92	0	1.04	24.02	0
Mml-Mir-129-P1_pri	0.59	1356.59	1340.54	2132.85	0.2	2.22	2.37	1.49	0.62	0.27	4.92	25.48	0.45
Mml-Mir-130-P1c_pri	166.19	453.01	482.68	1028.07	227.21	385.54	163.82	1529.81	675.07	87.59	541.23	557.55	810.55
Mml-Mir-130-P4a_pri	26.57	45.33	31	29.1	5.84	2.05	13.06	8.22	29.59	4.51	48.39	42.94	140.51
Mml-Mir-130-P2b_pri	203.39	537.32	638.16	435.14	190.98	121.96	34.82	212.12	257.39	23.36	161.87	119.37	162.65
Mml-Mir-130-P2a_pri	10.33	23.25	34.2	21.29	2.21	1.54	3.56	2.54	19.73	1.33	10.74	19.65	35.47
Mml-Mir-130-P3b_pri	368.4	426.24	230.76	172.87	126.99	72.01	41.95	183.89	124.53	29.99	154.62	91.71	232.23
Mml-Mir-132-P1_pri	14.46	734.76	3122.18	1465.46	52.32	21.38	18.99	68.72	114.05	41.94	57.71	237.29	56.25
Mml-Mir-132-P2_pri	5.31	126.42	455.37	1060.87	15.9	4.28	10.68	9.26	56.41	9.82	20.57	67.69	21.91
Mml-Mir-133-P3-v1_pri	28.04	63.89	300.39	113.61	128853	66.88	36.8	105.91	94.33	256961	109.07	300.61	284.64
Mml-Mir-133-P3-v2_pri	28.04	63.89	300.39	113.61	128853	66.88	36.8	105.91	94.33	256961	109.07	300.61	284.64
Mml-Mir-133-P1-v1_pri	28.04	63.89	300.39	113.61	128853	66.88	36.8	105.91	94.33	256961	109.07	300.61	284.64
Mml-Mir-133-P1-v2_pri	28.04	63.89	300.39	113.61	128853	66.88	36.8	105.91	94.33	256961	109.07	300.61	284.64
Mml-Mir-133-P2-v1_pri	0.3	13.48	7.87	0.79	358.22	0.34	0	1.2	0.62	4459.53	0.91	0.73	14.46
Mml-Mir-133-P2-v2_pri	0.3	13.48	7.87	0.79	358.22	0.34	0	1.2	0.62	4459.53	0.91	0.73	14.46
Mml-Mir-134_pri	9.74	53.93	119.07	234.24	16.9	7.01	25.33	6.12	0	4.25	28.85	23.29	8.13
Mml-Mir-135-P1_pri	0.89	71.22	536.56	1640.31	135.24	37.12	0.79	30.92	4.62	1.33	36.88	61.87	69.58
Mml-Mir-135-P2_pri	0.89	71.22	536.81	1640.31	135.24	37.12	0.79	30.92	4.62	1.33	36.88	61.87	69.58
Mml-Mir-135-P4_pri	1.48	239.64	9.1	186.36	1.41	6.33	1.98	1.79	6.17	0.27	1.42	176.15	23.49
Mml-Mir-136-v1_pri	46.94	447.15	493.75	1267.59	74.66	65.34	271.46	54.23	51.48	49.37	510.96	189.25	59.87
Mml-Mir-136-v2_pri	46.94	447.15	493.75	1267.59	74.66	65.34	271.46	54.23	51.48	49.37	510.96	189.25	59.87
Mml-Mir-137-P1-v1_pri	0	0.39	433.97	143.5	0.2	0	0	0.15	0.31	0	0	0.73	0
Mml-Mir-137-P1-v2_pri	0	0.39	433.97	143.5	0.2	0	0	0.15	0.31	0	0	0.73	0
Mml-Mir-138-P1_pri	39.56	2245.41	9490.3	1077.4	13.08	618.68	5.94	1568.8	304.86	20.7	571.9	52.41	41.11
Mml-Mir-138-P2_pri	37.78	2139.31	9077.73	1052.4	11.87	590.97	5.14	1504.71	294.07	19.91	557.28	48.77	40.89
Mml-Mir-139_pri	96.23	85.78	3087.25	53.04	436.5	79.02	136.52	57.96	77.37	26.81	578.5	64.78	56.93
Mml-Mir-140-P1-v1_pri	1227.71	919.7	1224.91	1038.91	436.1	480.13	317.36	808.3	1115.26	255.08	953.34	1152.23	838.11
Mml-Mir-140-P1-v2_pri	1227.71	919.7	1224.91	1038.91	436.1	480.13	317.36	808.15	1115.26	255.08	953.21	1152.23	838.11
Mml-Mir-142-P1-v1_pri	8673.39	48.55	94.22	523.89	219.76	220.48	867	2094.47	26406.5	641.81	14976.4	206.72	6659.49
Mml-Mir-142-P1-v2_pri	1231.25	4.01	12.05	54.23	55.14	26.85	99.32	235.87	6109.88	80.43	2252.01	21.11	1516.96
Mml-Mir-142-P1-v3_pri	1231.25	4.01	12.05	54.23	55.14	26.85	99.32	235.87	6109.26	80.43	2252.01	21.11	1516.96
Mml-Mir-142-P1-v4_pri	8673.39	48.55	94.22	523.89	219.76	220.48	867	2094.47	26406.5	641.81	14976.4	206.72	6659.49
Mml-Mir-143_pri	10040.7	5071.52	7372.35	12670.5	38214.8	19617	13305.8	53622.2	65206.3	9805.86	55309	64917.1	17650.7
Mml-Mir-144_pri	1897.51	5.08	9.1	24.6	61.98	34.04	62.52	112.33	30.21	109.09	500.48	27.66	44.96
Mml-Mir-145_pri	1013.4	437.87	1084.19	859.3	3666.32	1659.32	911.32	4799.91	2936.11	877.78	3394.12	3407.92	1674.87
Mml-Mir-146-P4_pri	498.88	124.95	301.12	423.9	253.37	172.93	382.26	493.85	3278.58	81.75	1135.39	95.35	2576.01
Mml-Mir-146-P1_pri	366.63	1004.01	7836.34	1913.3	154.36	1301.67	1772.78	1477.53	3378.76	242.87	1732	5151.18	3163.36
Mml-Mir-147_pri	6.2	1.56	1.97	2.65	0	1.03	1.19	8.37	8.94	9.02	6.08	37.12	7.45
Mml-Mir-148-P1_pri	26881.5	622.9	833.99	18083.5	4298.23	9651.65	55270.1	5201.75	14878.1	3657.12	8485.57	6930.11	11898.7
Mml-Mir-148-P4_pri	90.92	168.43	392.39	340.44	71.24	94.76	92.99	145.95	124.53	37.16	122.53	156.49	86.3
Mml-Mir-148-P3_pri	12.99	16.61	41.33	41.93	136.85	51.66	37.59	45.56	22.5	15.13	12.68	36.39	36.37
Mml-Mir-149_pri	9.74	2533.32	6500.96	1939.62	161	43.62	33.64	62.74	10.17	56.01	68.71	55.32	76.36
Mml-Mir-150_pri	3571.85	189.14	262.01	154.88	802.37	103.14	242.57	1453.48	17149.3	393.9	7372.7	341.37	4514.28
Mml-Mir-153-P2_pri	0.3	229.19	431.76	339.12	0.8	0	0.4	0.75	4.62	0.8	10.09	8.73	0.68
Mml-Mir-153-P1_pri	0.3	229.19	431.76	339.12	0.8	0	0.4	0.75	4.62	0.8	10.09	8.73	0.68
Mml-Mir-154-P1_pri	3.54	50.21	60.77	110.17	9.66	7.36	14.64	7.02	2.16	4.78	19.15	10.19	4.29
Mml-Mir-154-P2-v1_pri	20.07	296.41	164.34	243.76	32.8	21.04	135.73	23.15	14.18	13.27	177.65	52.41	37.95
Mml-Mir-154-P2-v2_pri	20.07	296.41	164.34	243.76	32.8	21.04	135.73	23.15	14.18	13.27	177.65	52.41	37.95
Mml-Mir-154-P3a-v1_pri	2.36	101.7	236.18	498.49	0.4	3.76	5.14	0.15	0.92	0.8	10.74	5.82	2.48
Mml-Mir-154-P3a-v2_pri	2.36	101.7	236.18	498.49	0.4	3.76	5.14	0.15	0.92	0.8	10.74	5.82	2.48
Mml-Mir-154-P3b_pri	2.95	45.04	117.84	273.65	2.21	4.28	7.12	3.44	0.31	0.8	16.43	7.28	2.26
Mml-Mir-154-P4a_pri	0.59	5.37	13.28	15.34	0.2	0.17	0.79	0.3	0	0	1.04	0	0.23
Mml-Mir-154-P4b_pri	0.59	5.37	13.28	15.34	0.2	0.17	0.79	0.3	0	0	1.04	0	0.23
Mml-Mir-154-P5_pri	16.83	79.43	76.26	421.39	15.7	15.05	65.69	8.37	8.01	8.23	88.5	37.12	18.3
Mml-Mir-154-P6_pri	4.13	25.21	56.83	69.97	1.41	2.39	6.33	1.64	0.62	2.39	7.63	8.01	2.71
Mml-Mir-154-P7_pri	1.77	42.69	39.85	74.73	8.65	5.13	14.25	1.79	0.62	2.39	12.68	4.37	4.29
Mml-Mir-154-P8_pri	13.87	168.52	203.45	1076.08	5.03	9.75	35.61	3.88	0.62	5.04	85.01	26.93	9.94
Mml-Mir-154-P9_pri	224.64	2398.89	802.75	2293.41	278.32	170.7	609.79	166.71	109.74	169.08	982.58	373.4	401.21
Mml-Mir-154-P10_pri	5.31	85.09	163.6	347.72	14.69	10.26	38.38	6.12	2.47	5.84	48.65	14.56	10.84
Mml-Mir-154-P12_pri	54.02	983.59	1790.01	5074.21	43.87	66.88	244.94	27.78	23.12	27.6	428.54	88.07	117.47
Mml-Mir-154-P13_pri	554.08	5690.61	3236.58	5900.45	687.66	500.48	2589.92	400.19	351.72	296.75	2875.53	1824.06	825.46
Mml-Mir-154-P14_pri	0.89	4.98	17.96	77.37	0.8	0.68	2.77	0.15	0.31	0.27	1.29	1.46	2.48
Mml-Mir-154-P15_pri	4.43	136.48	177.13	277.22	7.04	4.79	23.35	4.33	0.92	2.12	24.71	16.01	7.23
Mml-Mir-154-P17_pri	29.81	350.04	457.34	1645.99	21.13	26.17	128.61	17.48	8.94	9.29	155.27	45.86	37.73
Mml-Mir-154-P18_pri	3.25	4.2	4.43	20.24	1.01	2.39	7.52	1.34	1.23	0.27	15.14	10.92	2.48
Mml-Mir-154-P19_pri	5.9	166.28	349.83	318.88	6.24	9.07	37.99	7.32	4.32	2.39	53.31	10.19	9.04
Mml-Mir-154-P20-v1_pri	0.3	3.71	8.86	14.81	0.4	0.51	3.17	0.45	0	0.27	3.11	0.73	0.23
Mml-Mir-154-P20-v2_pri	0.3	3.71	8.86	14.81	0.4	0.51	3.17	0.45	0	0.27	3.11	0.73	0.23
Mml-Mir-154-P21_pri	2.07	19.93	38.38	115.2	1.01	1.71	6.73	0.6	2.16	2.39	24.84	2.91	1.81
Mml-Mir-154-P22_pri	7.97	57.84	122.76	202.36	4.02	4.11	17.81	5.53	0.62	2.65	25.88	10.19	5.87
Mml-Mir-154-P23_pri	116.01	538.49	267.91	1503.15	68.02	86.55	246.13	35.7	28.05	35.83	408.87	126.65	71.61
Mml-Mir-154-P24_pri	0.59	7.42	8.36	10.18	0.2	0.34	3.56	1.05	0	0	5.18	1.46	0.68
Mml-Mir-154-P25_pri	7.68	77.76	102.1	90.33	2.82	3.08	19.79	2.69	2.16	3.45	22.77	13.1	1.81
Mml-Mir-154-P26_pri	4.43	48.65	97.91	290.31	0.8	2.91	4.75	0.3	0	1.06	17.6	5.1	0.45
Mml-Mir-154-P27_pri	22.73	181.22	231.75	745.03	7.24	16.42	81.12	8.07	10.17	10.09	118.13	41.49	11.75
Mml-Mir-154-P28a_pri	0.89	32.34	53.39	56.61	2.82	1.71	7.52	1.2	2.16	1.06	14.62	8.01	3.39
Mml-Mir-154-P28b_pri	0.89	32.34	53.39	56.61	2.82	1.71	7.52	1.2	2.16	1.06	14.62	8.01	3.39
Mml-Mir-154-P29_pri	0	0	0	0	0	0	0	0	0	0	0.13	0	0
Mml-Mir-154-P30_pri	0	1.47	6.89	14.55	0	0.34	0	0	0	0	0.39	0	0
Mml-Mir-154-P31_pri	0	0
Mml-Mir-154-P36_pri	465.23	668.23	1187.52	8214.63	218.76	259.14	774.01	104.12	65.04	109.62	1238.25	300.61	288.48
Mml-Mir-155_pri	1288.82	12.99	61.75	116.39	84.52	75.6	51.44	215.41	2685.81	69.01	1854.66	37.85	2960.27
Mml-Mir-181-P1a_pri	46579.8	145455	205793	24297.5	13231	11805.6	7632.07	59426.9	40383.3	5869.77	48783.3	31637.9	215319
Mml-Mir-181-P1b_pri	46579.8	145456	205793	24297.5	13231	11805.6	7632.07	59426.9	40383	5869.77	48783.3	31637.9	215319
Mml-Mir-181-P1c_pri	674.22	11474.2	8906.26	9041.93	655.26	204.4	145.23	1701.3	785.43	282.69	620.68	878.55	1360.41
Mml-Mir-181-P2a_pri	2082.89	7153.68	13895.2	1165.36	570.13	480.81	305.09	1992.74	1495.95	227.21	2058.7	1492.15	10036.1
Mml-Mir-181-P2b_pri	2266.5	7434.65	14592.9	1234.66	643.59	510.23	324.88	2118.97	1591.2	247.12	2146.56	1570.76	11184.6
Mml-Mir-181-P2c_pri	66.42	1105.12	1197.36	1055.58	153.15	21.72	10.29	212.57	41.92	20.7	34.42	64.78	182.31
Mml-Mir-184_pri	0	0.88	2.46	15.87	0	0	0	0	0.31	0.27	0	4.37	4.07
Mml-Mir-185_pri	133.43	61.06	193.86	69.31	62.19	21.89	31.66	47.35	61.65	6.1	96.27	26.93	56.93
Mml-Mir-186_pri	11045.6	8778.53	6676.62	10074.1	6130.18	4692.84	6258.16	8184.29	11826.1	4693.64	10328.8	6962.14	8546.03
Mml-Mir-187_pri	39.56	3.61	14.76	93.64	1.01	2.22	4.75	2.09	2.77	2.12	9.7	0.73	0.68
Mml-Mir-188-P1_pri	23.03	7.03	3.69	10.32	8.45	33.7	13.45	9.86	23.43	3.45	19.54	91.71	4.74
Mml-Mir-188-P2_pri	760.42	191.97	156.47	387	242.7	815.04	315.38	434.55	374.22	149.97	473.56	1088.9	265.21
Mml-Mir-188-P3_pri	683.96	112.93	166.8	254.6	107.67	627.06	271.06	359.86	428.16	130.86	525.06	905.48	218.9
Mml-Mir-190-P1_pri	34.83	47.67	64.21	22.09	123.57	396.66	11.08	10.76	24.66	23.09	12.94	23.29	19.2
Mml-Mir-190-P3_pri	22.43	5.37	2.21	34.39	1.81	3.59	3.96	10.31	31.75	6.1	16.82	187.79	12.88
Mml-Mir-191_pri	100671	22550.2	31107.5	39039.8	12271	10539.4	36308.4	19097.2	24664.8	8662.11	30606.8	46093.5	41475.9
Mml-Mir-192-P2_pri	183.61	1004.4	157.94	171.81	38.04	22566.9	103016	148.63	161.83	5953.11	163.94	478.21	301.36
Mml-Mir-192-P1_pri	25.98	1.66	0.74	52.77	194.2	15.05	53.03	2.69	8.94	1060.4	2.07	29.84	45.41
Mml-Mir-193-P1b_pri	58.45	3.52	18.45	42.59	39.44	18.82	146.02	54.08	49.94	16.72	19.41	133.93	73.19
Mml-Mir-193-P1a_pri	256.52	44.74	189.92	161.89	295.43	184.73	1074.75	194.64	118.37	1043.94	108.3	220.55	443
Mml-Mir-193-P2b_pri	100.37	16.41	108.98	59.39	131.01	48.75	220.01	84.4	46.55	442.48	29.24	82.98	133.51
Mml-Mir-193-P2a_pri	100.37	16.41	108.98	59.39	131.01	48.75	220.01	84.4	46.55	442.48	29.24	82.98	133.51
Mml-Mir-194-P2_pri	16.53	165.1	20.17	22.62	18.11	2188.89	7376.83	17.03	19.42	446.72	19.93	40.76	33.21
Mml-Mir-194-P1_pri	14.76	137.75	13.78	22.62	32.4	1769.65	5777.37	15.54	16.65	448.58	18.24	33.48	31.4
Mml-Mir-196-P3_pri	18.89	0.2	0	0.13	0.6	372.03	1.58	1.34	43.16	160.59	1.55	1.46	0.68
Mml-Mir-196-P4_pri	69.37	0.2	0	0.4	1.41	935.28	1.98	4.78	143.34	381.43	3.62	3.64	3.39
Mml-Mir-196-P1_pri	210.77	0.29	0	0.4	0.6	415.3	0	1.79	351.72	247.38	2.33	5.82	118.6
Mml-Mir-197_pri	772.82	890.29	1234.51	631.42	480.38	220.48	477.23	732.86	353.57	327.28	443.42	308.62	414.99
Mml-Mir-199-P3-v1_pri	963.22	72.59	122.52	834.44	2357.81	1665.65	2139.21	2522	4594.51	1205.06	3121.11	4162.72	2066.36
Mml-Mir-199-P3-v2_pri	963.22	72.59	122.52	834.44	2357.81	1665.65	2139.21	2522	4594.51	1205.06	3121.11	4162.72	2066.36
Mml-Mir-199-P3-v3_pri	963.22	72.59	122.52	834.44	2357.81	1665.65	2139.21	2522	4594.51	1205.06	3121.11	4162.72	2066.36
Mml-Mir-199-P1-v1_pri	965.58	72.68	122.76	835.63	2362.24	1668.39	2147.52	2530.66	4605.61	1206.65	3127.07	4169.27	2072.69
Mml-Mir-199-P1-v2_pri	965.58	72.68	122.76	835.63	2362.24	1668.39	2147.52	2530.66	4605.61	1206.65	3127.07	4169.27	2072.69
Mml-Mir-199-P1-v3_pri	965.58	72.68	122.76	835.63	2362.24	1668.39	2147.52	2530.66	4605.61	1206.65	3127.07	4169.27	2072.69
Mml-Mir-199-P2-v1_pri	963.22	72.59	122.52	834.44	2357.81	1665.65	2139.21	2522	4594.51	1205.06	3121.11	4162.72	2066.36
Mml-Mir-199-P2-v2_pri	963.22	72.59	122.52	834.44	2357.81	1665.65	2139.21	2522	4594.51	1205.06	3121.11	4162.72	2066.36
Mml-Mir-199-P2-v3_pri	963.22	72.59	122.52	834.44	2357.81	1665.65	2139.21	2522	4594.51	1205.06	3121.11	4162.72	2066.36
Mml-Mir-202_pri	0.89	0.1	0	0	0	0.17	1.19	0	0	0	0	9458.75	0.68
Mml-Mir-203-v1_pri	15.05	1.86	40.1	8.07	0.2	13.85	32.45	1757.32	3.08	38.49	4.4	26.93	354.22
Mml-Mir-203-v2_pri	15.05	1.86	40.1	8.07	0.2	13.85	32.45	1757.32	3.08	38.49	4.4	26.93	354.22
Mml-Mir-204-P2_pri	143.17	10122.6	2079.57	7591.81	280.54	9139.03	157.89	1557.89	714.53	280.03	157.34	8152.94	943.61
Mml-Mir-204-P1_pri	1.48	40.05	261.02	13.23	0.8	511.26	244.15	7.02	3.08	13.01	4.01	28.39	21.24
Mml-Mir-205-P4_pri	0	0.2	0.25	2.38	0.2	0.51	0	8.96	0	7.96	0.39	13.1	12672.6
Mml-Mir-208-P2_pri	0	0	0	2.12	1111.29	0	0.4	0	0.31	0	0	0	0
Mml-Mir-208-P1_pri	0	0.39	13.28	70.1	6208.27	0.17	0.4	0.15	1.54	134.84	0	0.73	3.16
Mml-Mir-210_pri	50.48	30.87	33.46	31.74	100.62	12.49	19.39	30.47	5.55	30.79	18.76	19.65	28.46
Mml-Mir-214-v1_pri	45.46	5.47	9.1	53.96	91.77	102.8	106.84	136.24	161.22	44.06	161.87	259.85	113.4
Mml-Mir-214-v2_pri	45.46	5.47	9.1	53.96	91.77	102.8	106.84	136.24	161.22	44.06	161.87	259.85	113.4
Mml-Mir-216-P2b_pri	0	0	0	0.66	0	0	0	0.15	0	0	0	1.46	0
Mml-Mir-216-P2a_pri	0.59	0	0.74	1.19	0	0	0	0	0	0.53	0	5.82	0
Mml-Mir-217-v1_pri	0	0	0	0.26	0	0	0	0	0	0.27	0	0	0
Mml-Mir-217-v2_pri	0	0	0	0.26	0	0	0	0	0	0.27	0	0	0
Mml-Mir-218-P2_pri	10.63	797.87	671.62	194.95	7.45	115.63	1.19	75.74	53.64	4.78	5.05	17.47	23.72
Mml-Mir-218-P4_pri	10.33	797.68	670.39	185.96	7.24	113.92	0.79	74.09	53.64	4.51	5.05	17.47	23.49
Mml-Mir-219-P3_pri	0.89	16.41	109.23	0.66	0.8	0.17	0.79	0.15	1.23	0	0.13	0.73	0.9
Mml-Mir-219-P2_pri	0.3	45.04	395.1	0	0.2	0	0	0	0.92	0	0	0.73	0
Mml-Mir-219-P2-as_pri	1.18	0.88	0.25	0.66	0.4	0	0	0	0.62	0	0.39	1.46	0
Mml-Mir-221-P2a_pri	771.64	25.6	6124.31	1263.36	3876.82	660.07	83.89	1162.78	891.78	142.27	676.7	93.17	533.82
Mml-Mir-221-P1a_pri	1745.19	23.45	6991.52	1639.65	2885.88	886.02	125.44	1434.36	1189.55	120.24	1068.23	124.47	1143.31
Mml-Mir-223_pri	6230.96	9.57	21.16	45.1	13.89	11.29	106.05	302.94	195.74	24.42	571.64	4.37	55.35
Mml-Mir-224_pri	75.27	2.64	12.3	7.67	6.84	55.76	2.37	235.57	45.31	5.31	39.59	8.01	60.54
Mml-Mir-296_pri	8.56	3.61	6.89	13.23	5.03	1.71	1.19	6.87	7.71	7.96	5.56	32.75	9.71
Mml-Mir-320-P1_pri	656.51	2473.43	1039.42	1298.41	618.63	440.79	905.78	993.68	628.22	169.08	579.27	593.22	623.95
Mml-Mir-320-P2a_pri	17.42	73.95	19.68	31.21	6.24	7.18	11.48	14.49	14.18	3.98	10.09	7.28	11.3
Mml-Mir-320-P2b_pri	18.01	74.83	19.68	32.01	5.63	7.36	11.08	14.94	13.87	3.98	10.09	7.28	11.75
Mml-Mir-320-P3_pri	1.48	2.64	0.49	1.32	0	0.17	0	0.15	0	0.53	0.78	0.73	0
Mml-Mir-320-P4_pri	0	0
Mml-Mir-324_pri	20.37	149.77	257.09	107.53	31.6	32.33	10.68	47.65	21.27	9.56	22.38	35.67	31.63
Mml-Mir-325_pri	0	0
Mml-Mir-326_pri	1.48	5.08	13.53	4.1	0.2	0.51	1.58	3.44	2.16	0	3.23	0	0.23
Mml-Mir-328_pri	8.56	228.61	432.74	218.5	31.39	19.5	12.66	20.91	10.17	13.8	9.57	58.96	11.75
Mml-Mir-330-v1_pri	14.17	216.98	535.08	218.63	3.22	9.07	5.94	11.2	20.65	2.39	24.2	8.73	14.68
Mml-Mir-330-v2_pri	14.17	216.98	535.08	218.63	3.22	9.07	5.94	11.2	20.65	2.39	24.2	8.73	14.68
Mml-Mir-331_pri	58.74	149.47	348.85	174.85	61.18	40.54	28.1	151.62	30.52	70.34	34.29	58.23	32.76
Mml-Mir-335_pri	783.74	1065.94	1410.16	7803.96	55.95	199.95	333.98	361.5	182.18	231.99	2399.13	386.5	350.83
Mml-Mir-337-v1_pri	7.08	10.45	9.1	36.11	6.64	7.18	13.45	7.17	2.77	5.84	33.12	13.83	6.55
Mml-Mir-337-v2_pri	7.08	10.45	9.1	36.11	6.64	7.18	13.45	7.17	2.77	5.84	33.12	13.83	6.55
Mml-Mir-337-as_pri	0	0	0	1.98	0	0	0	0	0	0	0	0	0
Mml-Mir-338-P2_pri	64.94	1664.81	5311.72	409.22	120.35	52.68	138.1	264.25	96.48	30.79	207.28	15.29	42.92
Mml-Mir-338-P2-as_pri	0.3	5.28	2.71	12.96	0	1.54	0.4	61.84	0.62	0	0.26	0.73	0.45
Mml-Mir-339_pri	247.96	721.77	462.02	668.71	91.57	135.64	125.44	217.8	276.19	54.94	235.23	363.94	131.7
Mml-Mir-340_pri	1006.02	2145.76	2142.8	678.24	230.63	250.41	778.76	203.61	968.53	329.93	753.04	703.86	227.26
Mml-Mir-342_pri	416.22	2109.91	2769.4	1577.22	335.48	217.06	299.55	843.55	1917.64	127.94	1036.66	326.82	1540.68
Mml-Mir-345_pri	0	0	0	0.13	0	0	0	0	0	0	0	0	0
Mml-Mir-346_pri	0	16.61	75.77	4.76	0	0	0.4	0	0	0	1.94	0.73	0.23
Mml-Mir-361-v1_pri	336.82	729.97	770.03	652.84	254.17	155.14	147.2	252.16	170.46	129	190.59	292.61	292.77
Mml-Mir-361-v2_pri	298.44	572.29	577.4	483.94	310.52	125.38	192.71	311.01	631.3	111.48	560.25	307.16	321.46
Mml-Mir-362-P1_pri	53.73	13.38	12.05	18.38	32	57.98	22.95	26.59	31.13	7.96	33.25	66.96	21.24
Mml-Mir-362-P2-v2_pri	1140.04	158.27	152.53	389.38	135.64	866.01	435.28	360.01	534.2	168.28	776.85	941.14	347.67
Mml-Mir-362-P2-v1_pri	1140.04	158.27	152.53	389.38	135.64	866.01	435.28	360.01	534.2	168.28	776.85	941.14	347.67
Mml-Mir-362-P3_pri	8.27	2.25	3.94	4.76	3.82	15.57	2.37	4.48	7.09	2.65	5.82	18.92	3.61
Mml-Mir-362-P4_pri	80.29	30.29	22.14	57	21.94	87.23	56.19	56.17	65.66	35.3	72.72	294.06	44.05
Mml-Mir-362-P5_pri	22.73	6.84	7.63	10.18	9.26	29.25	9.89	13.15	12.95	3.72	16.82	63.33	9.71
Mml-Mir-370_pri	13.58	48.46	120.06	283.17	3.02	5.47	26.91	2.84	4.01	2.39	45.42	13.1	13.33
Mml-Mir-374-P1_pri	52.25	17.88	26.08	48.8	15.5	24.29	43.13	43.02	106.66	21.23	62.75	34.21	30.72
Mml-Mir-374-P2_pri	57.56	92.32	149.33	131.2	45.68	36.6	32.84	81.86	67.2	35.83	65.6	43.67	45.18
Mml-Mir-375_pri	680.42	24.62	97.67	99630.5	2.21	28.05	1251.63	2094.32	95.25	652.17	92.38	1792.76	6706.47
Mml-Mir-376-P1_pri	2.07	43.38	62.98	263.6	4.02	5.47	18.6	1.94	3.39	3.72	31.57	18.92	8.58
Mml-Mir-376-P3_pri	0.3	3.61	5.17	21.03	1.41	1.71	1.98	0.6	0	0.53	4.27	2.91	1.13
Mml-Mir-376-P2_pri	0	5.86	2.95	27.91	0.4	1.54	3.96	0.75	0.31	0.53	10.61	2.18	0.68
Mml-Mir-376-P4_pri	9.74	61.84	16.73	71.95	20.33	13.34	26.51	7.32	3.7	6.1	56.67	16.01	9.49
Mml-Mir-376-P5_pri	0	0
Mml-Mir-378_pri	3296.73	771.69	590.19	442.55	22454.3	2829.97	14158.5	658.62	1498.11	50611.5	1060.99	693.67	3401.47
Mml-Mir-383-v1_pri	0	281.36	226.09	100.78	0.8	0.34	2.77	4.33	10.79	1.86	12.03	120.1	28.01
Mml-Mir-383-v2_pri	0	281.36	226.09	100.78	0.8	0.34	2.77	4.33	10.79	1.86	12.03	120.1	28.01
Mml-Mir-423_pri	3722.4	2845.55	1595.9	2392.48	968.8	1139.34	2304.22	1688.75	1581.34	687.47	2222.38	2434.02	2411.32
Mml-Mir-425_pri	3482.99	750.49	936.09	890.38	169.65	242.37	1092.56	426.93	1078.58	229.33	1222.59	1088.17	1016.8
Mml-Mir-430-P3_pri	0	0.1	0	0.13	1.61	0	0	0.3	0	0	0	0.73	0
Mml-Mir-430-P1_pri	0	0.29	0	0.13	1.21	0	0	0.6	0	0	0	0	0
Mml-Mir-430-P2_pri	0	0	0	0	0.2	0	0	0	0	0	0	0	0
Mml-Mir-430-P4_pri	0	0.39	0.25	0.26	2.01	0	0.4	0.45	0	0	0	1.46	0.23
Mml-Mir-430-P5_pri	1.18	0	0	1.98	0	0	0	0	0	0	0	26.93	0.45
Mml-Mir-430-P6_pri	39.56	0	0	51.45	2.01	0	0.4	1.49	0.31	0	1.04	711.14	6.55
Mml-Mir-430-P7_pri	25.09	0.2	0.25	21.29	0.6	0	0.79	1.34	0.62	0	0.26	612.14	7.91
Mml-Mir-430-P8_pri	0	0	0	0	0	0	0	0	0	0	0	187.06	0
Mml-Mir-430-P9c_pri	0	0	0	0	0	0	0	0	0	0	0	228.55	0.23
Mml-Mir-430-P9d_pri	0	0	0	0	0	0	0	0	0	0	0	228.55	0.23
Mml-Mir-430-P9e_pri	0	0	0	0	0	0	0	0	0	0	0	228.55	0.23
Mml-Mir-430-P31c_pri	0	0	0	0.13	0	0	0	4.78	0	0	0	28.39	0.68
Mml-Mir-430-P31d_pri	0	0	0	0.13	0	0	0	4.78	0	0	0	28.39	0.68
Mml-Mir-430-P33_pri	0.3	0	0.49	0.13	0	0	1.19	237.81	0.31	0.27	0.39	290.42	0.68
Mml-Mir-430-P35d_pri	0	0	0	0	0	0	0	0	0	0	0	61.14	0
Mml-Mir-430-P35e_pri	0	0	0.25	0	0.2	0	0	121	0	0	0	83.71	0.23
Mml-Mir-430-P35f-v1_pri	0	0.2	0	0.13	0	0	0	0	0.31	0	0	131.02	0
Mml-Mir-430-P35f-v2_pri	0	0.2	0	0.13	0	0	0	0	0.31	0	0	131.02	0
Mml-Mir-430-P37_pri	0	0	0	0	0	0	0	0	0	0	0	0.73	0
Mml-Mir-430-P10_pri	0	0	0	0	0	0	0	0.3	0.31	0	0	136.84	0
Mml-Mir-430-P11a_pri	0	0	0	0	0	0	0.4	0	0.31	0	0	98.26	0
Mml-Mir-430-P11b_pri	0	0	0	0	0	0	0	8.81	0	0	0	82.98	0.68
Mml-Mir-430-P12_pri	0	0	0	0	0	0	0	9.26	0	0	0	5.1	0
Mml-Mir-430-P13a1_pri	0.3	0	0	0	0	0	0	0.15	0.31	0	0	98.26	0
Mml-Mir-430-P13a2_pri	0.3	0	0	0	0	0	0	0.15	0.31	0	0	98.26	0
Mml-Mir-430-P13b_pri	0	0	0	0	0	0	0	0.15	0	0	0	17.47	0
Mml-Mir-430-P13c_pri	0	0	0	0	0	0	0	0	0	0	0	22.56	0
Mml-Mir-430-P14_pri	0	0	0	0	0	0	0	0	0	0	0	196.53	0
Mml-Mir-430-P18_pri	0	0	0	0	0	0	0	0	0	0	0	13.1	0
Mml-Mir-430-P19_pri	0	0	0	0	0	0	0	0	0	0	0	33.48	0
Mml-Mir-430-P21_pri	0	0	0	0	0	0	0	0	0	0	0	237.29	0
Mml-Mir-430-P24a1_pri	0	0	0	0	0	0	0	10.16	0	0	0	51.68	0.9
Mml-Mir-430-P24a2_pri	0	0	0	0	0	0	0	10.16	0	0	0	51.68	0.9
Mml-Mir-430-P24b_pri	0	0	0	0	0	0	0	10.16	0	0	0	51.68	0.9
Mml-Mir-430-P26a_pri	0	0	0	0	0	0	0.4	0	0	0	0	208.9	0
Mml-Mir-430-P26b_pri	0	0	0	0	0	0	0.4	0	0	0	0	208.9	0
Mml-Mir-430-P27_pri	0	0	0	0	0	0	0	0	0	0	0	5.1	0
Mml-Mir-430-P28_pri	0.3	0	0	0	0	0	0.4	0	0	0	0	438.91	0
Mml-Mir-430-P29c_pri	0	0	0	0	0	0	0	0.9	0	0	0	0	0
Mml-Mir-430-P29d_pri	0	0.1	0	0.13	0	0	1.19	1.34	0	0	0	185.61	0.45
Mml-Mir-430-P41_pri	0	0	0	0	0	0	0	0.6	0	0	0	6.55	0
Mml-Mir-430-P42_pri	0	0	0	0	0	0	0	0	0	0	0	13.1	0
Mml-Mir-430-P43_pri	0	0	0	0	0	0	0.4	0	0	0	0	40.76	0
Mml-Mir-430-P44_pri	0	0	0	0	0	0	0	0	0	0	0	46.58	0
Mml-Mir-430-P45_pri	0	0	0	0	0	0	0	0	0	0	0	46.58	0
Mml-Mir-430-P47_pri	0	0	0	0	0	0	0	0	0	0	0	17.47	0
Mml-Mir-430-P49_pri	0	0	0	0	0	0	0	0	0	0	0	37.12	0
Mml-Mir-431_pri	7.38	2.83	7.38	105.02	1.01	2.39	13.85	0.6	1.85	2.12	22.64	3.64	15.59
Mml-Mir-432_pri	8.56	62.13	218.71	464.63	6.24	8.21	20.97	1.94	2.77	2.65	23.16	8.01	12.88
Mml-Mir-433_pri	0.59	69.75	206.65	346.13	1.61	3.93	8.71	0.9	0.62	0.8	6.34	0.73	6.55
Mml-Mir-448_pri	0	0	0.98	5.16	0	0	0	0	0	0	0	0	0
Mml-Mir-450-P2_pri	25.09	0.2	1.48	83.85	3.42	10.95	13.85	12.4	0.92	2.12	11.39	73.52	19.43
Mml-Mir-450-P1_pri	25.09	0.2	1.48	83.85	3.42	10.95	13.85	12.4	0.92	2.12	11.39	73.52	19.43
Mml-Mir-450-P3_pri	185.68	1.95	5.66	282.11	12.07	42.59	45.9	43.32	8.01	7.17	53.05	414.89	79.74
Mml-Mir-451_pri	33401.5	196.76	570.26	827.56	2552.21	1479.38	1832.14	5282.41	606.03	3757.72	10443.5	784.65	1685.94
Mml-Mir-452-v1_pri	97.12	6.15	27.31	21.43	15.9	73.72	1.19	131.01	133.17	10.62	52.92	10.92	53.77
Mml-Mir-452-v2_pri	97.12	5.76	26.82	21.43	15.9	74.06	1.19	129.36	130.39	10.88	51.88	10.92	53.54
Mml-Mir-455_pri	6.79	330.6	17.71	14.15	21.73	31.13	237.82	30.03	67.82	6.37	56.15	14.56	54.22
Mml-Mir-459_pri	0	0	0	0	0	0.68	0.4	0	0	0.53	0	0	0
Mml-Mir-483_pri	0.89	1.17	1.23	1.06	8.45	1.71	59.75	1.2	1.54	1.59	2.2	10.19	4.52
Mml-Mir-486_pri	51493.4	5173.51	665.23	1923.48	24572.5	1640.17	2384.95	4671.89	619.28	12460.7	13202.8	1327.65	2525.63
Mml-Mir-486-as_pri	51239.2	5150.45	660.06	1914.09	24490.3	1632.13	2374.26	4647.99	614.96	12421.2	13138.1	1321.1	2512.08
Mml-Mir-488_pri	0	34.19	109.23	56.74	13.48	0.17	0.4	0.15	0.62	0.53	1.94	0.73	0.23
Mml-Mir-489-v1_pri	0	2.34	15.75	346.39	0	99.72	0.4	0.3	0	18.58	0.13	1.46	0.23
Mml-Mir-489-v2_pri	0	2.34	15.75	346.39	0	99.72	0.4	0.3	0	18.58	0.13	1.46	0.23
Mml-Mir-490_pri	0.3	9.77	183.28	230.8	686.86	0.34	4.35	173.13	0	1.06	0.26	0	3.39
Mml-Mir-491_pri	2.66	10.84	50.93	8.99	4.02	0.51	1.98	3.73	0.62	3.19	0.91	1.46	1.81
Mml-Mir-493_pri	6.79	6.35	7.38	47.75	16.3	11.46	18.99	7.47	0.62	3.98	48.65	8.73	14.23
Mml-Mir-498_pri	0	0	0	0	0	0	0	0	0	0	0	26.2	0
Mml-Mir-499_pri	6.49	27.45	114.89	12.17	6397.24	20.7	7.12	5.68	10.17	49.9	11.26	37.12	6.78
Mml-Mir-504-v1_pri	0.3	2.34	83.15	49.33	0	2.39	0.79	2.09	2.77	5.57	4.4	4.37	0.45
Mml-Mir-504-v2_pri	0.3	2.34	83.15	49.33	0	2.39	0.79	2.09	2.77	5.57	4.4	4.37	0.45
Mml-Mir-505-v1_pri	80	33.12	35.18	106.07	24.55	65.85	430.14	105.91	117.14	32.91	106.36	21.84	71.61
Mml-Mir-505-v2_pri	80	33.12	35.18	106.07	24.55	65.85	430.14	105.91	117.14	32.91	106.36	21.84	71.61
Mml-Mir-506-P1_pri	3.54	0	0	5.42	0	0.68	0	0	0	0	0.26	295.52	0
Mml-Mir-506-P2_pri	1.77	0	0	0.93	0	0.17	0	0.15	0	0	0.13	83.71	0
Mml-Mir-506-P3_pri	546.11	0.59	1.97	246.8	2.62	55.93	4.35	13.59	38.84	4.25	17.08	17552.7	20.11
Mml-Mir-506-P4d_pri	4.43	0	0	5.16	0.2	0.17	0	0.45	0.62	0	0.13	113.55	0.23
Mml-Mir-506-P4e_pri	4.43	0	0	5.16	0.2	0.17	0	0.45	0.62	0	0.13	113.55	0.23
Mml-Mir-506-P4f_pri	4.43	0	0	5.16	0.2	0.17	0	0.45	0.62	0	0.13	113.55	0.23
Mml-Mir-506-P5_pri	42.21	0.2	0	34.26	0	3.59	0.4	0.9	3.08	0	1.42	2262.24	2.03
Mml-Mir-506-P6a_pri	4.13	0.1	0	15.61	0.4	3.76	0.4	0.75	0.62	0	0.52	859.62	0.23
Mml-Mir-506-P6b1_pri	9.45	0	0.49	9.92	0.2	4.45	0.4	1.64	0	0	0.26	494.96	0.23
Mml-Mir-506-P6b2_pri	9.45	0	0.49	9.92	0.2	4.45	0.4	1.64	0	0	0.26	494.96	0.23
Mml-Mir-506-P6c1_pri	4.13	0.1	0	15.61	0.4	3.76	0.4	0.75	0.62	0	0.52	859.62	0.23
Mml-Mir-506-P6c2_pri	4.13	0.1	0	15.61	0.4	3.76	0.4	0.75	0.62	0	0.52	859.62	0.23
Mml-Mir-506-P7a_pri	7.97	0	0.25	10.71	0	3.59	0.79	0.45	1.23	0	0.65	821.04	0.9
Mml-Mir-506-P8_pri	12.69	0	0	6.88	0	0.17	0	0.15	0.62	0.27	0.78	253.3	1.13
Mml-Mir-506-P9_pri	0	0
Mml-Mir-506-P10_pri	0	0	2.95	0	0	0.51	0	0	0	0	0	5.82	0
Mml-Mir-506-P11_pri	0	0	5.17	0	0.2	0.17	0	0	0	0	0	5.1	0
Mml-Mir-506-P12_pri	0	0	2.95	0	0	0.17	0	0	0	0	0	0.73	0
Mml-Mir-506-P13_pri	0	0.29	4.43	0	0	0.17	0	0	0	0	0	6.55	0
Mml-Mir-506-P29_pri	154.98	0.29	1.72	126.18	2.01	34.04	1.19	6.72	13.25	1.06	5.95	4243.52	11.07
Mml-Mir-511_pri	10.04	0.29	0.25	3.84	4.02	1.03	15.43	13.74	12.02	0.27	20.7	15.29	4.29
Mml-Mir-541_pri	1.18	28.04	77	143.9	3.02	1.71	9.5	0.45	1.54	0.53	18.76	1.46	4.07
Mml-Mir-542-v1_pri	6.49	0.2	0.25	86.37	2.62	4.79	7.91	6.12	0.62	0.27	4.66	53.13	9.04
Mml-Mir-542-v2_pri	6.49	0.2	0.25	86.37	2.62	4.79	7.91	6.12	0.62	0.27	4.66	53.13	9.04
Mml-Mir-544_pri	0	0.59	0.74	0.93	0.2	0	0	0	0	0	0.65	0	0
Mml-Mir-550-P1_pri	6.2	2.74	0.25	1.19	1.41	0.34	0.79	1.79	2.77	1.59	2.07	3.64	5.2
Mml-Mir-550-P2_pri	0	0.1	0	1.06	0.2	0	0	0.3	0.62	0.53	0	12.37	0
Mml-Mir-551-P1_pri	0	1.07	6.4	12.17	0.2	0	0.4	14.94	0.31	0.27	0.91	3.64	0.9
Mml-Mir-551-P2_pri	0.3	0.29	5.66	4.1	0.4	0.17	0	1.2	0.92	0.53	0.39	2.18	0
Mml-Mir-574_pri	147.3	29.89	75.77	540.69	210.91	182.85	373.15	312.65	172.93	136.7	172.73	289.69	132.61
Mml-Mir-576_pri	6.49	0.59	0.25	0.93	0	0.34	3.56	1.05	1.85	2.12	4.53	0.73	7.91
Mml-Mir-577_pri	0	119.28	364.84	1.32	31.19	35.24	0.79	3.73	0.31	10.62	9.06	21.11	3.39
Mml-Mir-579_pri	0	0	0	0	0	0	0	0	0	0	0	0	0
Mml-Mir-582-v1_pri	121.03	3.81	77.99	32.8	11.07	35.41	7.52	15.39	13.87	5.04	33.77	38.58	6.78
Mml-Mir-582-v2_pri	121.03	3.81	77.99	32.8	11.07	35.41	7.52	15.39	13.87	5.04	33.77	38.58	6.78
Mml-Mir-584_pri	82.36	39.37	236.91	10.85	14.29	6.84	3.96	12.85	7.09	4.78	36.1	245.29	7.68
Mml-Mir-589_pri	0	0.1	0	0	0	0	0	0	0	0	0	0.73	0
Mml-Mir-590_pri	112.17	43.96	57.08	48.14	36.22	16.25	41.55	47.5	89.39	57.33	92.25	61.14	62.12
Mml-Mir-592_pri	0.59	16.61	87.83	54.23	3.42	9.75	0.4	0.3	2.16	0.53	0.78	7.28	1.36
Mml-Mir-598_pri	2.95	370.56	588.96	132.92	42.87	7.53	3.96	22.86	10.17	10.09	6.6	15.29	3.61
Mml-Mir-599_pri	0.3	0	0	1.59	0.4	48.41	0	0	0	1.86	0	0	0
Mml-Mir-605-v1_pri	7.68	5.47	3.44	10.58	20.73	5.82	33.24	14.49	12.33	10.88	11.52	13.83	4.29
Mml-Mir-605-v2_pri	7.68	5.47	3.44	10.58	20.73	5.82	33.24	14.49	12.33	10.88	11.52	13.83	4.29
Mml-Mir-615_pri	0.89	0.68	0.49	0	0.2	51.66	0.4	1.79	6.17	6.37	0	2.18	2.03
Mml-Mir-624_pri	2.07	0.29	0.25	0.26	0.2	0.34	1.58	1.05	1.23	1.33	1.42	0	0.68
Mml-Mir-628_pri	67.01	104.83	365.33	101.44	34.01	16.93	15.04	16.13	16.95	67.42	21.48	45.86	10.62
Mml-Mir-642_pri	0	0
Mml-Mir-651_pri	0	0
Mml-Mir-652_pri	23.91	18.95	23.37	17.72	8.45	12.32	3.17	23	10.17	3.19	11	5.82	10.84
Mml-Mir-653_pri	0	1.95	10.33	153.03	0.2	108.61	0	0.3	0	19.38	0.26	2.91	0.45
Mml-Mir-670_pri	0	29.7	70.85	68.64	1.01	2.22	0	0	0.62	0.53	4.79	244.57	0.45
Mml-Mir-671_pri	41.92	11.04	30.51	57.8	14.29	8.89	13.45	8.66	18.19	5.57	17.86	22.56	21.01
Mml-Mir-675_pri	0	0	0	0	0.4	1.03	2.77	0.15	0	0.27	1.81	0.73	0.68
Mml-Mir-676_pri	41.33	19.64	20.17	20.77	34.01	11.63	58.17	10.76	14.49	6.37	17.86	18.2	12.65
Mml-Mir-744_pri	279.25	560.77	1390.73	970.54	70.24	107.76	184.8	191.21	145.5	43.8	158.5	176.87	225.23
Mml-Mir-760_pri	0	5.47	18.21	5.29	0	0.51	0	0.3	0	0	0.13	8.73	0.45
Mml-Mir-769_pri	114.54	1081.58	5025.36	948.98	95.39	41.22	60.54	120.1	140.56	45.39	146.99	307.16	181.4
Mml-Mir-770_pri	0	20.32	107.02	77.11	0	0.17	0	0.45	0	0	1.29	0	0.23
Mml-Mir-873-v1_pri	0	51.09	236.67	22.35	0.2	1.2	0.79	0.45	5.86	0	2.85	10.92	0
Mml-Mir-873-v2_pri	0	51.09	236.67	22.35	0.2	1.2	0.79	0.45	5.86	0	2.85	10.92	0
Mml-Mir-874_pri	39.56	347.21	600.52	163.34	15.9	113.23	11.08	49.59	105.42	8.23	29.63	28.39	65.06
Mml-Mir-875_pri	0	0	0	0.13	0	2.05	0	0.15	0	0	0	0	0
Mml-Mir-876_pri	0	1.56	5.41	0.4	0	0.17	0	0	0	0	0	0	0
Mml-Mir-877_pri	16.53	25.6	102.34	65.2	10.87	20.87	10.29	20.47	10.48	4.25	11.77	18.2	11.52
Mml-Mir-885_pri	0.3	499.12	319.08	129.35	1.21	1.71	650.55	0.9	1.85	280.56	3.49	2.91	2.48
Mml-Mir-887_pri	5.31	21.69	78.48	54.36	12.88	10.6	51.84	42.57	38.84	5.57	37.52	18.2	16.27
Mml-Mir-934_pri	0	0	0	0.53	0	2.57	0	0.45	0	0	0.13	3.64	5.2
Mml-Mir-935-v1_pri	0	23.54	368.04	58.06	0	0	0	0.3	0	0.8	1.04	4.37	0.23
Mml-Mir-935-v2_pri	0	23.54	368.04	58.06	0	0	0	0.3	0	0.8	1.04	4.37	0.23
Mml-Mir-944_pri	0	0	0	0	0	0	0	0	0.62	0.53	0.13	0.73	0.68
Mml-Mir-1180_pri	15.05	163.93	216.25	344.94	31.39	22.41	9.1	25.54	11.71	25.22	16.82	66.24	13.33
Mml-Mir-1247_pri	1.48	0.49	2.46	6.48	0	2.57	17.41	22.71	0.62	0.8	0.65	5.1	3.39
Mml-Mir-1249_pri	2.95	9.96	28.29	17.72	1.01	0.68	1.19	1.05	0.62	0.27	1.94	12.37	2.71
Mml-Mir-1251_pri	0.3	1.76	23.37	39.28	1.21	0	0	0.15	0	0	0.13	0	0.68
Mml-Mir-1271_pri	2.07	2.25	6.4	3.97	4.43	1.03	0.4	1.94	1.85	7.7	1.55	1.46	2.48
Mml-Mir-1277_pri	0.89	2.25	4.43	5.03	1.61	1.2	0.4	2.99	15.41	2.65	5.69	1.46	2.94
Mml-Mir-1296_pri	47.23	1238.08	669.16	130.67	33	27.03	39.18	30.32	26.82	53.35	24.84	113.55	38.18
Mml-Mir-1298_pri	0.3	3.42	17.22	757.59	0	0	0	0	0	0.53	0	5.82	0
Mml-Mir-1301_pri	7.68	38.3	85.61	64.94	11.07	11.63	4.35	9.56	6.17	2.39	12.42	22.56	8.13
Mml-Mir-1306_pri	6.2	11.33	9.84	5.82	3.82	0.68	2.37	3.14	0.31	3.98	3.23	1.46	2.71
Mml-Mir-1307_pri	129	201.15	434.22	232.65	115.11	250.41	360.49	109.8	464.23	129.53	351.81	177.6	83.36
Mml-Mir-1323_pri	0	0	0	0	0	0	0.79	0	0	0	0	347.2	0
Mml-Mir-1911_pri	0	0.2	0.25	39.55	0	0	0	0	0	0	0	0.73	0
Mml-Mir-1912_pri	0	0
Mml-Mir-2114_pri	0.3	1.17	3.69	1.85	0.8	0.34	0.79	2.09	0.62	0	0	21.11	0
Mml-Mir-2355_pri	1.48	0.68	1.72	0.4	0.2	0	0	0.9	0.31	0	0.78	0.73	0.23
Mml-Mir-3059_pri	0	2.15	37.15	1.98	0.4	0	0	0	0	0	0	0	0
Mml-Mir-3085_pri	0	0.59	3.44	0	0	0	0	0	0	0	0	0	0
Mml-Mir-3140_pri	0.59	0.2	0	0	0.4	0	0	0.15	0	0.27	0.65	0	0.23
Mml-Mir-3145_pri	0.3	0	0.25	0	1.41	1.88	1.58	0.75	0	0.27	0.26	0	0
Mml-Mir-3146_pri	0.3	0	0.49	0.4	0.2	0.34	0	0.15	0.31	0.27	0.26	0	0.23
Mml-Mir-3173_pri	0.59	0.49	0.98	0.4	0.4	0.17	0.4	0.3	0	0	0.26	0	0
Mml-Mir-3200_pri	11.81	60.57	142.69	35.84	6.44	0.86	0.4	0.3	1.23	0.53	1.16	9.46	0.68
Mml-Mir-3613_pri	12.69	9.96	15.99	5.69	5.43	5.47	11.08	11.05	11.71	4.25	19.15	17.47	10.62
Mml-Mir-3617_pri	0	0	0	0	0	0	0	0	0	0	0	0.73	0
Mml-Mir-3934_pri	0	0	0	0	0	0	0	0	0	0.27	0	0.73	0
Mml-Mir-4524_pri	0	0.1	0	0	0.4	0	1.19	0.45	0.31	0.27	0.13	0.73	0.23
Mml-Mir-4677_pri	2.07	0.98	1.48	1.45	0.6	0.86	3.56	0.45	1.54	0.8	2.72	0.73	1.58
Mml-Mir-4766_pri	2.07	0.59	0.74	0.26	3.42	2.39	1.58	0.6	0.62	4.25	0.91	0.73	1.13
Mml-Mir-6529_pri	192.47	95.15	321.3	340.18	161.6	109.47	75.18	148.78	77.99	95.56	138.45	107.73	76.36
Mml-Mir-6715_pri	0	0	0	0	0	0	1.98	0	0	0	0	0	0
Mml-Mir-7170_pri	1.18	1.17	0.98	1.19	3.62	1.88	0.79	1.79	1.85	0.27	1.55	0	1.81
Mml-Mir-7172_pri	2.36	1.95	2.46	4.36	3.02	0.51	2.37	2.99	6.78	1.59	6.21	1.46	4.07
Mml-Mir-7174_pri	5.9	1.66	6.64	6.75	19.52	10.09	13.06	18.67	11.41	39.55	13.97	18.92	11.75
Mml-Mir-7179_pri	0	0	0	0	0.4	0.17	0	0	0.31	0	0.26	0.73	0
Mml-Mir-7180_pri	37.49	29.02	46	25.79	28.17	6.67	5.14	10.01	5.55	6.64	10.87	88.8	27.11
Mml-Mir-7181_pri	0	1.56	1.97	1.32	0	0	0	0	0	0	0	0	0
Mml-Mir-7184_pri	5.9	3.91	10.82	12.56	6.04	0.17	0.4	2.54	2.16	0	1.68	16.74	1.58
Mml-Mir-7189_pri	0.3	0.1	0	0	0.2	1.2	0	1.2	1.23	0	1.16	0	0.9
Mml-Mir-7205_pri	1.77	1.37	2.46	3.31	4.83	1.03	0.79	0.75	0	1.06	0.78	2.18	0.68
Mml-Mir-7208_pri	0	0.1	2.46	0.13	1.01	0	0	0	0	0	0	0	0
Mml-Mir-9851_pri	0	0
Mml-Novel-1_pri	0	0
Mml-Novel-2_pri	0	0
Mml-Novel-3_pri	0	0	0	0	0	0	0	0	0	0	0.13	0	0
Mml-Novel-4_pri	0	0.2	0.49	0	0	0	0	0	0	0	0	0	0
Mml-Novel-5_pri	2.36	0.68	3.69	3.44	0.4	1.37	0	0.15	0.62	0.27	1.55	2.18	1.13
Mml-Novel-6_pri	0	0.39	10.33	5.95	0	0.51	0	0.15	0	0	0	2.18	0.45
Mml-Novel-7_pri	0.89	0	0	0.26	0	0.17	1.58	0.15	0	0	0	0	0
Mml-Novel-8_pri	0	0.1	0	0.4	0	0	0	0	0	0	0.26	1.46	0
Mml-Novel-9_pri	0	0	0.74	0.26	0.4	0.34	0	0	0	0.27	0.13	2.18	0.23
Mml-Novel-10_pri	0.89	0.1	1.23	0.13	0.4	0	0	0	0.31	0	0	2.18	0
Mml-Novel-11_pri	0	0	1.97	1.19	0	0	0	0	0	0	0	0	0
Mml-Novel-12_pri	1.18	1.17	2.95	3.97	0.4	0.17	0.79	0.6	1.23	0	1.16	0.73	0.9
Mml-Novel-13_pri	0	1.07	1.48	1.19	0	0	0	0	0	0	0	0	0.23
Mml-Novel-14_pri	1.18	0	0.25	0.26	0	0.17	0	0	3.08	0	2.72	0	0.45
Mml-Novel-15_pri	0	0.49	4.67	1.19	0	0	0	0	0	0.53	0.39	0	0
Mml-Novel-16_pri	3.25	2.93	3.44	12.43	5.43	1.37	5.54	16.73	12.02	3.45	7.25	5.82	2.94
Mml-Novel-17_pri	8.27	17.49	5.66	6.35	2.01	1.54	3.17	7.17	4.01	1.86	6.86	2.91	3.61
Mml-Novel-18_pri	0.3	0	0.25	0	2.21	0	0	0.15	0.31	0.27	0.13	0	0.9

## Sheet: MirGeneDB_mouse
miRNA	Bone_TA	Brain	Brain_female	Cerebellum_female	Embryonic_fibroblast_cells	Embryonic_stem_cells	Heart	Intestine_TA	Kidney	Liver	Lung	Muscle_TA	Ovaries	Pancreas	Skin	Spinal_cord_female	Spleen_TA	Testes
Mmu-Let-7-P1d_pri	4473.65	79377	32652.1	27108.5	85195.4	4312.08	14386.4	2080.19	77880.6	23624.8	94847.9	1918.49	90212	85375.2	73099.5	20775.6	4525.54	27226.2
Mmu-Let-7-P1b_pri	109.49	25334.9	6206.72	3579.72	29112	2484.74	820.16	97.67	8051.51	888.89	9048.29	94.27	23739.1	7322.24	6917.58	2935.53	141.31	2721.3
Mmu-Let-7-P1c_pri	2584.11	127674	39341.9	29701.6	115418	14013.9	20567.5	2348.82	128943	26027.6	146346	2265.65	236434	148332	152743	23381.3	2437.85	50269
Mmu-Let-7-P2c1_pri	660.94	34447.4	14604.5	11945	21232.8	758.33	7482.23	275.83	21387.3	9376.74	37090.3	546.83	32738.7	20108.7	14388.8	8388.29	586.59	6383.07
Mmu-Let-7-P2b1_pri	9511.14	158098	41725.6	33629	203712	18888.2	29766.3	4933.88	173661	37521.6	161446	6317.56	148981	201808	114530	28524.1	11558.2	72529.4
Mmu-Let-7-P2a1_pri	4489.59	79564.2	32668.8	27122.2	85084.3	4318.56	14494.7	2086.7	78142.7	24225	95132.7	1922.45	90294.2	85451.6	73254.6	20763.7	4538.93	27294.7
Mmu-Let-7-P2a2_pri	2602.91	128487	39451.9	29787.2	115300	14015.3	20819.5	2364.5	130075	27311.7	147597	2275.46	236236	148465	153216	23462.8	2459.03	50184.7
Mmu-Let-7-P2b2_pri	498.46	29186.3	16089.6	11361.6	29709	294.82	4708.97	530.7	48938.9	9567.6	43400.6	429.44	40788.3	34948.2	35116.4	7764.98	561.98	6480.54
Mmu-Let-7-P2b3_pri	570.11	525.45	2210.48	1328.54	287.32	48.3	35.66	843.4	377.13	39.21	184.81	132.2	25.42	62.04	356.29	2084.47	472.32	26.34
Mmu-Let-7-P2a3_pri	11512.4	165826	43817.6	35516.3	207753	19335.9	32744.5	5400.54	186675	47892.8	174786	7089.26	157738	211344	120351	29806.7	13126.8	76206.9
Mmu-Let-7-P2c3_pri	2644.5	25106	49520.7	55775.3	12545.5	3082.32	2498.95	1219.67	19553.7	5718.64	14047.6	992.1	13302.9	31763.3	18446.7	35208.6	4003.67	24905.3
Mmu-Let-7-P2c2_pri	5203.5	6780.02	19431.8	12230.5	17025.3	807.34	727.79	1763.17	2925.11	309.68	5777.3	1358.9	3569.84	12432	13543.6	11551.6	3584.94	4596.97
Mmu-Mir-1-P3_pri	137.01	6078.14	557.84	1498.36	326.62	419.53	765994	118.01	1246.54	134.17	23765.5	106490	17845.5	2362.82	203585	10610	30.83	10640.2
Mmu-Mir-1-P1_pri	137.33	6078.14	557.84	1498.36	326.62	419.53	766003	118.19	1246.54	134.17	23765.9	106660	17845.5	2362.82	203586	10610	30.89	10640.2
Mmu-Mir-1-P2_pri	1.78	92.83	12.97	724.81	907.36	10.09	2.36	0	2.47	0.71	0.42	278.43	8.6	16.25	12971.9	90.52	0.04	0
Mmu-Mir-7-P2_pri	313.62	959.57	4023.03	1186.73	153.82	2693.79	0.64	404.15	47.3	45.59	18.54	29.45	4.49	478.25	57.25	1955.09	577.04	73.76
Mmu-Mir-7-P1_pri	305.16	955.93	4007.52	1180.88	152.81	2686.58	0.64	395.13	46.47	43.7	17.71	29.36	4.49	477.51	56.19	1948.48	559.49	71.13
Mmu-Mir-7-P4_pri	0.78	225.96	1569.17	427.87	0	25.23	0	28.27	0.21	0.47	0.63	0.07	0	46.16	0.21	753.1	0.56	0
Mmu-Mir-8-P2a_pri	6.88	6.43	400.47	0.4	0	2312.46	0.21	2163	912.39	14.65	277.53	1.2	76.26	1247.15	812.61	0.41	28.11	55.32
Mmu-Mir-8-P2b_pri	212.26	0	47.38	0	0	11.53	0	9342.09	2.47	0	1.67	11.28	0.75	56.87	14.26	0.41	1442.22	5.27
Mmu-Mir-8-P1a_pri	9.92	1.07	721.13	1.01	0	1379.69	0.43	2349.51	364.17	7.32	110.64	1.66	81.5	983.46	519.74	2.89	35.32	47.42
Mmu-Mir-8-P1b_pri	14.34	0.64	509.33	3.02	0	792.93	0.64	766.92	62.31	2.6	132.72	0.64	97.95	807.3	285.2	4.13	14.88	42.15
Mmu-Mir-8-P3a_pri	2.9	1.29	3831.26	10.88	0	761.21	0	465.26	107.13	0.47	22.71	0.95	23.93	257.78	151.96	5.79	5.53	23.71
Mmu-Mir-9-P3_pri	11.83	7983.34	45403.1	43896.3	14.91	175.16	3.44	28.85	59.22	5.43	3.75	5.81	4.11	14.03	3.41	27946.7	4.93	79.03
Mmu-Mir-9-P2_pri	11.83	7983.56	45403.1	43896.5	14.91	175.16	3.44	28.85	59.22	5.43	3.75	5.81	4.11	14.03	3.41	27947.1	4.93	79.03
Mmu-Mir-9-P1_pri	11.83	7984.42	45406	43897.6	14.91	175.16	3.44	28.85	59.22	5.43	3.75	5.81	4.11	14.03	3.41	27945	4.93	81.67
Mmu-Mir-10-P1c-v1_pri	92072.9	10.5	21.15	271.15	474.01	45.41	82.06	123684	9487.85	311.81	4582.17	29415	591.42	389.99	2095.79	10248.7	107465	263.44
Mmu-Mir-10-P1c-v2_pri	92069.9	10.5	21.15	271.15	474.01	45.41	82.06	123675	9487.85	311.81	4582.17	29412	591.42	389.99	2095.79	10248.7	107458	263.44
Mmu-Mir-10-P1b-v1_pri	13850.7	0.21	31.3	397.46	45.4	2.16	2.15	56681	342.38	1.65	4.58	151645	314.78	57.24	162.82	61809	13946.8	271.34
Mmu-Mir-10-P1b-v2_pri	13849.7	0.21	31.3	397.46	45.4	2.16	2.15	56679.1	342.38	1.65	4.58	151633	314.78	57.24	162.82	61809	13946.2	271.34
Mmu-Mir-10-P2d_pri	188.46	81.04	5377.01	8360.46	205.66	5.05	12.46	125.92	17.48	2.6	38.96	782.99	289.73	38.04	58.32	20912.5	533.95	713.91
Mmu-Mir-10-P2c_pri	143.55	656.22	21023	27528	89.45	2.16	150.8	39.42	463.7	32.36	387.75	440.04	783.58	527.74	1604.36	37546.4	221.53	827.19
Mmu-Mir-10-P2b_pri	866.22	837.16	2565.55	3316.02	2672.61	739.58	73.04	726.91	569.39	30.71	670.91	1442.56	1474.07	549.53	549.75	3284.8	3055.62	2183.89
Mmu-Mir-10-P3b_pri	1446.03	1070.62	5609.4	3399.42	68.44	178.77	56.07	445.84	626.77	26.46	310.66	2037.52	320.76	181.7	578.27	2748.29	1682.62	263.44
Mmu-Mir-10-P3d_pri	250.81	1558.98	7693.54	2567.04	1418.98	106.68	107.62	80.03	337.03	20.08	246.49	493.86	834.42	231.19	1356.83	5880.15	412.69	603.27
Mmu-Mir-10-P3c_pri	247.81	1549.76	7662.23	2551.73	1414.23	106.68	105.26	79.63	332.3	19.84	245.86	491.57	825.07	227.12	1340.23	5856.18	409.76	600.64
Mmu-Mir-15-P1a_pri	609.28	18.22	331.66	262.49	30.15	248.69	1.5	94.1	36.6	4.72	16.25	57	10.47	73.49	103.86	416.65	402.05	55.32
Mmu-Mir-15-P1b_pri	1385.32	6.86	124.09	73.53	103.68	1401.32	1.5	161.66	18.51	0.94	10.63	35.03	44.11	91.22	309.25	264.12	855	231.82
Mmu-Mir-15-P1d_pri	51.04	38.59	259.74	707.28	0.34	215.53	10.74	35.01	62.92	1.89	99.8	42.19	75.14	17.36	168.99	140.54	121.86	44.78
Mmu-Mir-15-P1c-v1_pri	251.59	1.72	633.42	282.83	62.68	256.62	0.86	23.57	9.46	0	7.08	88.61	67.29	13.3	72.79	525.35	165.13	65.86
Mmu-Mir-15-P1c-v2_pri	30.94	133.35	32.71	16.52	952.76	1699.02	67.24	3.93	777.29	20.08	616.32	12.47	4841.28	261.84	757.69	33.48	18.6	1825.62
Mmu-Mir-15-P1c-v3_pri	30.69	133.35	32.71	16.52	952.76	1699.02	67.24	3.86	777.29	20.08	616.32	12.2	4841.28	261.84	757.69	33.48	18.44	1825.62
Mmu-Mir-15-P2a_pri	25934.8	274.84	54693.8	114185	211.76	4174.39	23.41	2655.8	272.87	88.82	192.73	3431.64	120	168.03	1052.05	81558.7	16774.6	658.59
Mmu-Mir-15-P2b_pri	25784	274.84	54556.4	113906	212.44	4174.39	23.41	2620.97	271.64	87.17	191.27	3425.02	120	168.4	1048	81277.2	16537.8	655.96
Mmu-Mir-15-P2d_pri	217.99	63.03	1172.36	8590.51	0.34	227.07	16.54	283.37	82.05	10.87	178.56	303.41	72.9	35.82	236.25	1069.72	1018.08	65.86
Mmu-Mir-15-P2c_pri	5.86	38.16	3.38	0.81	84.37	3359.84	11.6	0.48	104.67	12.76	168.77	0.32	421.7	45.79	523.79	2.89	2.83	495.26
Mmu-Mir-17-P1a_pri	818.17	7.93	212.08	167.6	107.41	1269.4	1.29	176.07	13.37	5.2	7.92	28.12	31.78	20.31	91.95	333.15	388.51	108.01
Mmu-Mir-17-P1c_pri	15.21	0	1.41	1.61	0	519.73	0	3.15	0.41	0	0.21	0.17	0	0	2.77	3.31	25.35	0
Mmu-Mir-17-P2a_pri	310.27	0	41.74	28	9.83	321.5	0	189.16	1.03	0	0.21	1.77	0.37	1.48	11.07	80.6	115.2	18.44
Mmu-Mir-17-P2c_pri	13.13	0	0	0.2	0	138.4	0	1.5	0.21	0	0	0.02	0	0	0.21	0.41	21.3	0
Mmu-Mir-17-P4a_pri	845.5	2.79	216.31	182.11	25.07	884.47	0.43	274.12	4.52	1.18	2.08	62	6.73	10.34	44.91	374.07	594.24	76.4
Mmu-Mir-17-P4c_pri	32.9	0.64	3.67	3.02	0.68	1211.74	0	7.64	2.47	0	0	0.5	1.12	0	3.83	11.99	57.98	0
Mmu-Mir-17-P1d_pri	394.41	17.79	321.22	283.64	69.46	2530.88	1.72	106.42	20.36	3.07	11.25	10.95	26.17	29.54	93.22	531.97	275.49	79.03
Mmu-Mir-17-P4d_pri	3845.41	73.96	416.26	454.26	394.39	7002.26	7.95	630.77	66.42	18.43	55.01	169	129.72	148.83	597.43	701.85	2195.49	387.25
Mmu-Mir-19-P1a_pri	611.49	0.21	0	0	0.68	10.09	0	302.28	0	0	0.42	10.08	0	0.37	0.85	0	928.01	0
Mmu-Mir-19-P2a_pri	2343.71	1.5	0.56	0.6	26.43	777.07	0.43	1289.14	4.32	1.42	3.54	72.14	4.11	96.39	19.79	4.55	3195.35	57.96
Mmu-Mir-19-P2c_pri	2358.51	1.5	0.56	0.6	26.43	777.79	0.43	1291.12	4.32	1.42	3.54	72.63	4.11	96.39	19.79	4.96	3211.03	57.96
Mmu-Mir-21_pri	22049	897.4	2713.61	2834.97	34647.7	12072.7	178.08	23033.1	4119.01	3761.09	2464.02	2353.75	1514.82	2640.17	6459.77	6806.45	63871.2	1754.49
Mmu-Mir-22-P1b_pri	11414.6	290.7	16178.1	7245.65	1957.36	523.33	159.61	5097.08	621.42	235.98	269.82	40376.6	450.11	625.61	312.44	17193.2	3740.71	706.01
Mmu-Mir-23-P3_pri	581.35	280.41	10750.6	4888.52	3218.78	1105.05	117.07	275.33	460.82	42.52	971.36	632.72	623.57	590.89	2631.29	10888.6	921.03	302.95
Mmu-Mir-23-P2_pri	217.94	281.27	13028.5	8715.61	1383.06	519.01	33.73	514.91	317.91	36.85	248.99	326.84	238.14	439.84	998.2	18794.9	543.71	102.74
Mmu-Mir-24-P3_pri	473.25	547.74	4785.33	2727.59	1456.92	1218.94	84.85	455.45	507.09	67.09	952.19	684.64	190.66	279.93	754.08	4605.42	2102.89	84.3
Mmu-Mir-24-P2_pri	473.2	547.74	4785.33	2727.59	1456.92	1218.94	84.85	455.41	507.09	67.09	952.19	684.64	190.66	279.93	754.08	4605.42	2102.91	84.3
Mmu-Mir-26-P1_pri	26066.6	1844.97	66376.2	104883	1037.13	2854.53	124.81	10493.5	1297.74	227.01	1565.59	50211.1	1630.34	2174.11	1351.51	62807.6	26405.6	1016.87
Mmu-Mir-26-P4_pri	26067.1	1845.18	66372.5	104880	1036.79	2853.81	124.81	10493.9	1298.15	227.01	1566.01	50211.8	1630.34	2174.48	1351.29	62806	26406.6	1016.87
Mmu-Mir-26-P2_pri	7124.92	511.3	4620.35	7661.04	647.14	2926.62	128.24	2885.5	1552.52	398.74	1091.16	2632.61	709.56	1859.46	1061.62	8148.14	8305.19	634.88
Mmu-Mir-27-P3_pri	588.99	14.36	329.4	202.66	200.58	255.9	12.89	429.41	164.09	1.65	75.22	408.26	105.8	228.97	591.47	402.18	869.89	47.42
Mmu-Mir-27-P2_pri	5732.65	175.58	1139.93	776.78	557.7	296.99	50.48	6491.51	489.4	21.26	206.9	8121.41	193.28	821.71	270.94	1653.35	5498.67	102.74
Mmu-Mir-28-P1_pri	43.41	4.07	191.21	252.61	173.14	54.06	1.5	67.13	13.37	4.49	11.88	41.23	45.61	13.3	45.76	146.74	153.18	7.9
Mmu-Mir-28-P2_pri	395.26	59.38	3551.77	2201.41	29.14	80.73	7.3	312.78	64.98	5.43	46.46	696.73	38.13	41.73	76.83	4483.9	770.02	31.61
Mmu-Mir-28-P3_pri	8.16	210.74	1802.4	460.51	11.86	901.77	0.64	8.5	6.79	0.24	2.5	7.75	146.17	21.05	187.72	1281.76	3.47	18.44
Mmu-Mir-29-P1b-v1_pri	183.93	826.44	1459.46	652.89	242.59	171.56	25.99	266.71	431.42	80.79	143.14	58.2	29.53	332.01	75.13	1627.31	739.08	126.45
Mmu-Mir-29-P1b-v2_pri	183.93	826.44	1459.46	652.89	242.59	171.56	25.99	266.75	431.42	80.79	143.14	58.22	29.53	332.01	75.13	1627.31	739.14	126.45
Mmu-Mir-29-P1d-v1_pri	187.69	871.25	1461.72	654.5	248.69	171.56	28.36	272.03	457.94	97.56	151.27	59.18	29.91	335.33	75.77	1630.21	765.27	129.08
Mmu-Mir-29-P1d-v2_pri	187.69	871.25	1461.72	654.5	248.69	171.56	28.36	272.07	457.94	97.56	151.27	59.2	29.91	335.33	75.77	1630.21	765.33	129.08
Mmu-Mir-29-P2b_pri	1163.89	22917.4	12205.6	7595.36	12658	4496.61	1508.65	704.22	9794.86	1868.5	9792.53	731.85	3116.37	8934.26	3384.3	9300.53	4531.26	3983.16
Mmu-Mir-29-P2d_pri	63.31	1039.11	1853.72	1402.88	52.86	367.63	90.44	101.3	623.68	146.46	346.91	207.97	56.45	918.83	162.39	2019.99	332.79	134.35
Mmu-Mir-30-P1b_pri	13489.2	3275.75	5010.1	6426.97	1443.03	5249.17	679.68	13844.5	9101.67	1816.06	7355.81	45183	1630.71	4545.42	2090.9	6279.44	26517	3780.31
Mmu-Mir-30-P1d_pri	17249.7	395.32	5584.3	4641.54	72.85	1543.32	81.84	7490.85	882.78	117.64	142.52	7945.86	117.01	247.8	260.51	6461.31	13112.6	358.27
Mmu-Mir-30-P1a_pri	11687.4	1800.59	8194.41	10000.4	401.16	1888.61	306.76	4476.82	2021.36	295.75	2441.52	7188.11	1103.96	968.69	1257.86	7856.74	14401.4	1599.06
Mmu-Mir-30-P2b_pri	4111.75	183.3	500.87	726.62	18.97	467.11	28.57	2319.86	322.43	59.53	148.35	4629.59	158.14	240.79	107.69	558.01	3769.85	173.87
Mmu-Mir-30-P2d_pri	4111.77	183.3	500.87	726.62	18.97	467.11	28.57	2320.05	322.43	59.53	148.14	4629.65	158.14	240.79	107.48	558.01	3770.13	173.87
Mmu-Mir-30-P2a_pri	1226.83	15.65	69.38	170.63	3.39	58.39	2.15	681.38	21.18	0.47	25.63	679.09	17.94	39.15	32.78	90.93	1618.88	36.88
Mmu-Mir-31_pri	12.17	146.85	1148.95	155.72	2173.86	409.44	10.1	679.98	42.98	155.2	132.1	1.09	91.97	77.92	216.67	406.73	7.24	52.69
Mmu-Mir-32_pri	36.66	0.64	1.97	2.62	6.1	54.78	0	38.52	6.99	1.65	2.08	2.9	0.75	5.91	1.28	10.33	85.77	5.27
Mmu-Mir-33-P3_pri	12.81	46.09	0.56	0.81	38.96	526.21	1.29	8.23	80.2	3.07	12.92	0.71	3.74	59.83	21.71	0	34.61	15.81
Mmu-Mir-34-P1_pri	34.33	10.08	855.93	2575.5	18.64	233.55	0.21	79.32	3.29	0.24	0.83	20.57	0.37	4.06	9.79	6505.12	87.43	28.98
Mmu-Mir-34-P2a_pri	0.48	53.38	5.92	3.02	49.13	55.5	0.43	2.42	8.43	0.47	203.36	0.7	31.78	8.86	3.83	6.2	4.83	2573.78
Mmu-Mir-34-P2b_pri	6.63	2367.2	437.98	398.87	6710.99	2070.26	22.34	36.41	226.81	16.3	11187.5	14.87	6607.33	1112.72	118.12	361.26	30.77	401754
Mmu-Mir-34-P3c_pri	4.61	2.36	33.84	21.76	1.69	1.44	0	1.55	0	0	13.75	0.32	12.34	6.28	0.64	23.97	2.92	887.78
Mmu-Mir-34-P3b_pri	0.05	0	0	0	0	0	0	0	0	0	0	0	0	0	0	0	0	0
Mmu-Mir-34-P3a_pri	7.75	0.86	0	0	1.02	3.6	0	3.86	0	0	12.29	0.17	21.31	0.74	0.64	0.41	6.72	376.71
Mmu-Mir-92-P1a_pri	10326.3	180.94	51.61	32.43	440.8	57900.2	56.28	1822.09	555.41	113.86	232.32	473.05	333.47	794.75	8190.34	87.21	18277.6	1119.61
Mmu-Mir-92-P1c_pri	1438.91	5.15	7.05	6.85	16.94	44160.9	3.44	111.64	29.61	0.94	6.46	44.19	18.69	35.82	6064.54	21.08	1822.29	28.98
Mmu-Mir-92-P2d_pri	4360.37	729.97	33.28	30.02	3726	47726.2	291.72	816.92	1614.62	232.68	1373.07	204.47	2761.59	2347.68	6504.68	48.36	2431.41	6140.71
Mmu-Mir-92-P1d_pri	13.93	313.21	1307.45	607.56	4.74	687.68	0.21	10.42	7.4	0	33.96	4.44	34.77	7.02	15.75	2153.49	8.96	13.17
Mmu-Mir-92-P2c_pri	22.34	0.43	1.13	1.41	1.36	4501.66	0	2.99	6.17	0.24	0.63	0.98	1.12	1.48	9.15	8.27	40.47	2.63
Mmu-Mir-92-P2a_pri	0	0	0	0	0	2.16	0	0	0	0	0	0	0	0	0	0	0	0
Mmu-Mir-95-P2_pri	75.73	33.87	113.09	74.13	40.32	485.13	0.43	12.55	10.49	0.47	2.29	5.79	5.61	2.95	3.83	138.88	30.81	5.27
Mmu-Mir-95-P4_pri	0.02	2.14	46.25	28	0	0	0	0.02	0	0	0.83	0.03	0	0	0	45.88	0	0
Mmu-Mir-96-P1_pri	1.39	0.43	193.18	18.33	1.36	2889.13	0	85.52	5.55	1.42	5.21	1.05	0	8.12	57.68	88.87	8.05	0
Mmu-Mir-96-P2_pri	76.26	1.5	999.2	178.08	6.1	2460.95	0	5786.35	11.72	2.83	15.42	107.9	26.92	675.83	87.48	582.81	310.15	44.78
Mmu-Mir-96-P3-v1_pri	22.41	0.43	1473.84	93.67	7.45	785	0	2025.55	4.73	0.71	5.63	39.52	2.62	81.25	31.93	388.12	144.43	7.9
Mmu-Mir-96-P3-v2_pri	22.36	0.43	1473.84	93.67	7.45	785	0	2025.28	4.73	0.71	5.63	39.47	2.62	81.25	31.93	388.12	143.97	7.9
Mmu-Mir-101-P1-v2_pri	661.19	1491.45	61.48	80.78	420.81	6181.22	169.7	473.86	3215.67	128.98	1110.33	605.8	1120.41	4659.17	1619.04	58.28	2111.92	3638.06
Mmu-Mir-101-P1-v1_pri	658.91	1491.45	61.48	80.78	420.81	6181.22	169.7	472.3	3215.67	128.98	1110.33	601.03	1120.41	4659.17	1619.04	58.28	2104.27	3638.06
Mmu-Mir-101-P2-v2_pri	436.75	868.67	867.78	671.42	1108.62	9084.77	55.42	217.87	399.13	1625.66	441.09	208.1	481.89	1621.26	872.41	1233.82	950.22	1783.47
Mmu-Mir-101-P2-v1_pri	435.79	868.67	867.78	671.42	1108.62	9084.77	55.42	217.66	399.13	1625.66	441.09	207.02	481.89	1621.26	872.41	1233.82	948.55	1783.47
Mmu-Mir-103-P4_pri	1560.83	38759.9	2962.07	2739.48	12715.9	75364	1247	1105.55	18134.9	3796.05	14849.3	301.51	18581.9	8255.48	16254.5	3072.76	1167.04	37091.9
Mmu-Mir-103-P2_pri	1576.77	39971.2	2965.73	2744.52	13020.1	75932.8	1287.82	1117.22	18587.3	4046.91	15427.7	303.41	19158.8	8468.94	16337.3	3077.72	1188.84	38048.2
Mmu-Mir-103-P1_pri	150.14	15981	1510.79	1105.94	2293.47	11507.5	636.5	102.51	16466.8	2133.54	3379.95	26.64	7474.27	2216.58	5606.52	1211.5	154.07	18933.2
Mmu-Mir-105-P1_pri	0	0
Mmu-Mir-122_pri	9.23	708.32	12.69	81.79	157.21	46.13	10.53	0.52	590.78	394280	372.54	5.03	3.36	22.16	3.41	5.37	2.11	2.63
Mmu-Mir-124-P2-v1_pri	2.19	6549.78	28445.2	35471.4	0	1603.15	1.5	2.38	3.29	4.25	2.5	0.85	0.37	0.37	1.92	17177.5	0.12	55.32
Mmu-Mir-124-P2-v2_pri	2.19	6549.99	28447.5	35472	0	1603.15	1.5	2.38	3.29	4.25	2.5	0.85	0.37	0.37	1.92	17177.9	0.12	55.32
Mmu-Mir-124-P1-v1_pri	2.19	6549.78	28445.5	35471.2	0	1603.15	1.5	2.38	3.29	4.25	2.5	0.85	0.37	0.37	1.92	17177.9	0.12	55.32
Mmu-Mir-124-P1-v2_pri	2.19	6549.99	28447.8	35471.8	0	1603.15	1.5	2.38	3.29	4.25	2.5	0.85	0.37	0.37	1.92	17178.3	0.12	55.32
Mmu-Mir-124-P3-v1_pri	2.19	6549.78	28445.5	35471.4	0	1603.15	1.5	2.38	3.29	4.25	2.5	0.85	0.37	0.37	1.92	17177.5	0.12	55.32
Mmu-Mir-124-P3-v2_pri	2.19	6549.99	28447.8	35472	0	1603.15	1.5	2.38	3.29	4.25	2.5	0.85	0.37	0.37	1.92	17177.9	0.12	55.32
Mmu-Mir-126-P2-v2_pri	5329.09	17.58	2237.27	1819.27	0.34	61.99	17.19	1301.04	54.29	3.78	62.92	2499.14	30.28	33.61	40.44	2558.57	4166.95	7.9
Mmu-Mir-126-P2-v1_pri	809.89	22.94	9642.02	8389.87	0.34	17.3	25.13	221.25	61.9	7.8	202.11	458.32	65.8	53.55	34.05	14045.2	2683.37	26.34
Mmu-Mir-126-P2-v3_pri	808.55	22.94	9642.02	8389.87	0.34	17.3	25.13	220.83	61.9	7.8	202.11	454.86	65.8	53.55	34.05	14045.2	2677.04	26.34
Mmu-Mir-127_pri	46.12	3084.52	11282.2	7946.49	722.36	8841.12	4.08	309.51	9.25	5.67	13.33	1197.97	46.36	132.95	1868.48	10334.3	114.98	42.15
Mmu-Mir-128-P2_pri	134.8	23631.7	36150.3	8666.26	58.28	761.21	41.24	11.69	146.62	21.26	34.38	129.46	18.32	14.77	987.56	5625.54	65.98	68.49
Mmu-Mir-128-P1_pri	92.65	13288.2	25235.5	5464.05	51.16	700.66	19.76	7.29	102.4	7.09	16.46	77.7	16.82	14.4	612.54	4497.54	39.38	68.49
Mmu-Mir-129-P2_pri	0.59	1496.17	956.62	767.72	208.71	906.82	1.29	5.6	7.4	1.18	0.63	0.26	26.92	21.05	4.9	427.81	0.77	139.62
Mmu-Mir-129-P1_pri	0.59	1496.17	956.62	767.72	208.71	906.82	1.29	5.57	7.4	1.18	0.63	0.26	26.92	21.05	4.9	427.81	0.77	139.62
Mmu-Mir-130-P1c_pri	155.34	126.48	752.43	1060.82	622.75	4890.91	33.94	85.25	302.9	179.76	292.53	66.87	361.13	85.68	65.77	639.43	168.45	250.26
Mmu-Mir-130-P4a_pri	89.64	13.08	33.28	11.48	96.9	5453.89	0.21	26.14	2.26	1.18	4.58	0.82	17.57	109.68	14.9	9.09	63.07	47.42
Mmu-Mir-130-P2b_pri	1330.38	3.43	93.07	53.18	7.12	104.52	0.64	317.52	1.03	0	0.63	81.91	1.12	0.37	8.3	115.32	939.83	7.9
Mmu-Mir-130-P2a_pri	64.72	0.43	1.41	0.6	2.03	154.98	0	19.65	0	0	0	0.24	0	0.37	0	0	38.57	0
Mmu-Mir-132-P1_pri	8.28	125.2	5432.85	1011.87	19.65	2.16	0	26.31	2.26	0.24	0.63	4.66	2.24	0	3.62	1587.22	10.7	0
Mmu-Mir-132-P2_pri	2.46	1014.02	20.31	3.63	170.76	9.37	3.01	4.13	14.39	5.43	5.42	1.51	23.18	1.48	3.83	7.44	6.05	2.63
Mmu-Mir-133-P3-v1_pri	415.96	1.72	3.67	21.35	1.36	0	47.04	196.57	0.21	0	5.83	174303	12.71	1.85	819.84	56.63	37.67	2.63
Mmu-Mir-133-P3-v2_pri	416	1.72	3.67	21.35	1.36	0	47.04	196.59	0.21	0	5.83	174309	12.71	1.85	819.84	56.63	37.67	2.63
Mmu-Mir-133-P1-v1_pri	415.96	1.72	3.67	21.35	1.36	0	47.04	196.57	0.21	0	5.83	174303	12.71	1.85	819.84	56.63	37.67	2.63
Mmu-Mir-133-P1-v2_pri	416	1.72	3.67	21.35	1.36	0	47.04	196.59	0.21	0	5.83	174309	12.71	1.85	819.84	56.63	37.67	2.63
Mmu-Mir-133-P2-v1_pri	4.86	0	1.69	17.73	0.68	0	1.5	6.97	0	0	0	1614.1	1.87	0	158.99	25.21	0.91	0
Mmu-Mir-133-P2-v2_pri	4.86	0	1.69	17.73	0.68	0	1.5	6.97	0	0	0	1614.1	1.87	0	158.99	25.21	0.91	0
Mmu-Mir-134_pri	0.18	148.35	132.55	108.38	1026.28	8463.4	0.43	1.38	0.62	0.47	0.83	1.34	11.59	9.23	66.83	229.82	0.3	13.17
Mmu-Mir-135-P1_pri	24.76	14.36	298.38	174.25	1.69	0.72	0	4.89	0	0	0.21	0.83	8.6	0	1.28	374.48	2.28	2.63
Mmu-Mir-135-P2_pri	24.71	14.36	298.38	174.05	1.69	0.72	0	4.89	0	0	0.21	0.83	8.6	0	1.28	374.48	2.28	2.63
Mmu-Mir-135-P4_pri	0.02	1.93	274.12	130.34	0	126.87	0	0.21	0	0	0.21	0.04	0	0	0.21	116.15	0.11	0
Mmu-Mir-136-v1_pri	2.99	91.11	64.58	37.87	39.64	74.97	0.21	11.5	0.21	0.94	0.42	233.74	1.12	9.6	5.75	59.52	6.73	2.63
Mmu-Mir-136-v2_pri	3.35	91.54	70.22	38.88	39.64	74.97	0.21	11.82	0.21	0.94	0.42	248.52	1.12	9.6	5.75	59.52	6.8	2.63
Mmu-Mir-137-P1-v1_pri	0.21	112.76	8133.21	1051.76	0	1.44	0	10.02	0	0.24	0	0.1	0	0	0	3369.95	0.15	0
Mmu-Mir-137-P1-v2_pri	0.21	112.76	8133.21	1051.76	0	1.44	0	10.02	0	0.24	0	0.1	0	0	0	3369.95	0.15	0
Mmu-Mir-138-P1_pri	5.4	2216.7	38493.3	13207.9	7.45	117.5	1.07	26.27	4.73	2.13	2.92	4.3	30.66	37.3	17.45	23488	14.93	18.44
Mmu-Mir-138-P2_pri	5.11	1981.95	37288	12648.3	7.79	101.64	0.86	21.28	3.7	1.65	2.92	3.71	24.3	32.13	15.11	22915.1	10.31	15.81
Mmu-Mir-139_pri	468.62	208.81	17188.6	1500.58	0.68	20.18	2.79	28.44	21.59	5.91	4.58	54.64	12.71	32.87	82.15	2520.95	158.2	0
Mmu-Mir-140-P1-v1_pri	1468.69	4608.77	267.64	316.07	28755.6	47535.2	1190.51	253.66	6599.34	945.82	5453.1	112.49	5105.22	4602.67	8382.32	571.23	908.67	9272.97
Mmu-Mir-140-P1-v2_pri	1468.53	4608.77	267.64	316.07	28755.6	47535.2	1190.51	253.61	6599.34	945.82	5453.1	112.48	5105.22	4602.67	8382.32	571.23	908.36	9272.97
Mmu-Mir-142-P1-v1_pri	20574.8	32.37	45.12	47.74	22.7	387.81	20.62	2153.98	178.69	12.05	178.35	352.45	467.68	412.52	917.53	193.03	21581.3	179.14
Mmu-Mir-142-P1-v2_pri	4622.88	0	81.5	17.73	1.69	7.93	0.43	399.24	1.03	0.24	1.88	22.93	0	0.74	24.26	108.29	8039.06	0
Mmu-Mir-142-P1-v3_pri	4620.51	0	81.5	17.73	1.69	7.93	0.43	398.91	1.03	0.24	1.88	22.92	0	0.74	24.26	108.29	8033.01	0
Mmu-Mir-142-P1-v4_pri	20579.9	32.37	45.12	47.74	22.7	387.81	20.62	2154.46	178.69	12.05	178.35	352.52	467.68	412.52	917.53	193.03	21582.3	179.14
Mmu-Mir-143_pri	9031.45	277.84	4232.57	3579.92	4807.51	566.58	236.3	65534.8	1698.52	53.86	1742.48	25255.6	6203.57	1209.11	1831.03	3832.89	76908.6	4204.45
Mmu-Mir-144-v2_pri	2997.05	27.23	0.56	1.41	0	0	11.81	14.59	53.26	2.36	10.83	25.87	34.39	17.73	2.98	1.65	562.07	10.54
Mmu-Mir-144-v1_pri	2998.72	27.23	1.13	1.81	0	0	11.81	14.66	54.08	2.36	10.83	26.09	35.52	18.1	2.98	2.48	563.47	10.54
Mmu-Mir-145_pri	318.82	22.3	109.14	126.31	979.87	64.88	9.67	3904.57	61.28	4.72	167.52	513.51	859.84	116.7	132.81	145.91	2491.63	229.19
Mmu-Mir-146-P4_pri	6185.95	19.72	117.32	37.47	16.94	12.98	4.73	1580.46	56.75	22.68	128.97	686.11	57.57	80.14	79.39	78.53	18306	55.32
Mmu-Mir-146-P1_pri	27852.1	541.1	261.15	220.58	185.67	451.97	1.93	3210.15	37.42	17.72	475.26	5549.76	49.35	29.54	250.93	317.44	14741.4	47.42
Mmu-Mir-147-v1_pri	39.9	0.21	1.13	2.22	0	4.33	0.21	13.05	0	0	0.21	0.09	0.37	0	0.85	3.31	0.9	21.07
Mmu-Mir-147-v2_pri	39.9	0.21	1.13	2.22	0	4.33	0.21	13.05	0	0	0.21	0.09	0.37	0	0.85	3.31	0.9	21.07
Mmu-Mir-148-P1_pri	19756.1	54.24	26.51	8.66	123.67	787.16	11.17	20726.9	20.36	169.13	39.38	3091.13	220.94	28178.5	483.78	21.91	26245.1	640.15
Mmu-Mir-148-P4_pri	633.28	48.45	21.43	14.71	57.94	347.45	2.79	442.19	46.68	4.25	24.59	116.92	22.8	77.19	89.18	26.45	2143.87	129.08
Mmu-Mir-148-P3_pri	26.08	188.44	2.54	2.62	4444.97	3571.05	107.84	49.57	1512.63	45.35	711.95	15.58	1295.37	21552.7	3322.15	6.61	53.61	1641.21
Mmu-Mir-149_pri	86.88	2.57	2477.27	1697.6	0	3.6	0	7.14	0.21	0	0	91.78	0	0	1.49	3803.54	13.18	0
Mmu-Mir-150_pri	1211.05	1.29	223.08	100.52	0.68	2.88	0.43	87.5	0.21	0	1.04	103.19	2.62	2.95	56.19	181.04	6526.5	0
Mmu-Mir-153-P1_pri	2.6	21.65	412.6	133.16	0	1.44	0	12.63	0	0.24	0	0.36	0	1.85	0	230.23	0.7	0
Mmu-Mir-154-P1_pri	0.21	27.44	2543.55	1819.47	15.59	36.04	0	1.71	0	0.47	0.21	2.94	1.12	1.11	22.99	1909.21	0.39	0
Mmu-Mir-154-P2-v1_pri	0.07	26.15	36.38	30.42	93.18	1448.17	0.43	1.57	0.41	0	1.04	5.58	9.72	11.08	146.01	68.2	0.7	18.44
Mmu-Mir-154-P2-v2_pri	0.14	3.22	637.65	432.31	84.37	175.16	0	0.73	0	0	0	9.69	1.87	2.95	49.17	782.86	0.52	0
Mmu-Mir-154-P3a-v1_pri	0.05	215.88	200.8	75.34	53.19	1053.87	0.64	0.79	0.21	0.24	0.21	0.51	5.61	1.48	7.45	80.19	0.02	2.63
Mmu-Mir-154-P3a-v2_pri	0.05	215.88	200.8	75.34	53.19	1053.87	0.64	0.79	0.21	0.24	0.21	0.51	5.61	1.48	7.45	80.19	0.02	2.63
Mmu-Mir-154-P4-o1_pri	0.43	79.11	7.9	5.04	95.55	464.94	0	3.13	0.41	0.24	0.63	6.96	6.36	6.28	18.52	12.81	1.46	0
Mmu-Mir-154-P5_pri	0.05	124.56	480.28	187.75	101.31	181.65	0	0.38	0	0.47	0.83	1.66	4.86	2.22	5.11	315.38	0.07	7.9
Mmu-Mir-154-P6_pri	0.02	6.43	13.54	2.22	3.39	74.97	0	0.21	0.21	0	0	1.05	0	0	5.75	3.31	0.1	0
Mmu-Mir-154-P7_pri	0.64	154.35	1622.19	771.54	690.17	1355.18	0.86	4.15	1.03	1.18	1.04	29.6	32.15	51.7	147.28	1355.34	1.15	68.49
Mmu-Mir-154-P8_pri	0.27	43.31	224.21	141.62	172.46	506.75	0	0.9	0	0	0.42	2.06	0.75	2.22	6.6	444.34	0.54	0
Mmu-Mir-154-P9_pri	3.58	24.01	949	797.93	23.38	1194.43	0	39.94	0.21	0	0	137.83	1.87	3.69	83.86	541.47	5.11	2.63
Mmu-Mir-154-P10_pri	0.27	1554.69	1904.77	1037.25	1311.91	3357.68	1.5	1.15	2.06	2.36	5.21	2.82	38.88	40.99	374.38	1638.06	0.41	23.71
Mmu-Mir-154-P12_pri	3.33	140.42	65.71	24.98	275.46	637.22	0	30.15	0	0	0.42	89.12	1.5	1.48	8.73	66.13	5.62	2.63
Mmu-Mir-154-P13_pri	7.32	258.54	3534.01	1892.6	283.25	2527.27	0.86	29	2.26	1.18	3.96	210.74	66.17	49.12	300.1	3231.07	8.05	55.32
Mmu-Mir-154-P14_pri	0.02	16.51	6.77	2.42	4.74	50.46	0	0.08	0	0	0	2.52	0	0	1.49	6.2	0	0
Mmu-Mir-154-P15_pri	0.07	1923.86	342.94	115.23	521.1	1942.67	2.15	0.21	1.03	2.83	4.17	2.35	42.62	21.79	126	219.48	0.4	31.61
Mmu-Mir-154-P17_pri	0.39	187.15	5186.65	2859.34	213.79	628.57	0.21	0.71	0	0	0.21	2.38	2.24	1.85	12.77	2628.01	0.15	2.63
Mmu-Mir-154-P18_pri	0.11	4.07	6.49	3.02	89.11	1304	0.43	0.17	0	0	0.42	0.53	4.86	2.22	9.58	6.61	0.06	2.63
Mmu-Mir-154-P19_pri	0.11	324.14	31.02	19.94	665.1	2049.35	0.64	4.22	0.62	0.94	1.88	6.67	5.98	5.17	49.17	34.72	0.92	5.27
Mmu-Mir-154-P20-v1_pri	0.16	29.58	56.4	40.89	65.05	49.02	0	1.52	0	0	0.21	1.91	1.5	0.74	8.73	69.44	0.3	2.63
Mmu-Mir-154-P20-v2_pri	0.16	29.58	56.4	40.89	65.05	49.02	0	1.52	0	0	0.21	1.91	1.5	0.74	8.73	69.44	0.3	2.63
Mmu-Mir-154-P21_pri	0	2.57	17.77	3.42	13.55	16.58	0	0.06	0	0	0	2.3	0	0	2.98	6.61	0	0
Mmu-Mir-154-P22_pri	0.07	775.42	44.84	25.99	427.93	1963.57	3.01	0.52	1.85	4.25	3.96	2.14	8.6	2.59	37.46	50.84	0.28	0
Mmu-Mir-154-P26_pri	0.09	0	5.36	5.24	0.34	11.53	0	0.79	0	0	0	0.42	0	0	0	20.25	0.12	0
Mmu-Mir-154-P29-v1_pri	0	0.86	1.13	0.6	50.48	48.3	0	0	0.21	0	0	0.08	1.12	0	2.77	0	0	0
Mmu-Mir-154-P29-v2_pri	0	0.86	1.13	0.6	50.48	48.3	0	0	0.21	0	0	0.08	1.12	0	2.77	0	0	0
Mmu-Mir-154-P30_pri	0	1.07	0	0	10.5	46.85	0	0.08	0	0	0	0.31	0	0	0.85	0.41	0	0
Mmu-Mir-154-P34_pri	2.23	117.7	611.7	350.32	46.76	678.31	0	8.35	0.21	0	0.21	25.96	1.87	2.59	46.19	691.52	2.54	2.63
Mmu-Mir-154-P36_pri	0.43	256.83	711.82	169.22	140.61	488.73	0.64	1.5	0.21	0.24	0.63	7.36	15.33	12.93	74.92	394.74	0.85	31.61
Mmu-Mir-155_pri	127.89	0.21	14.38	12.09	39.64	28.83	0.86	31.36	1.44	0	0.63	38.2	0.37	1.11	7.24	41.75	589.56	0
Mmu-Mir-181-P1a_pri	22733.9	8039.08	19729.9	21751.7	932.77	115.33	130.18	3073.43	1112.67	74.17	2070.85	9403.45	1187.33	1605.01	3046.32	24348.5	10616.1	866.71
Mmu-Mir-181-P1b_pri	22733.7	8039.08	19730.2	21751.7	932.77	115.33	130.18	3073.2	1112.67	74.17	2070.85	9403.45	1187.33	1605.01	3046.32	24348.5	10615.8	866.71
Mmu-Mir-181-P1c_pri	4095.17	153.71	652.03	1130.12	14.57	920.51	5.8	1702.45	12.34	1.65	24.38	698.88	16.82	10.34	98.54	646.87	4157.5	5.27
Mmu-Mir-181-P2a_pri	1145.92	2055.92	2584.16	2229.42	529.24	18.74	27.07	186.11	226.4	19.84	410.05	416.26	111.78	295.81	596.58	3217.01	315.17	76.4
Mmu-Mir-181-P2b_pri	1259.57	2453.16	2709.66	2362.17	559.73	25.95	30.07	204.65	280.89	27.64	526.72	446.66	113.27	301.72	750.67	3352.59	353.86	76.4
Mmu-Mir-181-P2c_pri	531.11	1099.78	227.59	167.6	279.19	5256.38	29.21	147.17	87.19	13.7	151.47	36.29	164.87	101.56	791.32	161.2	212.06	136.99
Mmu-Mir-184_pri	4.61	18.01	15.79	0.6	3.39	77.13	0	6.2	2.88	1.65	2.5	1.82	14.95	110.05	12.34	1.65	6.98	2468.4
Mmu-Mir-185_pri	32.49	4520.44	791.35	591.25	633.93	4782.06	450.04	12.86	2771.5	479.05	955.94	13.84	231.41	758.56	697.04	1376	29.86	326.66
Mmu-Mir-186_pri	4363.08	77.39	408.93	231.46	151.11	1085.59	3.87	762.78	36.6	8.5	23.54	1393.06	87.11	93.07	105.57	402.59	3304.54	115.91
Mmu-Mir-187_pri	0.52	30.01	711.54	228.04	0	12.98	0	2.84	52.02	0.47	3.33	0.32	1.12	1.48	9.79	308.35	11.85	0
Mmu-Mir-188-P1_pri	5.7	0.86	37.51	34.04	3.39	10.81	0	2.03	0.62	0	0.21	0.5	0	0.74	1.06	57.04	2.32	0
Mmu-Mir-188-P2_pri	264.31	323.5	355.91	374.89	664.42	560.81	23.84	123.75	214.47	32.6	159.39	56.55	178.7	486.75	139.62	377.79	1268.86	416.23
Mmu-Mir-190-P1_pri	14.73	1.07	65.43	30.02	0.34	4.33	0	17.62	2.47	0	0	29.79	0	0.37	0.21	100.85	2.89	0
Mmu-Mir-190-P3_pri	3.81	1.5	3.38	1.41	1.02	14.42	0	1.36	1.03	0.47	0.42	1.37	0	1.48	2.98	7.85	7.31	2.63
Mmu-Mir-191_pri	40929.5	3023.85	5123.76	4165.73	1789.98	11542.8	362.39	9033.9	2056.52	1229.52	1778.74	5647.01	3162.35	1514.53	2661.51	4893.1	19651.1	11504.3
Mmu-Mir-192-P2_pri	1714.19	1015.95	32.15	89.04	790.13	4916.14	188.18	141727	74961.2	23888.9	722.58	370.57	1199.29	11465.5	1298.08	64.48	2195.69	4365.14
Mmu-Mir-192-P1_pri	13.5	0.86	13.25	32.63	5.76	25.23	5.37	115806	3.08	2.83	3.33	3.47	53.09	16.62	4.68	4.96	2.65	5.27
Mmu-Mir-193-P1b_pri	11.17	3	0	0.2	91.14	87.94	0.86	24.01	61.07	15.12	17.71	16.15	19.07	113.75	48.31	0.41	9.1	5.27
Mmu-Mir-193-P1a_pri	15.71	6.86	7.05	2.42	13.55	12.25	0.21	14.76	1.44	0	0.83	136.36	17.2	2.59	20.43	7.44	21.28	5.27
Mmu-Mir-193-P2b_pri	16.8	12.01	78.68	38.07	219.22	40.37	0.64	19.29	32.28	3.07	14.38	136.74	6.36	3.32	71.3	122.76	53.47	2.63
Mmu-Mir-193-P2a_pri	16.8	12.01	78.68	38.07	219.22	40.37	0.64	19.29	32.28	3.07	14.38	136.74	6.36	3.32	71.3	122.76	53.47	2.63
Mmu-Mir-194-P2_pri	43.93	10.08	275.82	995.15	6.44	26.67	1.5	6319.74	230.72	184.02	6.67	11.09	6.73	39.89	6.6	319.51	42.29	15.81
Mmu-Mir-194-P1_pri	32.26	1.29	245.92	879.92	1.02	4.33	0.21	69685.3	28.38	7.32	0.63	8.13	2.62	5.54	2.55	276.94	28.14	2.63
Mmu-Mir-196-P3_pri	16.23	0.21	0	1.01	292.4	251.57	0	0.1	198.43	0.47	0	183.52	17.2	0	77.69	517.91	0.68	10.54
Mmu-Mir-196-P4_pri	31.76	0.21	0	1.21	321.2	264.55	0	0.23	294.46	1.18	0	286.08	22.43	0	93.65	587.35	1.39	10.54
Mmu-Mir-196-P1_pri	120.73	0.21	0.28	1.01	145.69	28.11	0.43	1.5	209.33	0.24	0	108.57	24.67	0	77.69	752.28	3.18	2.63
Mmu-Mir-199-P3-v1_pri	649.81	291.34	57.53	46.74	121995	3309.38	1356.77	1234.54	5629.17	441.73	10856.6	1714.27	36857.3	9834.63	37684.7	323.64	1068.2	30977.5
Mmu-Mir-199-P3-v2_pri	649.67	291.34	57.53	46.74	121995	3309.38	1356.77	1234.43	5629.17	441.73	10856.6	1714.15	36857.3	9834.63	37684.7	323.64	1067.94	30977.5
Mmu-Mir-199-P3-v3_pri	649.81	291.34	57.53	46.74	121995	3309.38	1356.77	1234.54	5629.17	441.73	10856.6	1714.27	36857.3	9834.63	37684.7	323.64	1068.2	30977.5
Mmu-Mir-199-P1-v1_pri	651.5	291.34	57.53	46.74	122008	3309.38	1356.77	1236.1	5629.17	441.73	10857.6	1716.04	36858.8	9834.63	37685.5	323.64	1070.71	30977.5
Mmu-Mir-199-P1-v2_pri	651.36	291.34	57.53	46.74	122008	3309.38	1356.77	1236	5629.17	441.73	10857.6	1715.92	36858.8	9834.63	37685.5	323.64	1070.44	30977.5
Mmu-Mir-199-P1-v3_pri	651.5	291.34	57.53	46.74	122008	3309.38	1356.77	1236.1	5629.17	441.73	10857.6	1716.04	36858.8	9834.63	37685.5	323.64	1070.71	30977.5
Mmu-Mir-199-P2-v1_pri	649.81	291.34	57.53	46.74	121995	3309.38	1356.77	1234.54	5629.17	441.73	10856.6	1714.28	36857.3	9834.63	37684.7	323.64	1068.2	30977.5
Mmu-Mir-199-P2-v2_pri	649.67	291.34	57.53	46.74	121995	3309.38	1356.77	1234.43	5629.17	441.73	10856.6	1714.16	36857.3	9834.63	37684.7	323.64	1067.94	30977.5
Mmu-Mir-199-P2-v3_pri	649.81	291.34	57.53	46.74	121995	3309.38	1356.77	1234.54	5629.17	441.73	10856.6	1714.28	36857.3	9834.63	37684.7	323.64	1068.2	30977.5
Mmu-Mir-202_pri	0.05	0	0	0	0	0	0	0.08	0	0	0	0.01	18.32	2.59	0	0.83	0.47	210.75
Mmu-Mir-203-v1_pri	61.14	24.87	62.89	26.59	1.02	123.26	3.01	1025.61	228.46	67.8	78.13	32.05	143.56	200.9	11773.2	54.15	111.63	695.47
Mmu-Mir-203-v2_pri	61.14	24.87	62.89	26.59	1.02	123.26	3.01	1025.61	228.46	67.8	78.13	32.05	143.56	200.9	11773.2	54.15	111.63	695.47
Mmu-Mir-204-P2_pri	52.64	42.23	624.68	2342.23	1.36	0.72	1.07	34.89	3.29	0	0	164.76	2.24	1.48	16.18	1241.67	246.09	10.54
Mmu-Mir-204-P1_pri	13.34	0	1.13	0.2	0	10.81	0	1.9	0	0	0	2.04	0	0	14.9	0.41	114.9	0
Mmu-Mir-205-P4_pri	0.46	0	3.95	0.4	0	113.89	0	3.57	3.5	0	0.63	2.9	2.62	2.22	1527.52	2.07	0.88	10.54
Mmu-Mir-208-P2_pri	0	0	0	0	0	0	8.38	0.08	0	0	0.21	0.15	0	0	0	0	0	0
Mmu-Mir-208-P1_pri	1.35	0	0	0	0	0	0.21	1.73	0	0	0.42	75.11	0	0	0.21	2.48	0.13	2.63
Mmu-Mir-210_pri	32.78	20.37	49.64	23.37	108.08	1181.46	3.87	11.73	6.79	2.13	9.17	5.39	17.57	4.8	60.45	61.17	25.52	10.54
Mmu-Mir-214-v1_pri	33.17	0	1.13	2.01	246.32	3.6	0	28.33	2.26	0.94	2.71	23.33	4.11	0.37	37.88	11.16	52.12	0
Mmu-Mir-214-v2_pri	33.1	0	1.13	2.01	246.32	3.6	0	28.29	2.26	0.94	2.71	23.27	4.11	0.37	37.88	11.16	52.1	0
Mmu-Mir-216-P2b_pri	0.11	0.64	0.56	0.2	0	0	0	56.41	0	0	0	0	0	96.76	0	0.41	0.18	0
Mmu-Mir-216-P2a_pri	0.05	3	3.67	4.63	0	0	0	8.75	0	0	0	0	1.5	3197.09	0	9.51	0.05	5.27
Mmu-Mir-217-v1_pri	0	30.66	5.36	16.12	0	0	0	36.83	0.21	0	0	0.07	4.11	14439.1	0.21	21.08	0.11	55.32
Mmu-Mir-217-v2_pri	0	30.66	5.36	16.12	0	0	0	36.83	0.21	0	0	0.07	4.11	14439.1	0.21	21.08	0.11	55.32
Mmu-Mir-218-P2_pri	16.51	14.58	4484.98	1852.51	3.73	4.33	0	21.46	1.44	0	0	4.74	1.5	0.37	3.41	3229.41	8.86	5.27
Mmu-Mir-218-P4_pri	16.8	17.79	4585.95	1906.9	3.39	4.33	0	21.34	1.23	0	0	5.15	1.12	0.37	3.62	3293.9	9.01	5.27
Mmu-Mir-219-P3_pri	16.55	34.3	0	0.2	0	28.11	0.21	46.37	2.47	1.42	0.21	1.14	0	3.69	1.28	2.07	24.6	0
Mmu-Mir-219-P3-as_pri	0.11	0.21	0.28	0.4	1.69	8.65	0.21	0.04	0.21	0	0.42	0	0.75	0	0	0.41	0.05	0
Mmu-Mir-219-P2_pri	1.12	159.29	0.28	0.6	0	7.93	0	0.65	0.21	0	0	0.1	0	1.85	0.21	4.96	2.35	0
Mmu-Mir-219-P2-as_pri	0.25	0.64	0	0	0.68	11.53	0	0.04	0	0	0	0.03	0	0	0.21	0	0.15	0
Mmu-Mir-221-P2a_pri	494.15	4894.97	2074.27	424.25	6798.75	818.88	132.54	72.74	2645.66	339.45	1533.71	57.12	642.26	236.73	1434.3	258.75	277.44	129.08
Mmu-Mir-221-P1a_pri	314.92	910.69	321.79	37.27	1807.26	449.08	10.31	25.03	319.96	34.96	166.89	31.46	195.15	58.72	522.09	38.03	143.31	57.96
Mmu-Mir-223_pri	3473.01	2.79	13.25	11.89	0	0	3.01	22.9	8.43	3.78	23.13	13.65	13.46	21.42	667.03	120.69	324.95	23.71
Mmu-Mir-224_pri	3.53	0.86	2.82	2.42	15.92	17.3	0.64	8.58	6.37	0.94	17.29	4.23	9.35	23.27	24.48	5.37	16.69	7.9
Mmu-Mir-296_pri	9.92	2.14	2.54	2.42	30.49	24.51	0	0.65	0	0	0	1.36	6.73	3.69	11.71	8.27	3.72	31.61
Mmu-Mir-298_pri	37.11	493.08	493.54	250.8	2633.98	6918.64	1.72	1.27	2.67	0.47	2.71	5.07	187.67	106.73	165.59	665.89	6.97	893.05
Mmu-Mir-320_pri	78.81	3348.64	539.22	689.15	3216.75	13046.5	535.75	46.79	2952.26	874.96	2534.24	26.78	4876.43	2280.84	6405.5	603.06	84.76	972.08
Mmu-Mir-324_pri	19.9	17.15	1051.09	665.58	42.69	92.99	0	24.89	2.06	0.24	2.5	38.38	4.11	10.34	12.34	838.25	41.03	10.54
Mmu-Mir-325_pri	0	6.43	48.79	38.27	0	0	0	0.04	0	0	0	0.04	0	1.11	0.21	69.85	0.01	0
Mmu-Mir-326_pri	29.91	4.72	14.95	13.5	0.68	1.44	0	12.61	0.82	0	0.21	1.8	2.99	1.48	3.62	22.32	22.35	0
Mmu-Mir-328_pri	60.18	57.45	334.48	230.25	9.83	30.28	1.72	10.38	10.28	0.24	2.92	39.37	20.56	11.45	10.43	295.95	28.45	21.07
Mmu-Mir-330-v1_pri	5.68	736.4	787.4	360.79	5.76	115.33	3.01	1.38	25.7	2.36	28.75	0.97	34.77	17.36	14.69	1073.44	5.41	10.54
Mmu-Mir-330-v2_pri	5.68	729.97	766.53	352.33	5.76	113.89	3.01	1.36	25.7	2.36	28.75	0.97	34.77	17.36	14.69	1051.53	5.39	10.54
Mmu-Mir-331_pri	16.28	7.72	13.25	7.45	72.17	92.27	1.07	6.93	4.32	0	13.54	2	13.46	3.69	13.62	10.33	10.59	28.98
Mmu-Mir-335_pri	24.67	167.22	3921.5	2107.34	16.6	136.96	1.72	14.99	10.9	5.91	15.42	113.69	19.07	26.59	59.81	4984.04	77.01	2.63
Mmu-Mir-337_pri	0.25	310.85	360.42	155.11	377.78	1302.56	1.5	2.92	0.62	2.6	3.33	24.97	23.55	24.37	112.8	152.94	1.15	21.07
Mmu-Mir-337-as_pri	0	0	0	0	0	0	0	0	0	0	0	0	0	0	0	0.41	0.01	0
Mmu-Mir-338-P2_pri	151.65	67.96	2012.22	1706.06	0	0.72	0.21	30.17	2.06	1.18	4.58	346.55	1.5	1.11	15.11	6225.29	161.15	0
Mmu-Mir-338-P2-as_pri	0.34	0	0	0	0	0	0	0.23	0	0	0	0.16	0	1.48	0	0	0.05	0
Mmu-Mir-339_pri	56.13	1.72	52.74	25.38	1.02	30.28	0	10.65	7.81	0.47	3.13	7.2	3.74	2.22	7.87	70.27	125.61	5.27
Mmu-Mir-340_pri	3302.6	1092.27	237.18	325.14	271.73	2201.45	25.35	364.42	411.06	79.61	124.6	206.45	538.71	437.63	451.42	436.49	4120.99	1925.72
Mmu-Mir-342_pri	908.56	180.08	2575.98	1137.97	70.14	122.54	2.79	252.07	11.31	2.13	22.09	71.02	38.13	31.02	128.13	2376.7	7341.38	194.94
Mmu-Mir-345_pri	9.44	104.83	8.74	5.44	331.37	504.59	17.83	11.55	58.81	47.24	72.92	7.77	59.07	234.14	105.57	9.51	9.43	52.69
Mmu-Mir-346_pri	0.59	0.86	139.04	65.87	0	0	0	0.1	0	0	0	0.03	0	0	0	169.47	0.11	0
Mmu-Mir-350_pri	55.76	11.36	46.25	90.05	89.79	75.69	0.86	8.06	3.7	1.65	8.96	8.16	10.84	7.39	22.56	123.59	51.51	36.88
Mmu-Mir-351_pri	1525.18	1.07	87.43	36.46	4.07	14.42	0.21	72.99	7.4	1.42	11.46	261.84	20.94	1.48	32.14	85.15	728.15	5.27
Mmu-Mir-361-v1_pri	106.78	21.44	1179.69	1109.57	13.55	245.81	0.21	56.58	3.7	0.24	2.92	104.24	10.47	11.08	17.03	1352.86	105.12	0
Mmu-Mir-361-v2_pri	99.9	11.58	47.1	22.96	1.36	22.35	0.64	25.2	3.08	1.42	1.46	51.04	4.86	4.06	10	29.35	183.24	2.63
Mmu-Mir-362-P1_pri	18.42	12.86	26.51	30.02	7.45	129.75	2.15	11	11.31	3.31	10.63	3.92	2.24	12.93	29.37	39.27	40.64	18.44
Mmu-Mir-362-P3_pri	27.4	31.51	72.2	34.85	84.03	64.15	2.15	8.73	23.03	5.67	13.33	18.55	29.53	23.27	51.51	74.4	96.22	60.59
Mmu-Mir-362-P4_pri	14.16	4.5	86.58	94.68	22.7	37.48	0.21	6.74	3.7	0	2.29	4.1	4.49	12.93	7.66	103.75	36.52	18.44
Mmu-Mir-370_pri	0.14	5.15	41.18	9.87	2.03	32.44	0	0.21	0	0	0	0.53	0.37	0	0	23.15	0.06	0
Mmu-Mir-374-P2_pri	282.09	8.15	38.07	40.49	249.71	867.17	1.93	107.92	17.89	1.65	18.34	31.97	59.82	152.15	30.65	83.08	345.7	39.52
Mmu-Mir-375_pri	1.89	41.16	130.29	60.64	1.02	121.1	0	2425.69	76.91	1.89	194.6	0.44	36.26	32960.2	86.41	124	1.66	727.08
Mmu-Mir-376-P1_pri	0.3	338.72	1352.01	608.97	344.24	560.81	0.64	1.52	0.41	0.94	0.83	1.37	8.22	30.28	5.75	1781.49	0.79	26.34
Mmu-Mir-376-P2_pri	0	16.29	66.56	34.85	101.98	927	0	0.88	0.41	0.71	0	0.94	1.87	2.59	13.41	62.41	0.39	10.54
Mmu-Mir-376-P4_pri	0.3	7.93	211.8	135.98	160.94	199.67	0	0.98	0.21	0	0	6.4	2.62	2.59	9.58	141.78	0.98	7.9
Mmu-Mir-378_pri	1047.03	2645.46	1353.14	1697.19	2649.57	44279.9	15939.5	5846.8	15722.8	3155.89	1340.98	10085.1	4659.22	6433.32	20915.2	1060.63	1524.6	932.57
Mmu-Mir-383-v1_pri	0.48	5360.6	61.48	16.52	24.06	0	1.93	0.23	90.07	6.61	3.13	0.44	13.83	8.86	3.62	54.15	5.07	2.63
Mmu-Mir-383-v2_pri	0.48	5360.6	61.48	16.52	24.06	0	1.93	0.23	90.07	6.61	3.13	0.44	13.83	8.86	3.62	54.15	5.07	2.63
Mmu-Mir-384_pri	0.66	32.37	248.18	191.58	0	0	0	2.15	0.21	0	0	1.26	0	0.37	0	398.46	0.44	0
Mmu-Mir-423_pri	454.64	753.34	94.76	51.37	1252.61	16072.6	98.17	72.24	1324.89	575.9	685.91	87.47	730.87	2455.52	1450.69	92.17	294.28	924.66
Mmu-Mir-425_pri	1120.87	19.51	481.97	354.14	38.63	196.07	1.07	328.36	14.39	4.25	13.13	139.97	23.93	42.1	32.56	577.85	986.85	202.85
Mmu-Mir-430-P3_pri	0	0	0	0.2	0	44.69	0	0	0	0	0	0	0	0	0	0	0	0
Mmu-Mir-430-P1_pri	0	0	1.13	0.4	0	49.02	0	0	0	0	0	0	0	0	0	0	0	0
Mmu-Mir-430-P2_pri	0	0	0	0	0	7.21	0	0	0	0	0	0	0	0	0	0	0	0
Mmu-Mir-430-P4_pri	0	0	0.28	0.6	0	56.23	0	0	0	0	0	0.01	0	0	0	1.65	0	0
Mmu-Mir-430-P5a_pri	0	0	0	0	0	27466.2	0	0	0	0	0	0	0	0	0	0	0.02	0
Mmu-Mir-430-P5b_pri	0	0	0	0	0	22914.8	0	0.02	0	0	0	0	0	0	0	0	0.04	0
Mmu-Mir-430-P5c_pri	0	0	0.85	0	0	75642.2	0.21	0	0	0	0	0	0	0	0.43	0	0.04	13.17
Mmu-Mir-430-P6_pri	0.07	0	0	0	0.34	36993.6	0	0.02	0	0	0	0	0.37	0	0.21	0	0.3	2.63
Mmu-Mir-430-P7a_pri	0	0	0	0	0	24480.5	0	0	0	0	0	0	0	0	0	0	0.01	0
Mmu-Mir-430-P7b_pri	0	0	0	0	0	1891.49	0	0	0	0	0	0	0	0	0	0	0	0
Mmu-Mir-430-P7c_pri	0.02	0	0	0	0	28277.2	0	0	0	0	0	0	0	0	0	0	0.05	0
Mmu-Mir-431_pri	0.23	0.43	242.82	83.4	10.16	59.11	0	1.21	0	0	0	4.14	1.12	0	1.7	134.75	0.62	0
Mmu-Mir-433_pri	0.27	2654.9	751.87	356.36	1834.71	6303.04	1.93	1.02	2.88	2.36	3.75	5.45	79.26	40.99	196.45	666.72	0.33	36.88
Mmu-Mir-448_pri	0	81.89	43.15	73.93	1.36	0	0	0.08	0	0	1.25	0.03	0	0	0	47.95	0	0
Mmu-Mir-450-P2_pri	55.69	1.07	34.41	26.19	5.76	82.18	0.86	7.45	10.08	0	5	12.09	19.44	5.17	21.92	35.55	44.18	10.54
Mmu-Mir-450-P1_pri	55.67	1.07	34.41	26.19	5.76	82.18	0.86	7.45	10.28	0	5	12.09	19.44	5.17	21.92	35.55	44.16	10.54
Mmu-Mir-450-P3_pri	1.55	1.93	2.54	1.21	18.3	96.59	2.36	0.13	13.16	2.36	16.67	0.37	48.97	5.91	30.65	2.89	0.58	21.07
Mmu-Mir-451_pri	52458.3	253.18	82.63	185.73	0.68	2.88	83.35	944.76	359.86	17.48	119.6	440.38	266.55	258.88	109.82	581.57	12315.7	65.86
Mmu-Mir-452-v1_pri	0.27	0.21	0	0.2	23.72	43.25	0.21	0.77	1.65	1.42	8.75	0.11	2.99	2.59	3.83	0.83	0.79	0
Mmu-Mir-452-v2_pri	0.27	0.21	0	0.2	23.72	40.37	0.21	0.77	1.65	1.42	8.75	0.09	2.99	2.59	2.77	0.83	0.77	0
Mmu-Mir-455_pri	19.17	7.5	7.9	10.68	9.83	112.45	0.64	23.09	43.39	19.84	7.92	2.41	2.99	3.32	45.33	20.67	102.71	7.9
Mmu-Mir-459_pri	0.25	0	0.28	0	0	0	0	569.68	0	0.94	0	0.18	0	355.64	0	0	0.56	0
Mmu-Mir-483_pri	0	13.72	0.56	0.81	444.87	12.98	0.21	0.02	0.62	0	0.63	0.98	2.24	1.11	5.75	0	0.05	0
Mmu-Mir-486_pri	70389.4	28.3	272.43	354.55	2.03	4.33	43.18	844.5	59.63	0.94	5.83	42643.8	29.16	22.53	72.58	546.02	37354.9	5.27
Mmu-Mir-488_pri	0.5	9.86	53.58	12.69	0.34	0	0	1.9	0	0	0	0.79	0	0	0	35.13	0.25	0
Mmu-Mir-489_pri	0.16	0.21	0	0.2	0	0	0	0.02	0	0	0.21	1.41	0	0	0	0	0	0
Mmu-Mir-490_pri	0.5	22.72	1.69	1.01	0	0	7.95	114.08	0.21	0	7.5	0.84	1.12	1.11	0.64	4.55	7.14	0
Mmu-Mir-491_pri	0.48	1.5	25.66	12.69	0	3.6	0	0.35	0	0.24	0	0.42	0.37	0	0	44.23	0.57	0
Mmu-Mir-493_pri	0.02	2.79	29.33	5.04	30.83	17.3	0	0.33	0	0	0	5.34	0	0	6.81	11.16	0	0
Mmu-Mir-499_pri	0.59	20.79	21.72	33.24	4.74	3052.04	356.81	0.06	3.29	0	2.5	11.83	0.75	0	2.55	37.2	0.85	28.98
Mmu-Mir-504-v1_pri	0.27	5.57	0	0	3.05	1.44	1.5	0.4	0.21	0	0	1.8	0.75	0	1.92	0.41	5.63	7.9
Mmu-Mir-504-v2_pri	0.27	5.57	0	0	3.05	1.44	1.5	0.4	0.21	0	0	1.8	0.75	0	1.92	0.41	5.63	7.9
Mmu-Mir-505-v1_pri	1.71	27.23	6.77	1.81	4.4	25.23	0.43	0.1	5.55	6.38	6.25	0.3	7.48	0.37	5.53	3.31	0.24	2.63
Mmu-Mir-505-v2_pri	1.71	27.23	6.77	1.81	4.4	25.23	0.43	0.1	5.55	6.38	6.25	0.3	7.48	0.37	5.53	3.31	0.24	2.63
Mmu-Mir-506-P1_pri	0.07	0	3.38	2.62	0	0	0	0.1	0	0	0	0.32	2.24	0	0	0.83	0.28	50.05
Mmu-Mir-506-P2_pri	0	0	0.85	1.61	0	0	0.21	0	0.21	0	0	0.05	0.37	0.74	0	0.83	0.06	63.22
Mmu-Mir-506-P7_pri	0	0
Mmu-Mir-506-P14_pri	0	0	0	0	0	1.44	0	0	0	0	0	0.01	0	0.37	0	0	0	42.15
Mmu-Mir-506-P15a_pri	0.11	0	0.28	0.4	0	65.6	0	0	0	0.24	0	0	48.6	19.57	0	0	0	5885.17
Mmu-Mir-506-P15b1_pri	0.11	0	0.28	0.4	0	65.6	0	0	0	0.24	0	0	48.6	19.57	0	0	0	5885.17
Mmu-Mir-506-P15b2_pri	0.11	0	0.28	0.4	0	65.6	0	0	0	0.24	0	0	48.6	19.57	0	0	0	5885.17
Mmu-Mir-506-P15c1_pri	0.11	0	0.28	0.4	0	64.88	0	0	0	0.24	0	0	48.6	19.57	0	0	0	5885.17
Mmu-Mir-506-P15c2_pri	0.11	0	0.28	0.4	0	64.88	0	0	0	0.24	0	0	48.6	19.57	0	0	0	5885.17
Mmu-Mir-506-P15d_pri	0	0	0	0	0	0	0	0	0	0	0	0	0	0	0	0	0	2.63
Mmu-Mir-506-P16_pri	0.52	0.21	0	0.2	0	98.03	0	0.04	0	0	0	0.18	31.4	34.35	0	0	0.08	4299.29
Mmu-Mir-506-P17_pri	0.02	0	0	0	0	8.65	0	0	0	0	0	0	0.37	0.74	0	0	0	216.02
Mmu-Mir-506-P18_pri	0.02	0	0.28	1.01	0	23.79	0	0	0	0	0	0.05	1.12	1.48	0	0	0.01	387.25
Mmu-Mir-506-P19_pri	0	0	0	0	0	0.72	0	0	0	0	0	0	0	0.74	0	0	0	52.69
Mmu-Mir-506-P20_pri	0	0	0	0	0	5.05	0	0	0	0	0	0	6.36	4.06	0	0.41	0	616.44
Mmu-Mir-506-P21_pri	0.05	0.21	0	0	0	60.55	0.21	0	0	0	0	0.06	136.08	69.43	0	0	0.01	23941.1
Mmu-Mir-506-P22_pri	0.57	0.21	0	0.2	0	9.37	0	0	0	0	0	0.35	2.24	5.91	0	0	0.36	550.58
Mmu-Mir-506-P23_pri	0	0	0	0	0	49.74	0	0	0	0	0	0	8.22	7.39	0.21	0	0.01	1873.03
Mmu-Mir-506-P24_pri	0	0	0	0	0	5.05	0	0	0	0	0	0	5.61	3.69	0	0	0.01	442.57
Mmu-Mir-506-P25_pri	0.07	0	0	0	0	35.32	0	0	0	0	0	0.05	32.52	37.67	0	0	0.01	11470
Mmu-Mir-506-P26_pri	0	0	0	0	0	17.3	0	0	0	0	0	0	20.19	12.19	0	0	0	2766.08
Mmu-Mir-506-P27_pri	0	0	0	0	0	2.16	0	0	0	0	0	0	0.75	0.74	0	0	0	250.26
Mmu-Mir-511_pri	19.45	3.22	1.13	0.81	0	0	3.01	2.76	4.73	12.05	11.46	3.42	14.58	7.39	41.72	0.41	29.66	71.13
Mmu-Mir-540_pri	0.25	22.08	76.99	31.83	63.02	539.19	0	0.58	0	0.24	0.21	2.19	2.24	0	16.6	38.85	0.18	5.27
Mmu-Mir-541_pri	27.15	1325.3	1241.46	468.57	1076.43	7048.39	4.73	129.59	7.61	8.5	14.17	425.53	179.07	175.79	400.34	874.62	43.52	155.43
Mmu-Mir-542_pri	30.73	4.07	1.13	2.22	35.58	412.32	1.29	3.65	17.27	3.07	33.34	2.29	44.11	12.56	36.39	1.24	30.13	79.03
Mmu-Mir-544_pri	0	2.36	15.51	6.04	0	0	0	0.02	0	0	0	0.02	0	0	0.21	13.64	0	0
Mmu-Mir-551-P2_pri	0.09	5.36	6.2	0.6	0	0	0	0.08	0.82	0	0	0.01	0	0	0	1.24	0.51	0
Mmu-Mir-574_pri	39.96	2.57	12.13	6.65	50.82	28.11	0.64	62.01	1.85	0	3.13	14.34	17.57	11.08	17.88	16.95	43.36	2.63
Mmu-Mir-582-v1_pri	6.57	3	11.28	22.16	2.37	40.37	0	29.46	1.65	0	1.46	0.86	0.37	5.54	1.28	9.92	3.23	0
Mmu-Mir-582-v2_pri	25.58	6.86	4.23	6.24	4.07	21.63	0	35.58	5.76	0	3.75	1.71	1.87	19.2	2.13	4.55	5.18	13.17
Mmu-Mir-592_pri	15.32	2.79	174.01	55	0	0	0	2.63	0	0	0	1.65	0	0	0	48.77	6.68	0
Mmu-Mir-598_pri	1.71	4983.94	3126.49	7833.88	62.34	299.87	6.44	14.45	86.16	22.68	47.71	1.21	0.75	5.91	36.61	5003.46	6.58	15.81
Mmu-Mir-599_pri	0.05	0	0	0	0	0	0	0	0	0	0	0	0	0	0	0	0.02	0
Mmu-Mir-615_pri	4.45	0	0.85	13.09	1.36	0	0	1.71	0.82	0	0	23.84	0.37	0	1.49	2006.35	0.33	0
Mmu-Mir-652_pri	35.18	5.57	768.23	553.17	54.21	83.62	0.64	7.35	3.7	0	3.33	2.05	12.71	14.4	16.6	437.73	30.21	7.9
Mmu-Mir-653_pri	3.1	0	0.56	0.4	0	0.72	0	0.04	0	0	0.21	7.54	0	0	0	0.83	0.02	0
Mmu-Mir-666_pri	0.21	27.01	17.49	6.65	38.96	159.31	0.43	0.84	0	0	0	3.22	2.24	1.11	4.9	19.01	0.28	0
Mmu-Mir-667_pri	0.09	0.64	56.4	13.7	6.78	7.21	0	0.23	0	0	0	0.41	0.37	0	0.21	54.15	0.05	0
Mmu-Mir-670_pri	0.02	0	0.56	1.61	0	0	0	0.69	0	0	0	0.13	0	0	0	0.41	0.38	2.63
Mmu-Mir-671_pri	12.15	4.07	249.31	75.74	2.37	7.93	0	5.22	0.82	1.18	0.42	3.2	0.75	4.06	0.43	186.83	6.9	0
Mmu-Mir-672_pri	0.73	497.58	136.22	37.27	92.16	7312.94	2.79	0.61	87.39	1.42	156.68	0.2	1373.13	149.57	52.57	73.57	0.85	1369.87
Mmu-Mir-673_pri	0.43	4.72	24.25	6.45	18.97	265.99	0	3.28	0.21	0	0	10.31	1.12	1.11	4.68	4.55	1.39	0
Mmu-Mir-674_pri	6.13	125.41	1058.71	508.25	457.41	632.18	4.3	2.11	23.44	2.83	30	2.37	49.35	19.2	56.83	592.31	6.4	26.34
Mmu-Mir-675_pri	0	0	0	0	1.02	0	0	0	0	0	0	0.52	0	0	0.21	0	0	0
Mmu-Mir-676_pri	105.57	176.65	295.84	64.46	54.21	270.32	12.03	15.28	42.98	17.95	52.3	29.38	169.35	651.83	305.84	144.26	22.5	200.21
Mmu-Mir-700_pri	12.49	1.29	2.26	7.25	0	24.51	0	5.45	0	0	0	1.67	0	2.22	2.34	7.44	10.82	0
Mmu-Mir-701_pri	0.09	0	7.33	6.45	0	0	0	0.04	0	0	0	0.03	0	0	0	18.6	0.27	0
Mmu-Mir-744_pri	229.61	991.08	714.36	163.37	416.07	2632.51	12.46	31.59	350.19	34.96	176.48	54.53	197.39	134.06	818.78	759.72	68.62	184.41
Mmu-Mir-760_pri	0.02	44.59	40.05	12.89	0.68	10.09	0.21	0.02	0.41	0	0.21	0	0.75	0	1.06	24.39	0.02	10.54
Mmu-Mir-770_pri	0	311.5	25.66	5.64	66.75	105.24	0	0	0	0	0	0.02	0.75	0	1.28	18.19	0	5.27
Mmu-Mir-872_pri	41.4	63.46	961.41	715.14	196.52	601.18	2.58	14.2	109.19	3.31	32.09	22.42	84.49	42.84	150.26	1015.99	35.53	403.06
Mmu-Mir-873-v1_pri	0.5	52.31	104.91	25.58	3.73	0	0	0.58	0	0.24	0	0.03	0	0	0.21	76.05	0.07	0
Mmu-Mir-873-v2_pri	0.5	52.31	104.91	25.58	3.73	0	0	0.58	0	0.24	0	0.03	0	0	0.21	76.05	0.07	0
Mmu-Mir-874_pri	12.99	7.29	195.44	132.35	0	2.16	0	3.51	4.32	0.71	0	6.88	1.5	4.8	0.85	164.51	19.55	0
Mmu-Mir-875_pri	0.05	0	0	0	0	0	0	0.02	0	0	0	0	0	0	0	0	0.06	0
Mmu-Mir-877_pri	3.94	31.51	18.33	8.66	28.8	63.43	0.64	0.77	6.99	2.13	2.29	0.41	5.61	2.95	3.83	16.12	1.63	2.63
Mmu-Mir-879_pri	16.57	18.22	4.79	2.82	1.36	2.16	0	7.6	0	0	1.67	0.64	0	0.37	0	7.03	5.41	2.63
Mmu-Mir-935-v1_pri	0.11	7.5	22	7.86	0	116.06	0	0.15	0	0	0	0.02	0	0	0	10.33	0.22	0
Mmu-Mir-935-v2_pri	0.11	7.5	22	7.86	0	116.06	0	0.15	0	0	0	0.02	0	0	0	10.33	0.22	0
Mmu-Mir-1198_pri	57.84	6.43	82.35	35.66	2.37	12.25	0	19.71	3.29	0.94	1.25	6.79	0.75	1.48	19.58	50.84	38.09	0
Mmu-Mir-1247_pri	0.55	0.21	31.59	6.85	0	2.16	0.21	0.15	0	0	0	2.14	0.75	0	0.21	6.2	0.48	0
Mmu-Mir-1249_pri	29.04	2.79	216.59	51.97	6.1	3.6	0	6.56	0.41	0	0.21	38.94	0	0	1.49	205.84	33.78	0
Mmu-Mir-1251_pri	0	0.43	0.56	0.4	0.68	0	0	0	0	0	0	0	0	0	0	3.31	0	0
Mmu-Mir-1271_pri	0	0
Mmu-Mir-1298_pri	0.02	173.22	329.4	397.25	0.68	0.72	0	0.35	0.21	0.24	46.26	0.34	0	0	0	153.35	0	0
Mmu-Mir-1306_pri	4.01	1.29	23.13	8.26	3.05	15.14	0.21	0.63	0.62	0.24	0.63	0.59	1.12	0.37	3.19	25.21	1.68	2.63
Mmu-Mir-1912_pri	0	2.14	3.38	1.41	0.34	0	0	0	0	0	1.67	0.02	0	0	0	0	0	0
Mmu-Mir-1929_pri	0.25	1.29	0	0.2	2.71	25.95	0	0.08	0.62	0	0.21	0.04	0.37	1.48	2.13	0	0.27	0
Mmu-Mir-1930_pri	0.41	0.43	0.56	0	1.02	0	0.21	0.13	0.41	0	0	0.11	0	0	0.21	0.83	0.12	2.63
Mmu-Mir-1933_pri	2.21	0.21	0	0	0.68	0.72	0	0.17	0.21	0.24	0	2	0	0	1.92	0.41	0.51	0
Mmu-Mir-1934_pri	0.09	0.64	0.28	0	4.07	28.83	0	0.06	0.82	0.24	0	0	0.37	0.37	1.92	0	0.08	2.63
Mmu-Mir-1941-v1_pri	0.18	0.43	1.41	0	0.68	2.16	0.21	0	1.44	0	6.88	0.08	0.37	0	2.98	0.41	0.36	0
Mmu-Mir-1941-v2_pri	0.18	0.43	1.41	0	0.68	2.16	0.21	0	1.44	0	6.46	0.08	0.37	0	2.77	0.41	0.36	0
Mmu-Mir-1943_pri	7.48	1.72	0.56	1.21	3.05	7.21	1.07	2.53	1.23	0	1.88	25.66	1.5	1.85	2.77	0.83	11.12	0
Mmu-Mir-1947_pri	5.84	3.64	0.85	0.2	3.73	15.86	0.43	2.28	4.73	0.47	1.04	3.59	2.24	1.85	1.49	1.24	2.47	7.9
Mmu-Mir-1948_pri	1.53	0	1.13	0.4	0	4.33	0.21	0.44	7.81	83.62	0.42	0.17	5.61	1.48	4.26	0	0.88	0
Mmu-Mir-1953_pri	0.14	0.21	0	0	0	7.21	0	0.06	0	0	0	0.01	0	0	0.43	0	0.02	0
Mmu-Mir-1955_pri	2.87	0	2.26	1.01	0.34	1.44	0	0.48	0.21	0	0.42	1.68	0.75	0	0.21	1.65	3.03	0
Mmu-Mir-1958_pri	0.07	0.21	0	0	3.39	5.77	0	0.06	0.82	0.94	0	0.09	0.75	4.06	0.64	0	0.05	0
Mmu-Mir-1960_pri	0.52	0	0.28	0	3.05	6.49	0	0.08	0.62	0	0	0.16	0.37	1.11	0.43	0.83	0.13	7.9
Mmu-Mir-1962_pri	0	0	0	0	0	0	0	0.02	0	0	0	0	0	0	0	0	0	0
Mmu-Mir-1964_pri	8.07	0	0	0	0	5.77	1.93	0.56	8.23	0.47	3.75	1.66	2.24	1.85	10.85	1.24	4.27	0
Mmu-Mir-3057_pri	3.28	1.5	3.67	2.01	1.69	10.81	0.21	1.29	0.82	0	0	5.01	0.37	0.37	0.21	2.48	1.31	0
Mmu-Mir-3058_pri	0.25	0	0.28	0.2	0	0	0	0.1	0.82	0	0	0.25	0	0.37	0	0.83	0.23	0
Mmu-Mir-3059_pri	0.07	0	23.69	10.27	0	0	0	0.02	0	0	0	0.05	0	0	0	34.31	0	0
Mmu-Mir-3060_pri	0.16	0.43	0.56	0.2	0.68	0	0	0.04	0.21	0	0.21	0.02	0.37	0.74	0	1.24	0.12	0
Mmu-Mir-3061_pri	1.8	1.07	9.59	8.46	1.36	1.44	0	0.54	0.21	0	0	6.57	0	1.11	0	12.81	0.9	0
Mmu-Mir-3066_pri	2.51	0.21	2.82	1.01	5.08	22.35	0.21	0.54	0.41	0.71	0.63	0.3	1.5	1.48	0.85	1.24	2.82	7.9
Mmu-Mir-3067_pri	0	0	0	0.4	0	0	0	0	0	0	0	0.02	0	0	0	0.41	0	0
Mmu-Mir-3068_pri	17.46	33.44	162.44	86.42	3.05	28.83	0.43	11.46	13.98	4.25	10.83	7.44	5.98	21.79	8.3	203.78	38.81	26.34
Mmu-Mir-3072_pri	0	0	68.25	15.71	3.39	20.9	0	0.19	0	0	0	0.2	0	0	0.21	42.99	0.02	0
Mmu-Mir-3073_pri	0	0	0	0	0	0.72	0	0.1	0	0	0	0.01	0	0	0	0	0	0
Mmu-Mir-3073-as_pri	0	0	0	0	0	0	0	0.1	3.29	0.24	0	0.05	0	0	0	0	0	0
Mmu-Mir-3075_pri	0.07	0	0	0.4	0	0	0	0.02	0	0	0	0.02	0	0	0	0	0.07	0
Mmu-Mir-3079_pri	0.43	0	0	0	0.34	20.18	0	0.1	0.62	0	0	0.04	0.37	1.11	1.06	0	0.5	0
Mmu-Mir-3080_pri	0.02	0	0.85	0.2	0	0	0	0	0	0	0	0.01	0	0	0	0	0	0
Mmu-Mir-3081_pri	0.02	0	0	0.2	0	0	0	0.15	0.21	0	0	0	0	0	0.21	0	0.07	0
Mmu-Mir-3085_pri	0.11	0.43	0.28	0	0	0.72	0	0.04	0	0	0	0	0	0	0.43	0.41	0	0
Mmu-Mir-3086_pri	0.34	5.36	6.49	4.63	0	45.41	0	0.31	0.82	0	0.21	0.67	0	0.37	0.64	4.55	1.21	2.63
Mmu-Mir-3090_pri	0.02	0	0	0	0	0	0	0.02	0	0	0	0.01	0	0	0	0	0.02	0
Mmu-Mir-3091_pri	0.16	0	0	0	0	0.72	0	0.06	0	0	0	0	0	0	0	0	0.23	0
Mmu-Mir-3092_pri	0.14	0	0	0	0.68	2.88	0	0.08	0	0	0	0.02	0	0	0	0	0.01	0
Mmu-Mir-3093_pri	0	3.22	2.82	2.42	0	0	0	0	0	0	0	0	0	0	0	4.55	0	0
Mmu-Mir-3095_pri	0.09	15.86	0.56	0.2	50.15	23.07	0.43	0.61	1.65	0.71	2.5	0.17	4.11	3.32	7.87	2.07	0.36	5.27
Mmu-Mir-3098_pri	1.69	0	1.13	0.2	0	0	0	0.31	0	0	0	0.96	0	0	0.21	4.13	0.86	0
Mmu-Mir-3099_pri	0	34.94	48.23	11.48	0.34	3.6	0	0.06	0.21	0	0	0.14	0	0	2.55	19.01	0.01	0
Mmu-Mir-3101-v1_pri	0	0	0	0	0.68	0	0	0	0	0	0	0	0	0	0	0	0	0
Mmu-Mir-3101-v2_pri	0	0	0	0	0.68	0	0	0	0	0	0	0	0	0	0	0	0	0
Mmu-Mir-3105_pri	0	0	3.38	10.48	0.68	0	0	0.38	0.62	0.47	0.21	0	0	0	0	3.31	0	0
Mmu-Mir-3109_pri	0.25	0	0	0	1.69	2.16	0	0.23	0	0	0	0.04	0.37	0	0.21	0	0.04	2.63
Mmu-Mir-3110_pri	0.16	0	0	0	0	0	0	0.02	0	0	0	0.01	0	0	0.21	0	0.18	0
Mmu-Mir-3112_pri	0.18	0	0	0	0	0.72	0	0	0.21	0	0	0	0	0	0.21	0	0.05	0
Mmu-Mir-5621_pri	0.07	0.21	0.28	0.2	0	0	0	0	0	0	0	0.15	0	0	0	0.41	0.02	0
Mmu-Mir-5626_pri	0.02	0	0.56	1.01	0	0	0	0	0	0	0	0	0	0	0	0.41	0.01	0
Mmu-Mir-6715_pri	0	0.64	0.56	0	0	0	0.21	0	0	0	0.42	0.02	1.5	0	0.43	1.24	0	0
Mmu-Mir-7211_pri	0	0.64	0	0	0	1.44	0	0	0	0	0	0	0	0	0	0	0	0
Mmu-Mir-7220_pri	0	0.43	1.41	0	0	0	0	0	0	0	0	0	0	0	0	0.41	0	0
Mmu-Mir-7647_pri	0.05	0.21	0	0	0.68	1.44	0	0	0.21	0	0.42	0.02	0.37	0.37	0.21	0	0.01	2.63

## Sheet: MirGeneDB_rabbit
miRNA	heart	kidney	testis	total_animal	wholebrain
Ocu-Let-7-P1d_pri	19932.2	5826.2	14040.2	8228.09	31761.3
Ocu-Let-7-P1c_pri	2477.34	372.06	3178.97	1623.22	8278.64
Ocu-Let-7-P2c1_pri	1901.48	303.53	440.95	883.27	1613.78
Ocu-Let-7-P2b1_pri	17896.3	6802.09	14029.8	8739.13	26684.5
Ocu-Let-7-P2a1_pri	19950.4	5829.51	14051.7	8227.7	31771.5
Ocu-Let-7-P2a2_pri	19929.1	5824.34	14044.5	8227.62	31753.3
Ocu-Let-7-P2b2_pri	3230.69	830.76	2072.12	673.69	4372.95
Ocu-Let-7-P2b3_pri	790.61	330.12	769.77	776.89	3429.31
Ocu-Let-7-P2a3_pri	18623.3	7157.35	14561.2	8740.87	27481.2
Ocu-Let-7-P2c3_pri	6855.26	1631.53	4485.28	1507.25	7638.86
Ocu-Let-7-P2c2_pri	5394.76	1284.36	4484.2	9741.29	15182.3
Ocu-Mir-1-P3_pri	4922.18	5.74	40.25	251.51	14.2
Ocu-Mir-1-P1_pri	4941.56	5.82	40.25	251.59	14.29
Ocu-Mir-1-P2_pri	0	0.57	0.72	1516.92	0.19
Ocu-Mir-7-P2_pri	17.29	8.81	68.28	0.48	78.03
Ocu-Mir-7-P1_pri	17.29	8.65	66.12	0.48	77.09
Ocu-Mir-7-P4_pri	3.58	0.81	20.84	0.24	60.08
Ocu-Mir-8-P2a_pri	16.39	15167	7298.77	113.35	144.78
Ocu-Mir-8-P2b_pri	3.58	1022.28	2127.1	1487.91	11.75
Ocu-Mir-8-P1a_pri	0.45	257.47	117.51	31.63	2.16
Ocu-Mir-8-P1b_pri	0.6	78.15	413.27	30.04	0.38
Ocu-Mir-8-P3a_pri	1.79	1143.02	450.29	173.99	20.68
Ocu-Mir-9-P3_pri	140.83	99.32	427.65	232.41	37785.7
Ocu-Mir-9-P2_pri	140.83	99.32	427.65	232.41	37785.8
Ocu-Mir-9-P1_pri	140.83	99.32	427.65	232.41	37791
Ocu-Mir-10-P1c-v1_pri	8378.2	94920.3	55078.6	52972.3	723.54
Ocu-Mir-10-P1c-v2_pri	8378.2	94920.3	55078.6	52972.3	723.54
Ocu-Mir-10-P1b-v1_pri	6277.91	369176	233624	398048	595.12
Ocu-Mir-10-P1b-v2_pri	6277.91	369176	233624	398048	595.12
Ocu-Mir-10-P2d_pri	1798.8	927.08	3090.21	1344.99	1747.84
Ocu-Mir-10-P2b_pri	4123.23	896.46	3351.47	1927.13	6292.75
Ocu-Mir-10-P2c_pri	1292.99	376.91	1448.61	746.69	1636.72
Ocu-Mir-10-P3b_pri	9775.51	2531.95	6102.8	313.1	13572.6
Ocu-Mir-10-P3d_pri	4008.77	798.83	2950.77	723.94	8226.46
Ocu-Mir-10-P3c_pri	3994.62	798.03	2928.85	724.34	8217.43
Ocu-Mir-15-P1a_pri	470.19	113.06	303.31	71.1	375.12
Ocu-Mir-15-P1b_pri	310.28	59.88	298.28	120.17	51.71
Ocu-Mir-15-P1d_pri	251.27	72.73	504.55	15.46	204.58
Ocu-Mir-15-P1c_pri	123.25	73.54	576.43	58.82	31.78
Ocu-Mir-15-P2a_pri	946.79	412.39	650.46	185.96	1081.74
Ocu-Mir-15-P2b_pri	5717.41	874.88	5975.94	721.56	1156.49
Ocu-Mir-15-P2d_pri	572.87	127.93	912.44	37.89	224.6
Ocu-Mir-15-P2c_pri	0.6	0.57	8.62	1.66	0.09
Ocu-Mir-17-P1a_pri	182.86	52.53	275.28	7.45	84.05
Ocu-Mir-17-P1c_pri	8.79	1.29	28.39	0.32	3.29
Ocu-Mir-17-P2a_pri	10.13	4.77	46	10.07	10.25
Ocu-Mir-17-P2c_pri	1.19	0.32	2.87	1.19	1.13
Ocu-Mir-17-P4a_pri	132.04	48.25	279.95	6.5	67.97
Ocu-Mir-17-P4c_pri	39.79	4.44	42.76	0.87	7.33
Ocu-Mir-17-P1d_pri	96.42	39.6	131.17	42.17	77.84
Ocu-Mir-17-P4d_pri	1343.06	473.4	1472.69	277.99	794.62
Ocu-Mir-19-P1a_pri	23.4	21.33	60.37	25.21	26.98
Ocu-Mir-19-P2a_pri	287.18	192.01	676.33	202.84	229.12
Ocu-Mir-19-P2c_pri	288.52	192.74	678.85	202.84	229.87
Ocu-Mir-21_pri	6808.02	4509.11	11246.1	1824.63	6220.92
Ocu-Mir-22-P1b_pri	74652.9	21514.2	30123.3	7118.52	46124.5
Ocu-Mir-23-P3_pri	313.11	46.55	106.37	51.21	37.14
Ocu-Mir-23-P2_pri	1670.34	376.43	367.99	293.44	976.73
Ocu-Mir-24-P3_pri	1540.53	300.06	452.09	806.3	506.37
Ocu-Mir-24-P2_pri	1540.53	300.06	452.09	806.3	506.37
Ocu-Mir-26-P2_pri	6212.34	2683.23	2881.06	966.26	2174.11
Ocu-Mir-26-P4_pri	73812.9	39034.8	36116.9	22795.9	68717.5
Ocu-Mir-26-P1_pri	73810.1	39032.9	36116.2	22795.9	68716.5
Ocu-Mir-27-P3_pri	1130.55	209.87	481.19	674.87	132.75
Ocu-Mir-27-P2_pri	69002.8	21667	17097	31496.2	40162.9
Ocu-Mir-28-P1_pri	1343.36	873.51	381.65	716.73	754.66
Ocu-Mir-28-P2_pri	2548.57	1459.56	3683.17	1290.22	5879.36
Ocu-Mir-28-P3_pri	23.55	21.9	26.59	39.79	431.91
Ocu-Mir-29-P1b-v1_pri	39.79	62.55	84.81	0.08	388.38
Ocu-Mir-29-P1b-v2_pri	39.79	62.55	84.81	0.08	388.38
Ocu-Mir-29-P1d-v1_pri	40.39	63.2	85.53	0.08	390.35
Ocu-Mir-29-P1d-v2_pri	40.39	63.2	85.53	0.08	390.35
Ocu-Mir-29-P2b_pri	462.59	415.3	1291.57	17.2	3077.13
Ocu-Mir-29-P2d_pri	284.35	324.71	366.92	2.85	1034.17
Ocu-Mir-30-P1b_pri	36302.8	61040.3	10408	2803.02	18320.8
Ocu-Mir-30-P1d_pri	21858.8	9922.2	8494.03	117.16	14234.7
Ocu-Mir-30-P1a_pri	22014.2	19444.2	8580.64	755.96	15334.5
Ocu-Mir-30-P2b_pri	13066	3853.72	1209.63	4.84	4615.7
Ocu-Mir-30-P2d_pri	13065.8	3853.72	1209.63	4.84	4615.7
Ocu-Mir-30-P2a_pri	1653.2	1397.42	1125.9	196.74	1242.23
Ocu-Mir-31_pri	7.9	34.51	112.48	73.24	231.65
Ocu-Mir-32_pri	28.17	21.09	45.28	5.94	25.85
Ocu-Mir-33-P3_pri	3.58	2.42	4.67	4.12	29.99
Ocu-Mir-33-P1_pri	0.15	0.48	0.36	0.48	1.22
Ocu-Mir-34-P1_pri	61.55	27.8	102.06	5.87	49.73
Ocu-Mir-34-P2a_pri	0.89	1.54	1238.74	0.08	79.63
Ocu-Mir-34-P2b_pri	20.42	45.5	35057.5	2.06	1558.21
Ocu-Mir-34-P3a_pri	0.15	0.16	8.98	0	4.14
Ocu-Mir-34-P3b_pri	0	0	0.36	0	0.94
Ocu-Mir-34-P3c_pri	13.71	2.18	10300.2	109.86	31.68
Ocu-Mir-92-P1a_pri	7098.18	2862.31	8023.98	2497.05	5239.49
Ocu-Mir-92-P1c_pri	6115.62	2490.57	7160.42	2490.08	4673.8
Ocu-Mir-92-P2d_pri	1351.71	770.15	1334.69	1877.98	930.28
Ocu-Mir-92-P1d_pri	410.43	493.2	489.46	383.02	15204.8
Ocu-Mir-92-P2c_pri	193.74	67.24	246.17	91.39	115.64
Ocu-Mir-92-P2a_pri	0.3	0	0	0	0
Ocu-Mir-95-P2_pri	34.58	30.71	42.76	13.55	398.91
Ocu-Mir-95-P3-v1_pri	1.34	5.01	25.87	2.85	17.39
Ocu-Mir-95-P3-v2_pri	1.34	3.72	6.11	0.95	14.85
Ocu-Mir-95-P4_pri	0	0	7.55	0	17.2
Ocu-Mir-96-P1_pri	0.15	2.99	16.89	7.77	1.03
Ocu-Mir-96-P2_pri	52.91	450.37	2881.06	790.37	156.72
Ocu-Mir-96-P3-v1_pri	4.77	36.37	144.11	1767.88	19.56
Ocu-Mir-96-P3-v2_pri	4.77	36.37	144.11	1767.88	19.56
Ocu-Mir-101-P1-v2_pri	1388.97	1816.43	1805.83	1037.99	4536.82
Ocu-Mir-101-P1-v1_pri	1388.97	1816.43	1805.83	1037.99	4536.82
Ocu-Mir-101-P2-v2_pri	1408.49	1861.2	1838.89	1038.15	4606.95
Ocu-Mir-101-P2-v1_pri	1408.49	1861.2	1838.89	1038.15	4606.95
Ocu-Mir-103-P4_pri	1630.25	708.08	2085.06	172.09	6662.79
Ocu-Mir-103-P2_pri	1635.31	714.3	2092.96	172.09	6694.48
Ocu-Mir-103-P1_pri	507	167.77	502.76	142.52	1249.84
Ocu-Mir-105-P2_pri	0.45	0.16	0.36	1.19	105.02
Ocu-Mir-105-P1_pri	0.45	0.16	0.36	1.19	105.02
Ocu-Mir-122_pri	4.02	1.54	4.31	690.17	2.44
Ocu-Mir-124-P2-v1_pri	3.28	2.51	17.97	62.3	2831.84
Ocu-Mir-124-P2-v2_pri	3.28	2.51	17.97	62.3	2831.84
Ocu-Mir-124-P1-v1_pri	3.28	2.51	17.97	62.3	2831.47
Ocu-Mir-124-P1-v2_pri	3.28	2.51	17.97	62.3	2831.47
Ocu-Mir-124-P3-v1_pri	3.28	2.51	17.97	62.3	2831.47
Ocu-Mir-124-P3-v2_pri	3.28	2.51	17.97	62.3	2831.47
Ocu-Mir-126-P2-v2_pri	12849	4591.78	3034.87	3466.24	5473.02
Ocu-Mir-126-P2-v1_pri	5454.22	1399.92	1497.49	634.61	1274.38
Ocu-Mir-126-P2-v3_pri	5454.22	1399.92	1497.49	634.61	1274.38
Ocu-Mir-127_pri	4202.07	227.73	2569.13	145254	53890
Ocu-Mir-128-P2_pri	530.7	87.92	318.04	215.05	21343.2
Ocu-Mir-128-P1_pri	454.84	76.85	298.99	318.73	22856
Ocu-Mir-129-P2_pri	6.26	3.39	11.14	5.94	837.49
Ocu-Mir-129-P1_pri	6.26	3.39	11.14	5.94	837.11
Ocu-Mir-130-P1c_pri	3004.9	707.11	1080.62	831.66	851.88
Ocu-Mir-130-P4a_pri	22.5	2.91	28.03	63.89	25.48
Ocu-Mir-130-P2b_pri	428.61	411.18	482.99	8.48	2562.87
Ocu-Mir-130-P2a_pri	8.05	2.34	14.37	3.17	43.72
Ocu-Mir-132-P1_pri	0	0	0	0	1.97
Ocu-Mir-132-P2_pri	4.32	1.05	5.39	0.32	285.34
Ocu-Mir-133-P1-v1_pri	74612	64.97	608.41	2283.43	211.25
Ocu-Mir-133-P1-v2_pri	74612	64.97	608.41	2283.43	211.25
Ocu-Mir-133-P2-v1_pri	760.65	0.73	7.19	217.74	1.97
Ocu-Mir-133-P2-v2_pri	760.65	0.73	7.19	217.74	1.97
Ocu-Mir-134_pri	4.32	0.89	5.75	51.13	30.46
Ocu-Mir-135-P1_pri	0.89	0.24	75.11	0.55	237.67
Ocu-Mir-135-P2_pri	0.89	0.24	75.47	0.55	237.48
Ocu-Mir-135-P4_pri	4.62	21.01	135.48	1.03	11.19
Ocu-Mir-136-v1_pri	249.48	18.67	229.28	3430.41	2835.6
Ocu-Mir-136-v2_pri	249.48	18.67	229.28	3430.41	2835.6
Ocu-Mir-137-P1-v1_pri	0.45	0.24	2.87	1.43	209.94
Ocu-Mir-137-P1-v2_pri	0.45	0.24	2.87	1.43	209.94
Ocu-Mir-138-P1_pri	20.12	11.48	31.98	3.01	3473.12
Ocu-Mir-138-P2_pri	19.67	11.23	31.27	3.01	3398.48
Ocu-Mir-139_pri	50.07	25.46	28.75	2.85	923.23
Ocu-Mir-140-P1-v1_pri	1617.58	558.09	1391.47	1060.03	1788.27
Ocu-Mir-140-P1-v2_pri	1617.58	558.09	1390.76	1060.03	1788.27
Ocu-Mir-142-P1-v1_pri	1166.02	320.83	428.01	402.99	506.93
Ocu-Mir-142-P1-v2_pri	36.51	19.31	30.91	29.09	32.15
Ocu-Mir-142-P1-v3_pri	36.51	19.31	30.91	29.09	32.15
Ocu-Mir-142-P1-v4_pri	1166.02	320.83	428.01	402.99	506.93
Ocu-Mir-143_pri	128770	23036.5	112170	70316.6	18558.9
Ocu-Mir-144-v2_pri	353.8	93.5	63.97	36.7	57.73
Ocu-Mir-144-v1_pri	280.33	126.88	71.15	245.17	73.43
Ocu-Mir-145_pri	1558.12	169.95	1934.12	39.95	112.91
Ocu-Mir-146-P4_pri	367.06	69.01	151.29	60.24	65.43
Ocu-Mir-146-P1_pri	54.4	277.27	42.05	8.88	92.7
Ocu-Mir-147_pri	0.45	0.24	16.89	1.27	2.16
Ocu-Mir-148-P1_pri	8743.18	9053.38	16012.7	8450.2	4792.92
Ocu-Mir-148-P4_pri	199.7	135.6	194.42	126.75	430.87
Ocu-Mir-148-P3_pri	31.59	30.39	42.76	14.82	5.92
Ocu-Mir-149_pri	212.82	8.97	48.16	8.56	1353.07
Ocu-Mir-150_pri	1879.87	988.26	291.09	94.56	1432.14
Ocu-Mir-153-P1_pri	9.84	30.79	41.69	16.96	2596.71
Ocu-Mir-154-P1_pri	3.58	0.4	1.8	34.24	35.44
Ocu-Mir-154-P2-v1_pri	5.22	2.91	10.06	555.66	39.58
Ocu-Mir-154-P2-v2_pri	5.22	2.91	10.06	555.66	39.58
Ocu-Mir-154-P3a-v1_pri	2.53	3.15	16.17	26.4	696.37
Ocu-Mir-154-P3a-v2_pri	2.53	3.15	16.17	26.4	696.37
Ocu-Mir-154-P5_pri	0	0
Ocu-Mir-154-P6_pri	3.28	0.81	3.95	50.41	133.13
Ocu-Mir-154-P7_pri	32.79	5.5	14.02	337.04	130.96
Ocu-Mir-154-P9_pri	324.44	83.72	149.5	25848.2	5754.98
Ocu-Mir-154-P10_pri	1.49	0.48	5.39	19.58	33.47
Ocu-Mir-154-P12_pri	59.76	9.37	72.23	7108.93	7122.62
Ocu-Mir-154-P13_pri	1140.83	327.7	1032.83	20070	5079.01
Ocu-Mir-154-P15_pri	0	0	0	0.87	1.5
Ocu-Mir-154-P16_pri	1.94	0.65	3.59	19.58	90.44
Ocu-Mir-154-P17_pri	38.75	7.03	34.5	220.99	626.99
Ocu-Mir-154-P19_pri	6.11	3.39	7.19	90.92	150.14
Ocu-Mir-154-P20-v1_pri	0.3	0.16	0.72	21.72	17.58
Ocu-Mir-154-P20-v2_pri	0.3	0.16	0.72	21.72	17.58
Ocu-Mir-154-P21_pri	3.58	4.12	10.42	102.73	232.22
Ocu-Mir-154-P22_pri	1.94	0.65	1.8	84.5	75.87
Ocu-Mir-154-P23_pri	8.49	3.96	3.95	80.93	30.27
Ocu-Mir-154-P24_pri	7	1.78	4.31	79.03	52.93
Ocu-Mir-154-P25_pri	9.54	0.65	11.5	37.18	237.95
Ocu-Mir-154-P26_pri	3.43	2.83	10.78	7.69	916.46
Ocu-Mir-154-P27_pri	140.54	61.26	160.64	7874.57	2978.6
Ocu-Mir-154-P30_pri	0.15	0.16	2.87	6.26	69.1
Ocu-Mir-154-P36_pri	32.64	9.86	56.78	786.32	564.66
Ocu-Mir-155_pri	323.4	31.6	221.01	12.29	111.97
Ocu-Mir-181-P1a_pri	26237.9	28549.6	29550.9	17430.1	156045
Ocu-Mir-181-P1b_pri	26237.9	28549.6	29550.9	17430.1	156045
Ocu-Mir-181-P1c_pri	927.72	693.7	2999.29	375.49	8075.19
Ocu-Mir-181-P2a_pri	2354.83	877.3	1191.31	1761.86	10037.1
Ocu-Mir-181-P2b_pri	2445.59	898.32	1216.1	1761.86	10226.5
Ocu-Mir-181-P2c_pri	206.41	75.8	169.98	79.11	1622.05
Ocu-Mir-184_pri	6.86	0.08	21.2	151.56	10.81
Ocu-Mir-185_pri	164.38	22.3	85.53	36.86	247.83
Ocu-Mir-186_pri	6048.41	5066.8	6089.14	1466.43	8137.14
Ocu-Mir-187_pri	1.04	0	1.44	0.63	69.48
Ocu-Mir-188-P1_pri	10.28	6.95	34.14	4.44	21.34
Ocu-Mir-188-P2_pri	267.06	320.58	467.54	542.82	419.78
Ocu-Mir-188-P3_pri	157.23	183.12	589.72	137.37	359.23
Ocu-Mir-190-P1_pri	68.85	55.28	34.86	1.59	47.2
Ocu-Mir-190-P3_pri	0.6	0.57	136.2	7.21	44.38
Ocu-Mir-191_pri	23657.4	12791	25600.7	854.65	32378.5
Ocu-Mir-192-P2_pri	490.61	56783.4	1008.75	27014.2	408.03
Ocu-Mir-192-P1_pri	2.83	4.61	3.95	467.51	2.82
Ocu-Mir-193-P1b_pri	9.39	14.87	35.58	19.98	2.73
Ocu-Mir-193-P1a_pri	464.83	16.24	217.06	23.94	65.72
Ocu-Mir-193-P2b_pri	114.75	22.22	60.01	10.86	34.03
Ocu-Mir-193-P2a_pri	114.75	22.22	60.01	10.86	34.03
Ocu-Mir-194-P2_pri	33.38	2583.02	36.3	319.6	34.5
Ocu-Mir-194-P1_pri	28.91	2290.96	39.17	319.13	29.8
Ocu-Mir-196-P3_pri	0.6	141.91	10.42	115.25	0.09
Ocu-Mir-196-P4_pri	0.89	267.49	18.69	115.33	0.19
Ocu-Mir-196-P1_pri	2.83	239.45	37.37	73.08	0.38
Ocu-Mir-197_pri	13.86	2.91	1.8	0.63	11.19
Ocu-Mir-199-P3-v1_pri	5051.39	906.07	4038.58	3949.93	235.98
Ocu-Mir-199-P3-v2_pri	5051.39	906.07	4038.58	3949.93	235.98
Ocu-Mir-199-P3-v3_pri	5051.39	906.07	4038.58	3949.93	235.98
Ocu-Mir-199-P1-v1_pri	5056.31	906.96	4039.66	3949.93	236.07
Ocu-Mir-199-P1-v2_pri	5056.31	906.96	4039.66	3949.93	236.07
Ocu-Mir-199-P1-v3_pri	5056.31	906.96	4039.66	3949.93	236.07
Ocu-Mir-199-P2-v1_pri	5056.76	907.04	4039.66	3949.93	236.07
Ocu-Mir-199-P2-v2_pri	5056.76	907.04	4039.66	3949.93	236.07
Ocu-Mir-199-P2-v3_pri	5056.76	907.04	4039.66	3949.93	236.07
Ocu-Mir-202_pri	2.53	0.73	4906.46	0.71	1.03
Ocu-Mir-203-v1_pri	16.84	29.74	191.9	2163.89	20.5
Ocu-Mir-203-v2_pri	16.84	29.74	191.9	2163.89	20.5
Ocu-Mir-204-P2_pri	1382.11	9203.85	669.5	298.76	7083.42
Ocu-Mir-204-P1_pri	7.75	65.86	8.62	89.49	2.35
Ocu-Mir-205-P4_pri	0.75	49.78	555.94	613.21	1.22
Ocu-Mir-208-P2_pri	181.82	0.08	0	0.95	0
Ocu-Mir-208-P1_pri	6564.8	7.52	56.42	114.3	19.84
Ocu-Mir-210_pri	30.25	5.66	42.05	47.32	29.8
Ocu-Mir-214-v1_pri	152.91	10.02	122.9	44.79	1.22
Ocu-Mir-214-v2_pri	152.91	10.02	122.9	44.79	1.22
Ocu-Mir-216-P2b_pri	0	0.65	2.52	2.14	0.66
Ocu-Mir-216-P2a_pri	0	0	2.16	0.24	2.82
Ocu-Mir-217-v1_pri	0	0	3.23	0.63	1.32
Ocu-Mir-217-v2_pri	0	0	3.23	0.63	1.32
Ocu-Mir-218-P2_pri	216.54	57.3	68.64	47.8	1480.46
Ocu-Mir-218-P4_pri	216.24	57.22	67.92	47.8	1479.52
Ocu-Mir-219-P3_pri	0.75	0.81	3.23	0.16	221.12
Ocu-Mir-219-P2_pri	1.04	0.65	2.52	0	517.37
Ocu-Mir-219-P2-as_pri	0.15	0	0	0.08	0.47
Ocu-Mir-221-P2a_pri	2644.85	252.46	284.62	35.67	3195.68
Ocu-Mir-221-P1a_pri	2462.58	336.99	373.38	5.47	7050.61
Ocu-Mir-223_pri	31.15	4.69	10.06	8.32	17.58
Ocu-Mir-224_pri	7.15	2.83	6.11	8.32	1.88
Ocu-Mir-320_pri	466.91	159.61	234.31	153.54	491.42
Ocu-Mir-324_pri	143.81	35.07	22.64	1.03	300.1
Ocu-Mir-325_pri	0.15	0	0	1.9	89.31
Ocu-Mir-326_pri	0	0.24	0.36	0.16	8.09
Ocu-Mir-328_pri	224.14	38.87	41.33	7.13	495.09
Ocu-Mir-330-v1_pri	112.82	27.23	39.53	1.59	1035.58
Ocu-Mir-330-v2_pri	112.82	27.23	39.53	1.59	1035.58
Ocu-Mir-331_pri	91.36	8.89	22.28	2.46	105.02
Ocu-Mir-335_pri	23.1	3.23	56.06	40.43	229.21
Ocu-Mir-337-v1_pri	0.3	0	0	16.88	3.57
Ocu-Mir-337-v2_pri	0.3	0	0	16.88	3.57
Ocu-Mir-337-as_pri	0	0	0	0.55	0
Ocu-Mir-338-P2_pri	42.47	2.91	7.91	14.51	2631.31
Ocu-Mir-339_pri	98.06	42.67	130.45	49.46	214.07
Ocu-Mir-340_pri	141.58	120.25	464.3	319.84	1748.78
Ocu-Mir-342_pri	35.77	3.72	11.5	4.6	376.72
Ocu-Mir-346_pri	0.15	0	0	0	32.15
Ocu-Mir-350_pri	14.75	2.18	6.83	6.18	12.79
Ocu-Mir-361-v1_pri	113.71	39.6	83.01	40.43	174.21
Ocu-Mir-361-v2_pri	38.3	12.93	21.92	0.87	91.1
Ocu-Mir-362-P1_pri	2.09	2.51	1.08	2.46	3.1
Ocu-Mir-362-P2_pri	207.3	134.39	520.37	87.03	248.58
Ocu-Mir-362-P3_pri	29.96	20.12	59.66	18.87	53.68
Ocu-Mir-362-P4_pri	207.3	134.39	520.37	87.03	248.58
Ocu-Mir-362-P6_pri	23.99	13.9	17.61	2.06	47.95
Ocu-Mir-370_pri	1.19	0.16	1.44	14.19	16.64
Ocu-Mir-374-P1_pri	57.82	58.43	163.87	31.63	93.64
Ocu-Mir-374-P2_pri	37.26	20.45	20.12	5.55	44.28
Ocu-Mir-375_pri	16.54	67.4	386.68	835.79	208.15
Ocu-Mir-376-P1_pri	1.49	0.24	5.75	3.96	56.79
Ocu-Mir-376-P3_pri	0.15	0	0	0.63	0
Ocu-Mir-376-P2_pri	0	0.08	0.36	5.07	1.13
Ocu-Mir-376-P4_pri	0.15	0.08	0.36	3.73	0.75
Ocu-Mir-378_pri	11639.7	4680.6	538.33	5621.66	846.05
Ocu-Mir-383-v1_pri	1.34	31.27	17.25	2.54	191.7
Ocu-Mir-383-v2_pri	1.34	31.27	17.25	2.54	191.7
Ocu-Mir-384_pri	2.38	0	0.72	1.43	1155.08
Ocu-Mir-423_pri	657.37	103.84	319.84	39.87	137.17
Ocu-Mir-425_pri	333.38	168.17	732.39	45.26	859.87
Ocu-Mir-430-P3_pri	10.28	0	0	0	0.19
Ocu-Mir-430-P1_pri	8.64	0	0	0	0.09
Ocu-Mir-430-P2_pri	1.19	0	0	0	0
Ocu-Mir-430-P4_pri	13.41	0	0	0	0.19
Ocu-Mir-430-P5_pri	0	0.08	444.54	0.32	0.09
Ocu-Mir-431_pri	1.79	0	1.08	106.3	90.54
Ocu-Mir-432_pri	24.89	0.57	12.22	1083.57	1087.48
Ocu-Mir-433_pri	5.96	0.16	2.87	162.5	440.84
Ocu-Mir-448_pri	0.15	0	0	0	1.6
Ocu-Mir-450-P2_pri	65.28	73.46	241.5	127.46	27.92
Ocu-Mir-450-P1_pri	65.28	73.7	241.5	127.46	28.02
Ocu-Mir-450-P3_pri	170.04	144.33	834.81	207.28	75.59
Ocu-Mir-451_pri	8772.98	1765.6	1140.99	311.75	812.86
Ocu-Mir-452-v1_pri	7.75	5.41	23.36	40.03	5.64
Ocu-Mir-452-v2_pri	7.75	5.41	23	39.63	5.55
Ocu-Mir-455_pri	33.53	65.22	77.62	46.61	63.65
Ocu-Mir-459_pri	0	0	1.08	2.54	0.09
Ocu-Mir-483_pri	0.15	0	0	12.13	0
Ocu-Mir-486_pri	4091.34	151.6	51.03	338.86	761.53
Ocu-Mir-488_pri	0	0	2.16	0	0
Ocu-Mir-489_pri	0	3.8	0	0.55	0.38
Ocu-Mir-490_pri	986.58	13.25	21.92	3.09	438.49
Ocu-Mir-491_pri	0.89	0	0	0	3.48
Ocu-Mir-493_pri	0.6	0	0.36	19.9	0.19
Ocu-Mir-499_pri	1534.12	2.91	55.7	17.44	6.49
Ocu-Mir-504-v1_pri	0.15	0.08	8.98	0	0.19
Ocu-Mir-504-v2_pri	0.15	0.08	8.98	0	0.19
Ocu-Mir-505-v1_pri	57.97	21.42	33.42	4.28	57.16
Ocu-Mir-505-v2_pri	57.97	21.42	33.42	4.28	57.16
Ocu-Mir-506-P1_pri	0.3	0	611.65	0.48	4.32
Ocu-Mir-506-P2_pri	0	0	23.36	0	0.47
Ocu-Mir-506-P3_pri	0.45	0	384.88	0.55	1.79
Ocu-Mir-506-P5_pri	0.75	0.24	1891.36	1.43	18.71
Ocu-Mir-506-P6_pri	3.87	10.51	7089.98	0	45.79
Ocu-Mir-506-P7d_pri	2.83	2.26	8943.96	28.06	67.79
Ocu-Mir-506-P7e_pri	2.83	3.96	9109.99	1.74	32.06
Ocu-Mir-541_pri	0.6	0.24	0.72	17.52	58.48
Ocu-Mir-542-v1_pri	54.69	59.64	268.45	503.74	21.81
Ocu-Mir-542-v2_pri	54.69	59.64	268.45	503.74	21.81
Ocu-Mir-544_pri	0	0
Ocu-Mir-551-P2_pri	0.15	0.08	0	0.08	17.96
Ocu-Mir-574_pri	168.7	31.03	60.01	19.66	18.24
Ocu-Mir-582_pri	528.02	365.27	97.75	74.27	622.29
Ocu-Mir-590_pri	3.87	1.05	0.72	0.95	1.97
Ocu-Mir-592_pri	4.17	2.02	50.67	2.46	69.2
Ocu-Mir-599_pri	0	0	0	0.55	0
Ocu-Mir-615_pri	0.89	31.68	7.91	6.1	0.47
Ocu-Mir-628_pri	43.81	2.75	8.62	2.06	149.2
Ocu-Mir-652_pri	45.6	6.47	4.31	14.9	49.36
Ocu-Mir-653_pri	0	39.76	0.36	0.24	2.44
Ocu-Mir-670_pri	0.89	1.7	7.55	0	192.73
Ocu-Mir-671_pri	8.05	5.82	13.66	7.69	98.9
Ocu-Mir-672_pri	0.3	7.19	20.12	1.43	85.46
Ocu-Mir-676_pri	123.4	13.33	42.41	53.43	46.16
Ocu-Mir-744_pri	101.49	48.57	212.03	75.54	1898.65
Ocu-Mir-760_pri	0.89	0.32	4.67	1.11	70.61
Ocu-Mir-872_pri	97.91	112.25	192.98	68.88	630.84
Ocu-Mir-873-v1_pri	0.6	1.37	4.31	10.86	425.04
Ocu-Mir-873-v2_pri	0.6	1.37	4.31	10.86	425.04
Ocu-Mir-874_pri	26.53	46.31	49.59	2.06	295.3
Ocu-Mir-875_pri	0	0
Ocu-Mir-876_pri	0	0.08	0	0.08	18.05
Ocu-Mir-885_pri	0.89	66.1	5.03	2.46	269.17
Ocu-Mir-935-v1_pri	36.51	0	1.08	0.08	103.51
Ocu-Mir-935-v2_pri	36.51	0	1.08	0.08	103.51
Ocu-Mir-1247_pri	1.79	0.08	2.16	1.43	6.58
Ocu-Mir-1249_pri	11.03	3.07	6.83	0.71	84.99
Ocu-Mir-1251_pri	0	0	6.11	0.48	20.78
Ocu-Mir-1277_pri	2.53	2.67	18.33	4.84	13.35
Ocu-Mir-1296_pri	132.04	29.01	38.09	3.65	497.72
Ocu-Mir-1298_pri	0.3	0.32	757.55	11.34	659.52
Ocu-Mir-1306_pri	22.95	0.89	9.7	1.74	33.94
Ocu-Mir-1307_pri	134.13	58.19	182.92	35.67	197.71
Ocu-Mir-1343_pri	61.25	7.11	11.14	1.59	160.86
Ocu-Mir-1842_pri	0	0	0	0	0
Ocu-Mir-1911_pri	0	0.08	376.62	0.08	352.18
Ocu-Mir-1912_pri	0	0	1.8	0	2.54
Ocu-Mir-2355_pri	0	0
Ocu-Mir-2387_pri	0	0.08	0	0.24	1.79
Ocu-Mir-3059_pri	0.3	0.08	4.67	0	120.25
Ocu-Mir-3085_pri	0	0	0	0	2.07
Ocu-Mir-3613_pri	52.61	11.23	36.3	5.47	27.08
Ocu-Mir-6529_pri	421.16	65.46	117.87	141.65	998.63
Ocu-Mir-6715_pri	0	0
Ocu-Mir-7180_pri	33.68	11.07	48.16	27.03	323.88
Ocu-Mir-9851_pri	1.34	24	2.52	3.09	4.14
Ocu-Mir-12090_pri	50.67	30.79	20.84	25.44	258.26
Ocu-Mir-12091_pri	12.07	4.04	28.75	0.08	138.01
Ocu-Mir-12092_pri	10.88	3.72	35.94	26.55	3.95
Ocu-Mir-12093_pri	7.15	3.23	20.12	15.38	2.82
Ocu-Mir-12094_pri	0	0	0	0.4	0
Ocu-Mir-12095_pri	0	0.16	0	0.4	0.47
Ocu-Novel-1_pri	0	0	0	0.32	3.76

## Sheet: MirGeneDB_rat
miRNA	Adrenal_female	Adrenal_male	Brainstem_female	Brainstem_male	Brainstem_male_homogenized5in1	Cerebellum_female	Cerebellum_male	Cerebrum_female	Cerebrum_male	Cortex_female	Cortex_female_homogenized	Cortex_male	Cortex_male_homogenized	DRG_female	DRG_male	Duodenum_female	Duodenum_female_homogenized	Duodenum_male	Duodenum_male_homogenized	Heart_female	Heart_male	Hippocampus_female	Hippocampus_male	Ileum_female	Ileum_male	Jejunum_female	Jejunum_male	Kidney_female	Kidney_female_homogenized	Kidney_male	Kidney_male_homogenized	Liver_female	Liver_female_homogenized	Liver_male	Liver_male_homogenized	Medulla_female	Medulla_male	Muscle_Biceps_female	Muscle_Biceps_female_homogenized	Muscle_Biceps_male	Muscle_Biceps_male_homogenized	Muscle_Soleus_female	Muscle_Soleus_female_homogenized	Muscle_Soleus_male	Muscle_Soleus_male_homogenized	Ovary_female	Pancreas_female	Pancreas_male	Stomach_Glandular_female
Rno-Let-7-P1d_pri	4091.39	3588.14	6519.43	5227.73	5596.87	11187.3	11330.3	6439.86	6131.7	3269.45	3625.3	3628.15	4950.14	8889.69	8999.61	2560.06	2379.11	4867.29	1918.91	4835.94	3912.55	5910.57	4682.51	1030.96	911.15	1276.54	1086.48	2635.47	3452.98	3565.73	2782.77	5940.36	5496.24	4343.99	5072.74	2367.18	3173.4	2584.18	1854.01	2572.14	2537.9	3028.74	3210.43	3181.51	2679.84	4342.09	7453.28	5180.58	1656.83
Rno-Let-7-P1b_pri	511.88	502.38	1660.37	1158.02	1110.55	1150.33	1283.74	1471.32	1399.7	416.62	464.87	493.74	770.31	1107.12	1212.14	659.4	273	1113.8	202.9	307.55	241.8	1309.59	1030.09	106.19	90.91	136.59	120.15	330.39	454.46	504.25	424.52	214.98	165.9	151.93	149.55	382.1	501.33	174.46	130.93	167.28	176.09	206.6	187.48	225.8	177.71	526.39	289.03	250.63	216.43
Rno-Let-7-P1c_pri	3702.04	3526.82	10433.2	8017.04	7454.75	11667	11695.1	7791.67	7307.3	3455.39	3770.54	3980.19	6206.29	18036.3	19647.5	7413.16	2595.62	7593.06	2355.22	3175.81	2876.43	9514.95	7795.45	976.57	930.86	1213.39	1113.11	2911.98	3711.86	3796.57	3021.69	2466.59	2312.33	2313.6	2209.36	3248.28	3807.81	2675.92	1897.38	2653.67	2895.48	3044.65	2910.84	3575.76	2588.9	6383.26	11940.3	9702.38	1911.55
Rno-Let-7-P2c1_pri	793.54	768.09	1553.89	1484.68	1385.77	2813.27	2896.62	1734.75	1645.42	663.76	657.49	761.16	1017.3	1682.51	2238.48	789.6	536.83	1326.53	372.22	823.95	787.37	1777.31	1323.63	272.84	263.14	273.32	270.92	560.8	755.78	762.2	569.34	1127.61	1005.11	719.68	829.6	518.66	709.9	701.46	524	745.47	697.79	853.98	933.82	897.26	802.99	818.32	847.03	736.82	354.95
Rno-Let-7-P2b1_pri	8694.97	9903.5	12071.2	11738.6	11109.4	14528.9	15011.7	12313	13104.4	7514.2	7637.86	8382.74	9798.22	17901.8	21395.8	5496.77	5225.13	10837	4160.11	7345.63	6364.69	13338.6	11370.5	2719.52	2649.05	2889.84	2652.36	5219.34	8091.21	7916.23	7119.25	16830.2	12809.7	9092.12	12294.5	5547.5	7226.15	5229.3	4309.04	5505.89	5517.63	6138.59	5706.25	5798.49	5137.49	9370.88	13815.3	13924.2	3377.62
Rno-Let-7-P2a1_pri	4094.43	3591.01	6520.82	5258.09	5602.35	11191.6	11333.1	6471.84	6135.13	3271.67	3627.92	3630.39	4956.46	8893.9	9054.24	2578.27	2381.25	4868.99	1919.98	4841.13	3938.86	5912.2	4685.08	1031.75	918.07	1277.48	1088.54	2639.47	3474.94	3569.07	2785.23	5995.46	5564.01	4412.55	5160.76	2382	3176.25	2587.15	1867.71	2573.27	2537.22	3049.19	3211.26	3183.77	2682.55	4347.02	7455.48	5201.24	1657.63
Rno-Let-7-P2a2_pri	3705.88	3531.14	10436.1	7975.89	7470.15	11680.1	11706.9	7726.21	7314.41	3460.86	3780.42	3986.25	6220.74	18024.1	19420.7	7408.29	2602.03	7596.17	2360.43	3180.47	2865.74	9515.97	7800.53	977.89	930.81	1216.85	1115.82	2922.77	3709.76	3803.8	3028.63	2496.7	2352.7	2379.17	2272.77	3236.82	3816.46	2672.4	1883.54	2651.08	2895.48	3026.68	2913.1	3578.3	2591.6	6394.01	11955.1	9637.05	1912.76
Rno-Let-7-P2b2_pri	1319.8	1261.18	2566.73	1993.15	2011.16	3326.89	3444.25	1979.01	1842.97	1213.5	1294.38	1512.5	2122.2	2574.53	2821.77	1646.33	665.09	1841.68	624.85	1019.75	1029.99	2161.46	1694.3	281.28	273.9	327.36	310.02	1076.54	1313.88	1505.96	1155.02	533.85	535.23	539.09	526.72	1220.77	1498.82	659	471.79	732.68	659.29	854.38	809.23	1015.31	848.22	1487.52	2642.6	2006.25	423.21
Rno-Let-7-P2b3_pri	440.23	390.83	948.43	742.83	718.61	575.94	572.35	838.22	806.19	207.5	208.21	224.6	561.25	802.6	776.38	1062.79	175.28	769.97	220.67	192.03	150.78	888.15	713.58	65.66	66	93.45	79.76	144.63	197.84	181.38	174.33	126.76	112.93	90.08	102.69	102.32	123.14	167.53	170.05	164.35	158.7	223.72	203.88	194.25	143.79	267.04	1012.59	610.11	104.26
Rno-Let-7-P2a3_pri	8943.56	10187.6	12369.4	11747.4	11494	14955.4	15421.7	12451.7	13432	7803.75	7938.68	8657.06	10126.9	18378.8	21449.1	5543.48	5443.47	11089.4	4336.97	7750.1	6553.12	13649.9	11663.8	2844.08	2684.12	3021.29	2772.42	5485.64	8203.1	8204.09	7379.52	19717.4	14788.3	10549.6	14494.4	5616.45	7483.01	5398.7	4353.3	5688.95	5697.6	6214.81	5909.78	5998.5	5316.43	9827.07	14190.6	14001.2	3497.52
Rno-Let-7-P2c3_pri	3740.75	3530.36	7461.54	7358.66	7381.89	12343.8	12457.2	7354.75	7593.12	3609.15	3797.8	4209.26	4887.37	5048.62	5362.01	2767.23	1480.11	5711.58	1278.43	3353.35	2802.56	6569.13	5149.86	1044.07	944.91	1122.84	1024.68	2581.51	3792.37	3684.43	3252.64	4788.06	4340.44	3244.95	4381.56	2173.93	2976.04	1482.99	1340.7	1633.42	1362.99	1988.66	1939.81	1982.79	1853.25	2267.2	3086.29	2491.43	915.71
Rno-Let-7-P2c2_pri	1410.22	1257.64	7884.44	5743.43	6128.77	8146.8	7431.5	4977.17	4839.67	1167.74	1196.05	1171.55	1903.2	11218.3	10294.2	6083.52	1589.74	3877.53	1239.83	3188.04	2555.6	4705.9	3667.4	725.81	613.04	847.51	691.1	1001.48	1236.48	1105.96	1029.68	1475.38	1144.99	874.75	1076.87	986.57	1110.8	2576.81	2154.79	2366.94	2475.43	2485.84	2292.3	2338.28	1712.42	2577.77	2976.67	2373.34	1242.82
Rno-Mir-1-P3_pri	1.07	0.67	15.41	29.48	20.63	2.08	2.63	5.07	4.21	1.03	1.31	0.98	0.9	15.92	22.33	3.31	11.6	5.93	5.75	1437.35	1459.48	3.71	7.88	12.9	12.03	7.99	8.57	1.14	1.48	1.33	0.98	0.3	0.37	3.79	0.71	0.67	1.31	2762.05	2524.64	2700.21	2340.7	2131.22	2138.94	2265.75	3010.43	14	1.1	1.06	62.43
Rno-Mir-1-P1_pri	0.31	0.2	0.1	0.36	0.52	0.19	0.23	0.57	0.29	0	0.24	0.19	0	2.4	6.25	0.37	1.22	0.68	1.62	549.59	456.72	0.19	0.74	2.97	2.43	1.45	1.38	0.08	0.23	0	0.05	0	0.14	2.26	0	0.16	0.17	1368.04	1177.02	1142.46	1399.12	832.67	811.14	780.67	716.23	0.49	0.29	0.48	9.75
Rno-Mir-1-P2_pri	0.06	0.04	0.21	0.52	0.78	17.67	19.27	2.62	1.89	0.16	0.12	0.14	0.9	1	3.72	0.37	1.22	1.12	0.36	0.13	0.23	0.27	0.39	0	0.1	0.09	0.23	0	0	0.11	0.2	0	0.23	1.09	0	0.2	0.4	307.11	252.13	332.81	315.38	1570.75	1321.62	1522.57	1591.73	0.15	0	0.19	15.3
Rno-Mir-7-P2_pri	89.78	92.44	140.64	78	83.82	36.79	37.39	215.02	173.36	3.68	4.64	4.15	3.61	20.53	19.65	49.19	10.08	279.03	12.39	5	5.02	239.2	220.02	9.88	10.76	9.77	11.05	4.74	5.45	5.11	4.87	10.24	10.07	12.11	11.36	3.39	3.99	3.19	4.66	4.23	2.53	4.48	3.33	3.67	5.41	4.78	9.27	13.24	12.38
Rno-Mir-7-P1_pri	89.04	91.02	140.44	75.78	83.82	36.46	37.02	211.39	172.97	3.52	4.64	4.15	3.61	20.43	18.91	48.64	9.16	278.11	11.85	4.94	4.88	239.01	219.78	9.66	9.8	9.58	10.96	4.66	5.14	4.89	4.72	9.94	9.29	11.74	10.65	2.95	3.93	3.19	4.32	4.23	2.53	4.31	3.33	3.67	5.16	4.78	9.16	12.71	12.21
Rno-Mir-7-P4_pri	2.61	1.85	31.64	20.08	15.15	7.5	9.01	32.87	27.76	0.05	0	0.05	0	0.3	0.45	5.79	0	58.47	0.54	0.09	0.05	49.6	42.03	0.39	0.05	0.14	0.28	0.08	0	0	0	0	0	0.07	0	0	0	0	0.14	0	0	0.06	0	0.05	0	0	1.39	1.2	0.38
Rno-Mir-8-P2a_pri	68.12	0.98	2.77	2.74	2.09	0.78	1.02	1.02	3.19	805.5	868.44	860.93	839.85	1.5	2.23	297.74	855.33	293.32	863.48	3.02	4.1	63.31	107.42	877.68	818.47	608.63	690.78	672.97	886.43	793.21	692.27	45.47	53.25	63.24	66.49	893.04	998.47	0.33	0.41	1.8	0.68	1.26	0.36	0.63	0.25	340.89	1575.98	1595.4	566.52
Rno-Mir-8-P2b_pri	305.4	6.06	8.17	5.27	5.48	2.26	2.63	3.15	5.42	307.59	295.11	272.13	331.88	3.3	6.85	577.65	1940.3	765.11	2090.02	14.21	13.36	238.37	304.58	1198.44	1026.12	729.66	784.71	302.51	319.22	328.98	402.88	59.92	59.13	55.07	69.8	499.83	561.79	1.54	2.12	2.31	2.87	3.22	1.07	1.68	2.46	1150.98	16406.1	17223.7	797.89
Rno-Mir-8-P1a_pri	182.4	1.42	5.91	2.74	1.57	1.56	2.36	2.17	3.24	1377.67	1539.38	1396.05	1056.58	2.2	6.1	738.66	3284.22	853.62	2747.01	5.41	5.35	75.28	340.85	2843.42	2643.29	1914.44	2239.38	1224.04	1490.07	1419.05	1371.9	55.4	54.81	104.81	115.47	1642.66	1656.02	1.87	0.82	2.08	0.51	2.01	0.59	1.09	1.23	515.25	1155.48	1323.2	1434.93
Rno-Mir-8-P1b_pri	37.42	0.43	2.05	1.55	0.78	0.82	1.06	1.19	0.92	46.42	46.78	44.78	49.22	0.7	1.79	140.5	509.35	167.49	522.51	4.34	3.55	14.24	45.19	385.94	381.34	298.66	320.84	61.65	47.81	59.68	55.73	7.53	8.55	8.68	14.43	106.18	93.92	0.33	0.27	0.17	0.68	0.8	0	0.32	0.25	110.38	1073.17	998.53	197.04
Rno-Mir-8-P3a_pri	91.95	1.69	4.88	7.33	3.39	1.04	1.8	2.58	9.77	1367.38	1607.36	1537.43	1275.58	2.1	7.89	380.87	1484.39	479.86	1239.47	6.44	8.57	126.02	236.92	1757.47	1720.37	1102.37	1143.28	1021.6	1584.36	1366.92	1335.7	71.96	73.89	80.38	102.69	1416.43	1614.68	1.1	1.1	1.92	0.84	2.01	0.36	0.45	1.23	613.05	805.82	1121.24	919.63
Rno-Mir-9-P3_pri	27.76	18.96	20913.1	18123.9	21103.8	28089	28752.6	34112.7	32630.9	96.41	116.31	88.72	125.98	2046.61	2390.77	6207.1	50.08	29110.3	41.84	48	36.87	31255.5	22965.1	60.51	34.31	37.77	35.76	123.95	96.08	108.58	117.57	14.45	16	19.47	8.52	210.91	192.87	11.11	16.31	10.82	11.65	46.12	8.56	18.36	6.39	34.26	24.93	30.47	33.12
Rno-Mir-9-P2_pri	27.76	18.96	20913.1	18123.9	21103.8	28088.9	28752.6	34112.8	32630.8	96.41	116.31	88.72	125.98	2046.61	2390.77	6206.92	50.08	29110.4	41.84	48	36.87	31255.6	22965.1	60.51	34.31	37.77	35.76	123.95	96.08	108.58	117.57	14.45	16	19.47	8.52	210.91	192.87	11.11	16.31	10.82	11.65	46.12	8.56	18.36	6.39	34.26	24.93	30.47	33.12
Rno-Mir-9-P1_pri	27.76	18.96	20913.3	17963.2	21105.1	28089.1	28753.1	34005.7	32631.1	96.41	116.31	88.72	125.98	2046.71	2372.76	6206.74	50.08	29110.8	41.84	48.03	36.59	31255.8	22965	60.51	33.71	37.77	35.76	123.95	95.14	108.58	117.57	14.45	16	19.47	8.52	208.86	192.9	11.11	16.03	10.82	11.65	46.06	8.56	18.36	6.39	34.26	24.93	30.38	33.12
Rno-Mir-10-P1c-v1_pri	175636	178190	9995.24	12698.2	10486.6	441.63	410.53	259.31	196.14	237318	237973	167835	184357	119355	92310.9	98360.3	26691.2	6696.96	31350	11068.3	11887.9	4680.46	7955.95	43865	51948.8	28575	28670.1	301070	225057	199847	212350	30325.4	26964.3	31330.9	29547.7	339396	254820	8035.24	9159.75	10398.3	7873.02	15951.1	10863.7	13043.6	12431.3	26849.9	8927.99	9217.2	25901.2
Rno-Mir-10-P1c-v2_pri	175624	178180	9993.34	12695.3	10486.1	441.48	410.21	259.22	196.14	237295	237952	167817	184337	119342	92294.1	98356.8	26684.2	6695.12	31344	11066	11886	4679.7	7954.96	43858.3	51943.5	28568.8	28664.1	301060	225031	199830	212336	30321.2	26957.6	31325.4	29541.8	339372	254793	8031.5	9158.86	10395.7	7870.48	15948.9	10860.8	13040.4	12429.3	26846.7	8924.8	9213.59	25897.5
Rno-Mir-10-P1b-v1_pri	295652	358779	10365	12513.6	11629.8	821.22	782.52	223.61	179.36	176023	185906	181558	184797	128109	97571.5	175102	4178.33	1306.75	5446.63	1074.64	1341	26928.5	49223.8	8509.8	9541.19	5166.99	5961.07	213864	166461	190727	207835	455.56	546.4	721.07	523.18	199484	181410	85637.1	98729	69133.4	85356.5	61214.8	42229.5	50698	48872.1	179129	9058.3	9385.7	8181.53
Rno-Mir-10-P1b-v2_pri	295633	358761	10360.3	12507.3	11628.5	820.45	781.13	223.61	179.36	176012	185892	181542	184781	128098	97559	175100	4178.33	1306.65	5445.55	1074.45	1340.82	26925.6	49219.7	8508.14	9540.53	5165.63	5959.88	213858	166446	190713	207822	455.56	546.22	720.99	522.94	199470	181392	85606	98714.8	69114.4	85326.3	61207.7	42217	50688.3	48866.4	179116	9056.8	9383.39	8180.53
Rno-Mir-10-P2d_pri	268.32	281.48	3745.8	4021.45	3490.15	1392.64	1444.27	2591.83	2539.84	444.29	470.59	355.4	380.19	3897.44	4832.16	695.9	330.71	1869.09	210.08	1498.59	1433.44	2286.16	1683.36	275.6	218.36	155.66	172.41	392.04	427.06	357.65	416.46	189.39	145.85	188.18	117.84	519.72	388.56	480.25	419.04	560.44	576.06	950.19	654.33	755.33	689.19	1201.41	135.7	177.31	406.66
Rno-Mir-10-P2c_pri	327.51	375.53	1508.27	1533.1	1327.8	928.29	1004.47	1322.12	1335.08	675.4	524.87	580.41	550.87	3505.51	4037.62	900.5	197.27	1665.54	184.94	978.79	1025.94	1865.62	1625.31	91.33	81.66	70.77	69.36	512.64	614.54	586.05	606.29	713	511.27	970.59	670.59	540.05	471.33	660.32	605.26	707.21	602.4	843.41	525.58	685.65	630.45	1154.08	859.67	1094.33	403.2
Rno-Mir-10-P2b_pri	8685.46	8896.02	9669.79	9243.71	8348.83	14972.2	14700.4	9690.99	8823.96	6070.61	5301.94	5811.55	6663.7	8323.41	9154.14	5682.05	1408.96	8867.54	1062.97	3064.54	2699.33	10917.2	7158	1147.73	884.42	764.11	847.46	5028.92	5327.44	5966.49	6351.22	1295.02	1092.43	1264.9	871.72	6674.93	5541	1293.14	1116.31	1597.93	1720.74	2312.78	1649.26	1978.34	1871.93	4578.91	1034.21	1171.5	2147.26
Rno-Mir-10-P3b_pri	5891.88	6561.83	11640.3	9514.16	11890.9	32259.7	28575.8	13777.2	14056.2	4555.42	3890.06	4036.9	4272.84	4402.64	5882.18	3497.34	2029.47	8576.02	1259.94	4445.84	3977.71	10209	8879.5	1428.4	1083.17	913.28	898.58	3974.62	4518.17	4830.41	4915.47	1894.21	1234.79	1389.04	1237.07	6362.64	4804.29	1582.54	1372.63	1711.34	1673.47	3022.54	2267.21	2364.8	2271.83	5951.28	1379.07	1472.25	2238.68
Rno-Mir-10-P3d_pri	687.6	789.88	7816.79	7456.12	7813.01	3363.12	3519.5	8044.19	7537.4	1031.47	1017.84	898.16	927.44	6498.31	7619.24	1771.84	565.84	5779.62	492.16	2046.92	1995.79	6851.54	5487.85	382.18	317.46	263.6	232	909.83	947.78	903.46	1025.5	881.92	692.35	1036.53	747.26	989.65	898.58	1091.84	949.2	1234.29	1183.35	1748.34	1272.88	1461.47	1441.56	2538.18	819.61	1040.94	1007
Rno-Mir-10-P3c_pri	683.61	783.98	7794.04	7441.72	7789.24	3349.12	3510.39	8026.24	7519.01	1025.07	1014.39	893.59	924.74	6477.68	7593.49	1767.89	562.18	5770.78	489.11	2029.07	1981.09	6832.79	5476.17	380.17	315.39	261.92	230.95	904.35	941.94	897.13	1019.1	854.82	677.4	1010.71	733.77	982.91	892.97	1086.45	944.27	1226.01	1175.41	1737.32	1267.53	1451.77	1432.46	2503.43	815.96	1036.13	1000.48
Rno-Mir-15-P1a_pri	233.5	246.75	302.03	346.28	294.54	389.54	415.16	324.89	350.01	401.34	358.57	519.98	514.75	404.86	443.79	133.61	218.34	222.41	163.04	294.13	314.93	273.88	195.83	174.09	151.05	142.11	138.39	268.91	473.31	438.45	344.59	526.62	472.74	440.11	410.78	223.75	358.05	162.03	132.17	252.47	207.5	248.19	301.01	285.05	289.05	194.62	140.86	144.14	86.85
Rno-Mir-15-P1b_pri	33.98	34.38	44.64	47.49	50.4	16.07	15.76	29.36	25.3	45.28	42.98	47.53	69.99	40.56	47.64	29.33	78.17	38.06	70.03	43.03	47.6	32.34	26.36	65.71	75.55	65.58	72.02	35.97	44.61	49.01	44.42	58.41	69.2	77.75	85.42	31.32	46.71	14.3	12.74	24.17	19.92	22.92	19.38	21.26	14.99	63.25	45.45	46.65	28.61
Rno-Mir-15-P1d_pri	247.95	385.95	273.06	273.9	413.35	2020.6	2156.76	346.15	365.54	218.54	266.19	280.19	267.31	249.34	330.05	229.24	330.1	314.9	207.21	386.45	392.67	468.1	477	187.55	181.37	147.44	153.15	188.38	288.47	306.08	204.64	908.71	795.99	690.94	676.03	170.17	304.5	369.7	276.25	538.3	537.73	653.64	900.54	841.82	703.2	777.46	137.44	147.12	197.11
Rno-Mir-15-P1c3_pri	1712.52	3022.82	214.97	234	312.56	59.06	69.19	183.42	219.02	166.6	187.02	175.07	193.71	189.46	178.35	803.39	54.36	119.76	48.84	749.32	791.42	709.46	145.32	40.96	35.78	40.58	40.02	190.26	193.25	161.38	164.64	320.07	225.54	234.28	258.87	129.11	167.57	174.79	181.08	279.06	191.63	419.58	467.57	416.74	436.28	2928.81	61.85	57.1	44.12
Rno-Mir-15-P1c4_pri	1712.52	3022.82	214.97	234	312.56	59.06	69.19	183.42	219.02	166.6	187.02	175.07	193.71	189.46	178.35	803.39	54.36	119.76	48.84	749.32	791.42	709.46	145.32	40.96	35.78	40.58	40.02	190.26	193.25	161.38	164.64	320.07	225.54	234.28	258.87	129.11	167.57	174.79	181.08	279.06	191.63	419.58	467.57	416.74	436.28	2928.81	61.85	57.1	44.12
Rno-Mir-15-P2a_pri	5679.88	5691.83	6498.11	7030.55	8134.71	12612.2	12525.3	6875.64	6857.69	6834.73	6583.47	8211.77	7225.85	9871.44	10847.1	3679.41	5040.38	5022.77	3984.51	6840.24	7320.07	5571.55	4364.28	4444.29	4454.83	3411.86	3562.17	5329.64	7421.86	7308.74	6979.45	9191.92	7569.6	8009.72	7821.6	4376.18	6103.3	2980.39	3086.11	5044.28	4325.33	5927.5	5215.98	5582.26	5215.16	5258.07	2868.85	2913.11	2663.35
Rno-Mir-15-P2b_pri	5677.67	5689.35	6491.95	6788.86	8131.57	12603.8	12518.6	6670.43	6854.64	6830.34	6578.83	8207.63	7220.43	9863.43	10311.6	3502.4	5035.8	5019.95	3978.4	6835.08	7024.18	5567.58	4362.21	4441.88	4209.68	3407.93	3558.04	5326.2	7142.73	7303.96	6976.35	9176.86	7551.89	7989.15	7805.27	4207.28	6097.8	2977.53	2955.32	5040.73	4321.45	5671.97	5213.6	5579.09	5212.46	5251.96	2864.21	2809.41	2662.17
Rno-Mir-15-P2d_pri	160.04	196.52	239.01	204.99	351.99	1850.01	1716.56	289.81	285.97	193.3	204.76	193.38	314.72	505.69	472.83	137.65	171.92	273.3	169.14	324.18	319.35	368.93	351.94	119.79	111.73	126.4	126.38	137.68	188.65	185.27	173.11	490.49	496.46	433.69	484.61	128.36	193.94	239.69	230.96	423.86	371.77	568.46	500.02	671.55	582.03	455.94	143.18	132.1	176.37
Rno-Mir-15-P2c3_pri	6.53	16.56	1.39	0.93	2.09	0.48	0.88	1.06	1.16	1.08	1.31	1.58	2.71	2.3	1.94	1.66	0	0.63	0	2.58	2.44	3.41	0.49	0.04	0.15	0.14	0.05	0.74	0.7	0.78	1.03	0.3	0.32	0.29	0.47	0.67	0.74	1.21	0.62	1.3	0.51	0.98	0.48	1.22	0.25	18.09	0.23	0.29	0.1
Rno-Mir-15-P2c4_pri	6.53	16.56	1.39	0.93	2.09	0.48	0.88	1.06	1.16	1.08	1.31	1.58	2.71	2.3	1.94	1.66	0	0.63	0	2.58	2.44	3.41	0.49	0.04	0.15	0.14	0.05	0.74	0.7	0.78	1.03	0.3	0.32	0.29	0.47	0.67	0.74	1.21	0.62	1.3	0.51	0.98	0.48	1.22	0.25	18.09	0.23	0.29	0.1
Rno-Mir-17-P1a_pri	26.47	24.11	52.24	42.64	45.7	11.95	12.11	47.06	41.89	60.23	61.9	60.34	89.85	67.49	66.25	37.88	113.9	55.51	103.6	36.09	34.1	55.66	38.19	65.45	56.2	81.67	74.77	47.42	57.07	59.57	49.93	79.79	99.18	86.29	107.9	56.62	73.48	15.51	15.76	18.09	14.01	16.37	16.05	15.28	12.78	93.96	53.27	39.19	21.19
Rno-Mir-17-P1c_pri	21.59	19.98	45.82	36.65	39.95	10.69	10.26	40.76	35.21	50.59	47.74	50.56	70.89	62.89	60.15	31.17	90.69	46.81	82.42	29.58	28.06	43.58	30.75	49.27	41.84	62.27	57.03	37.45	46.56	48.12	42.16	44.56	54.67	49.01	57.97	44.99	59.76	13.53	13.22	14.87	10.47	13.38	13.43	12.83	9.83	63.3	46.72	33.75	17.06
Rno-Mir-17-P2a_pri	4.11	2.83	6.32	4.54	2.87	0.93	1.48	2.98	3.77	4.22	3.69	4.33	9.93	3.81	2.68	6.62	16.49	8.75	21.55	4.31	4.29	4.32	5.27	10.19	9.45	14.02	11.92	3.19	4.13	4.11	3.49	6.62	6.58	8.83	7.34	3.59	4.29	2.31	1.85	1.69	1.18	1.32	2.02	1.72	2.21	10.89	13.68	10.98	2.98
Rno-Mir-17-P2c_pri	0.15	0	0.21	0.1	0.26	0.04	0.18	0.12	0	0.32	0.6	0.61	0	9.21	6.85	0.09	0	0.15	0.36	0.22	0.32	0.08	0.3	0.44	0.4	1.31	0.83	0.16	0.47	0.56	0.15	0	0.37	0.58	0.47	0.32	0.23	0	0.07	0.06	0	0.06	0	0.05	0	0.15	0.23	0.05	0.07
[truncated: 366 more rows]
[truncated: 21 more columns]

## Sheet: PRJNA686442_human
miRNA	SRR13274576_adipocyte	SRR13274577_thyroid	SRR13274579_esophagus	SRR13274582_skin	SRR13274585_glandular breast tissue	SRR13274588_vein	SRR13274591_heart-atrial appendage	SRR13274592_bone	SRR13274594_heart-ventricle	SRR13274596_brain	SRR13274598_skin	SRR13274606_urethra	SRR13274608_nerve	SRR13274610_heart-muscle	SRR13274615_heart-pericardium	SRR13274616_spinal cord	SRR13274620_heart-ventricle	SRR13274623_submandibular gland	SRR13274624_bowel-small intestine	SRR13274625_bone	SRR13274627_lung-bronchus	SRR13274636_brain-temporal lobe	SRR13274637_nerve	SRR13274641_adipocyte	SRR13274642_brain-hypothalamus	SRR13274644_heart-muscle	SRR13274645_bowel-jejunum	SRR13274649_pancreas	SRR13274650_brain-arachnoid mater	SRR13274658_brain-dura mater	SRR13274660_artery	SRR13274665_bowel-ileum	SRR13274668_pancreas	SRR13274671_kidney-cortex	SRR13274673_prostate	SRR13274676_lung	SRR13274681_artery	SRR13274682_testis	SRR13274683_stomach	SRR13274684_esophagus	SRR13274686_liver	SRR13274691_lung	SRR13274694_pancreas	SRR13274695_liver	SRR13274698_brain-nucleus caudatus	SRR13274701_testis	SRR13274708_brain-hippocampus	SRR13274709_bone	SRR13274711_brain-pituitary gland
[truncated: 1,881 more rows]
[truncated: 197 more columns]

[truncated: 5 more sheets: PRJNA312384_rat, C57BL6J_germ-cells_sperm, SRR4896694_human_testis, SRR1041905.1_marmoset_testis, GSE100852_horse_testis]
